# Supplementary material for: Giardial lipid rafts share virulence factors with secreted vesicles and participate in parasitic infection in mice
Source: Front Cell Infect Microbiol. 2022 Aug 23;12:974200. doi: 10.3389/fcimb.2022.974200 (PMC9445159; doi:10.3389/fcimb.2022.974200)
Supplement: Supplementary Table 1 — Differentially expressed proteins processed through ScaffoldQ+ 4.8.2. Proteins with ap-value ≥.05 were considered significant. Students T-tests were run across all comparisons that are represented in their respective spreadsheets. Spreadsheets include the comparisons, which include proteins between control (C) and treatments with nystatin (N) (27 μM) and oseltamivir (O) (20μM) within purified lipid rafts (LRs), large vesicles (LVs) and small vesicles (SVs) as shown in . After a comparisons tab there are two concurrent spreadsheets which include an enrichment showing the GO annotation of up and down regulated proteins from the comparisons. [file Table_1.xlsx]

## Sheet: Raw Normal Data LR and Vesicle
Protein Name	Accession Number	Molecular Weight	1_LVC1	1_LVN1	1_LVO1	1_SVC1	1_SVN1	1_SVO1	C	N	O
Kinase, NEK OS	A8BH19	57 kDa	845.549	783.652	800.361	0	0	0	890.226	1229.59	980.338
Uncharacterized protein OS	A8BL74	43 kDa	213.374	280.404	285.433	0	0	26.0851	742.528	943.2	646.882
Coiled-coil protein OS	A8BAF5	191 kDa	452.973	788.932	648.321	0	0	17.39	719.646	735.55	934.375
Fructose-bisphosphate aldolase OS	V6TLE8	35 kDa	143.044	152.083	275.393	151.418	0	1817.26	650.374	454.14	733.254
Group of Tubulin alpha chain OS	V6TQK6		1576.66	1411	1201.02	132.49	0	0	637.089	509.289	464.33
Tubulin beta chain OS	V6TBM5	51 kDa	4059.27	3377.52	2909.79	56.7816	0	0	631.77	854.127	797.438
Carbamate kinase OS	A8BB85	34 kDa	591.249	681.207	560.826	1268.12	314.031	2017.24	622.557	618.281	645.073
Ornithine carbamoyltransferase OS	O76458	36 kDa	960.778	957.913	777.888	962.133	147.78	436.2	570.038	732.642	678.798
Alpha-11 giardin OS	Q4VPP2	35 kDa	1163.43	1283.2	827.613	511.035	0	973.842	561.719	548.442	547.94
Cytosolic HSP70 OS	A8BCR6	72 kDa	848.728	747.743	837.654	75.7088	73.8898	1330.34	561.719	794.745	798.77
Pyruvate, phosphate dikinase OS	Q27662	98 kDa	920.25	671.701	708.563	0	0	0	543.593	626.684	549.464
Axoneme-associated protein GASP-180 OS	Q962Q0	179 kDa	604.918	786.398	572.683	0	0	0	516.7	509.253	441.913
Alpha-7.3 giardin OS	E2RU57	33 kDa	178.249	154.935	114.389	46.0562	0	97.5291	511.556	650.237	568.639
Elongation factor 1-alpha (Fragment) OS	Q08046	44 kDa	948.064	818.504	883.552	283.908	55.4173	1139.05	491.011	580.188	516.135
14-3-3 protein OS	E2RU98	29 kDa	1001.31	893.49	857.734	0	0	121.73	490.652	411.938	715.351
Heat shock protein 70 (Fragment) OS	V6TK06	75 kDa	472.046	659.028	507.756	511.035	73.8898	2243.32	487.421	487.753	564.129
VSP with INR OS	A0A644F364	73 kDa	188.341	343.243	220.792	4315.08	3805.32	1279.18	475.709	620.083	506.738
Arginine deiminase OS	Q27657	64 kDa	1185.28	884.512	970.091	299.681	0	533.294	454.072	453.113	521.214
Axoneme-associated protein GASP-180 OS	A8B5G1	175 kDa	585.845	767.388	559.774	0	0	0	447.096	442.898	368.173
Glyceraldehyde-3-phosphate dehydrogenase 1 OS	P53429	36 kDa	271.784	224.957	263.918	851.725	18.4724	534.744	411.867	431.732	325.488
Arginine deiminase OS	V6THM7	64 kDa	1013.63	726.093	783.626	299.681	0	498.514	394.13	387.941	451.506
Group of Coiled-coil protein OS	A0A644F1V6		783.564	1073.03	879.728	0	0	0	375.318	355.047	292.286
Acyl-CoA synthetase OS	A0A644F3M5	99 kDa	562.64	460.474	539.311	0	0	0	365.506	452.958	398.813
Plasma membrane calcium-transporting ATPase 2 OS	A8B9U2	120 kDa	0	0	5.73735	0	0	0	365.386	399.24	277.303
Giardia trophozoite antigen GTA-1 OS	E2RU76	21 kDa	405.292	443.576	410.221	435.326	0	286.936	364.669	415.299	423.954
Ornithine carbamoyltransferase OS	E1EZW7	36 kDa	507.808	482.653	387.75	583.589	147.78	262.3	356.287	516.017	420.141
Axoneme-associated protein GASP-180 OS	A8BBT5	116 kDa	261.453	446.745	352.847	0	0	0	347.917	337.865	345.295
Coiled-coil protein OS	A8BZN3	186 kDa	0	6.33681	17.2121	0	0	0	340.979	321.185	197.312
Pyruvate, phosphate dikinase OS	E1F308	97 kDa	677.075	494.271	545.048	0	0	0	332.186	323.426	316.727
Carbamate kinase OS	V6TVY8	39 kDa	257.479	300.998	253.878	643.525	166.252	1060.79	329.673	255.267	260.734
Ankyrin repeat protein 3 OS	A0A644EY11	205 kDa	0	0	0	0	0	0	328.177	369.424	267.844
Ankyrin repeat protein 1 OS	A8B820	66 kDa	624.626	563.976	590.947	113.563	0	1417.29	315.137	377.579	356.533
Putative purine nucleoside phosphorylase OS	Q8ITF3	34 kDa	1339.85	1013.89	932.32	946.361	1514.74	1295.56	307.24	334.256	355.009
Ankyrin repeat protein 1 OS	A8B440	88 kDa	611.117	605.166	557.478	0	0	194.189	304.188	320.56	366.433
Uncharacterized protein OS	A8BYL1	44 kDa	419.596	570.312	367.191	0	0	0	301.498	336.87	299.777
Protein 21.1 OS	E1F4P2	37 kDa	467.277	481.597	286.868	0	0	8.69502	294.319	258.068	277.303
Heat shock protein 90 OS	E3WCX0	81 kDa	407.676	313.672	377.231	0	0	0	290.909	373.284	400.718
Peroxiredoxin 1 OS	A8BYC4	23 kDa	543.568	626.288	321.292	842.261	628.063	1112.96	288.756	234.353	175.029
Uncharacterized protein OS	A8BHN6	42 kDa	131.521	94.524	148.693	0	0	0	288.725	350.377	274.097
Phosphoglycerate kinase OS	A8BGV6	44 kDa	128.74	57.0312	157.777	170.345	0	78.2552	282.475	371.603	378.245
Kinase, NEK OS	A8BH24	78 kDa	362.378	253.472	421.695	0	0	0	279.603	405.589	400.718
Elongation factor 1-alpha (Fragment) OS	E9M2H0	46 kDa	511.78	536.516	458.988	283.908	55.4173	560.829	276.193	350.128	308.157
Phospholipase B-like OS	A8B5H1	66 kDa	0	0	0	0	0	0	269.553	202.795	171.029
Xaa-Pro dipeptidase OS	A8BK79	50 kDa	743.829	836.458	536.442	0	0	0	264.887	358.905	326.06
Acetyl-CoA synthetase OS	E2RU11	78 kDa	233.639	148.915	329.898	0	0	134.773	262.554	237.714	275.018
Protein disulfide isomerase PDI2 OS	E2RTZ3	50 kDa	14.3044	57.0312	31.5554	0	0	26.0851	261.178	240.391	201.502
Dynamin GTPase OS	Q8T6L2	80 kDa	271.784	240.799	266.787	0	0	0	253.761	310.914	228.166
Ornithine carbamoyltransferase OS	C6LPK2	37 kDa	429.133	428.79	317.468	574.126	147.78	223.172	251.306	394.626	315.77
Pyruvate:ferredoxin oxidoreductase OS	Q24982	139 kDa	858.265	513.281	715.735	0	0	0	243.172	250.412	194.265
Flagellar exit site protein OS	A8BCE5	104 kDa	9.53627	22.1788	38.7271	0	0	0	242.454	279.916	136.937
Uncharacterized protein OS	V6TDZ9	43 kDa	131.521	94.524	148.693	0	0	0	241.527	305.187	215.627
Polyadenylate-binding protein, putative OS	A8BKJ8	50 kDa	109.667	57.0312	129.09	0	0	0	238.686	265.164	267.78
Phosphopyruvate hydratase OS	Q8WP40	48 kDa	1037.07	735.069	790.32	0	0	39.1276	238.506	304.005	300.92
Coiled-coil protein OS	A8B3P4	133 kDa	458.536	785.764	572.778	943.206	258.614	1946.23	238.087	329.027	405.987
Ankyrin repeat protein 1 OS	A0A644EYT1	183 kDa	220.924	305.223	319.858	0	0	0	236.412	206.903	205.121
Protein 21.1 OS	E1F1N5	88 kDa	439.464	440.408	379.622	0	0	185.494	226.841	226.448	252.353
LSU ribosomal protein L4/L1 family protein OS	V6TH18	35 kDa	770.054	750.911	593.816	0	0	0	217.33	223.149	216.738
Glyceraldehyde-3-phosphate dehydrogenase OS	V6TSB8	36 kDa	171.653	129.905	186.464	586.744	18.4724	360.843	213.74	260.683	224.928
Ribosomal protein S2 OS	A8BMZ1	27 kDa	257.479	228.125	212.282	0	0	0	211.766	242.756	184.361
Elongation factor 2 OS	A8BU59	100 kDa	243.175	177.431	258.181	0	0	0	211.766	251.906	271.589
Dynamin GTPase OS	V6U0F1	80 kDa	190.725	158.42	174.989	0	0	0	211.766	242.569	192.36
Peptidyl-prolyl cis-trans isomerase OS	E1EW75	18 kDa	493.502	649.523	444.645	5242.84	7776.9	2738.93	210.869	157.418	155.602
Giardin subunit alpha-2 OS	P19389	34 kDa	63.1778	74.7743	77.8846	0	0	2.17375	208.016	287.965	296.318
Aldehyde-alcohol dehydrogenase OS	O09435	97 kDa	466.086	380.208	441.298	0	0	0	206.233	194.952	164.554
Uncharacterized protein OS	A8BEW2	214 kDa	71.522	63.368	120.484	0	0	0	200.639	214.746	161.506
CXC-rich protein OS	A8B4A2	189 kDa	0	0	0	0	0	0	200.639	186.362	155.031
Uncharacterized protein OS	A8B467	142 kDa	0	12.6736	8.60603	0	0	0	198.845	221.842	204.93
Uncharacterized protein OS	A8BH97	36 kDa	0	0	0	0	0	0	197.349	134.138	145.318
ABC transporter, ATP-binding protein OS	A8B9R4	222 kDa	0	0	0	0	0	0	195.973	142.853	82.2768
Axoneme-associated protein GASP-180 OS	E1EVJ1	181 kDa	184.527	232.455	193.54	0	0	0	195.879	157.132	168.071
Axoneme-associated protein GASP-180 (Fragment) OS	V6TE36	118 kDa	308.896	410.942	276.732	0	0	0	194.503	193.733	154.486
60S ribosomal protein L7a OS	A8BLL7	25 kDa	524.495	386.545	387.271	18.9272	0	34.7801	190.59	179.266	199.597
Group of Malate dehydrogenase OS	A8BE38		324.233	272.483	347.11	0	0	0	189.154	188.603	197.312
Uncharacterized protein OS	V6T9H5	33 kDa	140.104	121.139	93.3516	46.0562	0	83.0374	188.862	230.539	241.696
Uncharacterized protein OS	A8BRP6	116 kDa	0	0	0	0	0	8.69502	188.795	209.144	153.888
Chromosome segregation protein SMC OS	V6T893	182 kDa	187.547	254.528	266.787	0	0	0	188.138	173.291	171.601
Pyruvate-flavodoxin oxidoreductase OS	A8B852	132 kDa	915.482	693.88	996.865	0	0	0	187.718	194.018	174.076
Viral A-type inclusion protein repeat protein OS	V6U2F5	191 kDa	209.798	281.988	238.1	0	0	17.39	183.411	190.657	227.023
Aminoacyl-histidine dipeptidase OS	V6T7L3	57 kDa	228.871	215.451	291.171	0	0	143.468	181.975	226.883	188.551
Eukaryotic translation initiation factor 5A OS	A8BZ89	17 kDa	438.669	570.312	283.999	1495.25	2844.76	956.452	181.257	179.639	162.268
Alpha-1 giardin OS	E2RTP4	34 kDa	129.534	112.267	117.09	0	0	2.17375	179.751	330.541	320.163
Ribosomal protein S16 OS	E1EWM9	18 kDa	61.9858	76.0417	100.404	0	0	0	178.745	203.541	223.595
Group of Clathrin heavy chain OS	A8B515		0	0	2.86868	0	0	0	178.027	148.952	87.6732
AAA family ATPase OS	A8BUY7	96 kDa	90.5946	101.389	143.434	0	0	0	177.668	172.17	186.265
Ankyrin repeat protein 1 OS	A8B861	89 kDa	0	31.684	37.2928	0	0	0	176.95	191.964	134.081
NADH oxidase (Fragment) OS	Q8WR55	51 kDa	242.38	203.834	351.891	0	0	0	176.173	202.048	176.489
VSP with INR OS	A8BAX4	75 kDa	92.9786	140.466	91.7021	1722.06	1588.63	487.935	175.625	183.483	187.219
Axoneme-associated protein GASP-180 OS	E1F603	116 kDa	178.01	215.451	210.848	0	0	8.69502	173.123	175.594	171.982
Alpha-3 giardin OS	Q95VP0	33 kDa	35.761	25.3472	35.8585	0	0	0	171.208	182.067	247.402
Nucleoside diphosphate kinase OS	A8BMG9	17 kDa	710.452	690.712	476.2	1135.63	295.559	365.191	170.849	182.627	227.404
Ribosomal protein P2 OS	A8BCP0	12 kDa	452.973	773.09	414.524	794.943	0	17.39	169.233	212.878	178.838
Tubulin alpha chain (Fragment) OS	V6TUM8	35 kDa	282.909	274.595	276.35	0	0	0	168.697	143.912	167.602
Malate dehydrogenase OS	Q9Y1U1	35 kDa	42.9132	12.6736	74.5856	0	0	147.815	168.695	157.231	150.079
Translation elongation factor OS	A8BZ22	25 kDa	193.11	240.799	166.383	132.49	36.9449	191.29	167.618	243.316	255.782
Group of Ribosomal protein L23 OS	E2RU74		81.0583	44.3576	86.0603	0	0	0	167.259	146.4	177.885
60S acidic ribosomal protein P0 OS	V6TAM8	35 kDa	214.566	101.389	200.807	0	0	0	163.67	116.896	112.75
Pyruvate-flavodoxin oxidoreductase OS	E1EYJ1	139 kDa	419.596	285.156	408.786	0	0	0	162.773	157.044	110.464
Group of Uncharacterized protein OS	A8BFU4		0	0	5.73735	0	0	0	158.406	151.131	151.095
Aldehyde-alcohol dehydrogenase OS	V6TKC4	97 kDa	363.571	291.493	349.501	0	0	0	158.317	165.635	128.367
SSU ribosomal protein S3P OS	V6T7M2	25 kDa	123.972	88.7153	137.696	0	0	0	158.286	157.605	144.746
Gamma giardin protein OS	A8W230	36 kDa	1954.94	1653.91	1569.17	473.18	0	1382.51	157.209	235.286	308.157
VSP with INR OS	A8BB06	74 kDa	54.0389	61.2558	40.5439	603.779	529.543	174.19	157.043	197.343	151.731
Protein 21.1 OS	C6LWW4	87 kDa	294.035	316.84	250.531	0	0	159.409	153.083	134.575	173.507
Protein Translation Elongation Factor 1A (EF-1A) (Fragment) OS	V6TFY1	13 kDa	533.237	520.674	510.624	359.617	0	882.544	153.082	190.471	168.363
Uncharacterized protein OS	A8BRW1	114 kDa	0	0	0	0	0	0	151.527	177.834	115.733
Alpha-7.2 giardin OS	Q4VPN9	43 kDa	155.839	129.799	103.583	46.0562	0	71.4441	150.857	189.357	192.735
GTP-binding nuclear protein OS	E1F4L8	25 kDa	166.885	202.778	252.444	75.7088	0	695.601	149.672	161.339	166.839
Elongation factor 2 OS	C6LSM5	100 kDa	228.871	158.42	235.231	0	0	0	148.236	171.983	173.695
40S ribosomal protein S3a OS	V6TAW2	28 kDa	90.5946	79.2101	166.383	0	0	0	147.698	99.5299	125.32
Putative Spindle pole protein OS	A8BCS1	109 kDa	26.2248	57.0312	68.8482	0	0	4.34751	147.339	181.88	164.934
EamA-like transporter family protein OS	A8BA80	52 kDa	0	0	0	0	0	0	146.442	92.2472	145.508
Axoneme-associated protein GASP-180 OS	A0A644F9I4	890 kDa	89.0052	187.992	129.09	0	0	0	146.382	146.089	122.463
Group of ATPase involved in DNA repair/chromosome segregation OS	V6T9C3		38.1451	101.389	120.484	0	0	199.985	145.365	152.75	134.462
Uncharacterized protein OS	A8BFE9	30 kDa	104.899	158.42	140.565	0	0	113.035	143.391	127.54	205.501
ABC transporter family protein OS	A8BAR3	106 kDa	59.6017	66.5365	31.5554	0	0	4.34751	142.494	129.781	90.8473
FAD-dependent glycerol-3-phosphate dehydrogenase OS	A8BBJ1	119 kDa	240.791	231.293	289.736	0	0	0	140.34	149.015	136.366
T-complex protein 1 subunit eta OS	A8BBI5	65 kDa	9.53627	6.33681	45.8988	0	0	0	139.622	103.078	130.652
Acetyl-CoA synthetase OS	E1F0V6	77 kDa	166.885	98.2205	243.838	0	0	134.773	139.084	134.263	145.889
Acyl-CoA synthetase OS	A8B4I3	99 kDa	200.262	149.971	205.11	0	0	0	138.665	123.183	128.748
Vacuolar ATP synthase subunit B OS	A8BPV3	55 kDa	214.566	95.0521	263.918	0	0	0	138.186	122.498	160.364
Transketolase OS	A8BVD3	78 kDa	219.334	145.746	220.888	0	0	0	137.827	158.725	122.272
H(+)-transporting two-sector ATPase OS	V6TJE6	72 kDa	457.741	259.809	418.827	0	0	0	137.11	146.774	119.225
Alcohol dehydrogenase 3 OS	E2RTP3	45 kDa	155.759	85.5469	162.08	0	0	0	136.751	142.666	120.495
Ser/Thr phosphatase 2A regulatory subunit A OS	A8BYY5	72 kDa	19.0725	6.33681	25.8181	0	0	0	136.392	115.029	123.415
High cysteine membrane protein OS	A8BT87	56 kDa	0	0	0	0	0	0	136.392	159.099	153.507
Alpha-7.1 giardin OS	E2RTP6	43 kDa	125.323	103.607	96.6027	46.0562	0	56.9524	135.148	134.456	159.526
Ankyrin repeat protein OS	V6TD99	106 kDa	161.322	219.676	239.056	0	0	8.69502	134.358	195.077	157.19
Arginyl-tRNA synthetase OS	A8B9N2	70 kDa	23.8407	12.6736	37.2928	0	0	0	133.7	107.746	108.56
Alpha-1 giardin OS	E1F7D6	34 kDa	116.819	103.818	103.225	0	0	2.17375	131.894	222.328	221.316
Virus receptor protein OS	Q8WSI3	85 kDa	0	0	0	0	0	0	131.008	175.158	155.412
ABC transporter family protein OS	A8BQT7	120 kDa	0	0	0	0	0	0	130.47	125.673	73.8967
Ribosomal protein S18 OS	A8BZ58	17 kDa	47.6814	57.0312	63.1109	0	0	0	128.854	153.87	117.701
Ankyrin repeat protein 1 OS	A8BPT2	119 kDa	338.538	275.651	397.312	0	0	0	128.495	121.751	122.653
40S ribosomal protein S6 OS	A8B6L8	28 kDa	112.051	66.5365	80.3229	0	0	0	127.957	139.491	125.701
V-type proton ATPase subunit a OS	A8BGB4	104 kDa	0	0	0	0	0	0	127.06	96.7289	74.2776
Group of 40S ribosomal protein S7 OS	A8BT38		22.2513	23.235	61.1984	0	0	0	126.102	152.251	142.841
Kinase, NEK OS	E1EX59	57 kDa	96.9521	73.9294	111.878	0	0	0	126.073	158.103	123.288
LSU ribosomal protein L11P (Fragment) OS	V6T9U4	20 kDa	104.899	120.399	192.201	227.127	0	182.595	125.624	129.594	127.605
Glucokinase OS	E2RU42	38 kDa	88.2105	53.8628	174.989	0	0	0	125.445	115.776	112.369
Ribosomal protein S5 OS	A8BZD3	21 kDa	38.1451	38.0208	31.5554	0	0	0	124.906	147.147	133.319
Uncharacterized protein OS	A8BKM6	57 kDa	0	0	20.0807	0	0	0	122.394	128.474	140.175
ABC transporter family protein OS	A8BCB4	105 kDa	0	0	0	0	0	0	121.257	103.327	80.88
Ankyrin repeat protein 1 OS	A8BNS7	114 kDa	89.0052	136.241	137.218	0	0	17.39	120.779	121.689	142.651
Uncharacterized protein (Fragment) OS	V6TEB3	40 kDa	134.382	120.294	90.6742	46.0562	0	62.749	119.57	132.589	143.756
Rab2a OS	E1F134	24 kDa	0	6.33681	2.86868	0	0	0	118.445	141.919	128.367
T-complex protein 1 subunit gamma OS	A8B8R9	62 kDa	23.8407	0	28.6868	0	0	0	118.087	94.1146	101.703
Thiol disulfide oxidoreductase, DsbA family protein (Fragment) OS	V6TK31	15 kDa	0	19.0104	5.73735	264.981	443.339	178.248	117.369	146.774	129.129
Ankyrin repeat protein 1 OS	A8BM19	48 kDa	0	0	0	0	0	0	115.933	109.8	122.272
Alpha-7.3 giardin OS	E1F838	31 kDa	81.9325	66.642	60.9355	15.7727	0	49.9964	115.108	125.443	131.611
Ankyrin repeat protein 1 OS	A8BR64	80 kDa	30.9929	19.0104	37.2928	0	0	0	114.677	101.024	114.083
Potassium-transporting ATPase alpha chain 1 OS	A8BV45	148 kDa	0	0	0	0	0	0	114.438	100.152	67.2943
Ribosomal protein L10a OS	A0A644FB74	25 kDa	352.842	323.177	401.615	0	0	0	113.779	98.2228	92.5614
CCT-beta OS	A8BH31	57 kDa	0	0	34.4241	0	0	0	113.779	110.921	141.699
FAD/FMN dependent oxidoreductase OS	A8B5M1	47 kDa	104.899	63.368	140.565	0	0	0	111.985	101.957	113.131
Thioredoxin reductase OS	Q8IFV3	34 kDa	362.378	285.156	278.262	1041	1477.8	1547.71	111.267	152.003	162.649
CoA-disulfide reductase NAD(P)H OS	V6TIK0	50 kDa	175.626	124.624	247.184	0	0	0	110.848	132.956	119.924
Kinase, NEK OS	A8BFX3	91 kDa	35.761	25.3472	54.5049	0	0	0	110.848	99.5299	114.464
Multidrug resistance-associated protein 1 OS	A8BM10	179 kDa	0	0	0	0	0	0	110.788	113.411	120.177
Protein 21.1 OS	E1F548	103 kDa	180.394	213.339	178.814	0	0	0	109.951	143.724	112.623
Thioredoxin OS	A8B5E9	14 kDa	112.051	133.073	98.9693	577.28	1237.65	356.496	109.652	76.7482	130.272
Thioredoxin OS	A8B4C4	14 kDa	112.051	133.073	110.444	577.28	1237.65	382.581	109.293	110.361	127.224
Ankyrin repeat protein 1 OS	A8BSS7	95 kDa	4.76814	0	10.0404	0	0	0	109.054	108.307	114.654
Alanine aminotransferase, putative OS	A8BW60	58 kDa	57.2176	50.6944	106.141	0	0	0	108.037	127.353	128.367
5' nucleotidase family protein OS	A8BIF0	67 kDa	0	0	0	0	0	0	108.037	109.427	86.0859
Aldose reductase OS	A8BGX6	35 kDa	23.8407	19.0104	24.3837	0	0	0	107.678	100.09	108.369
40S ribosomal protein S6 OS	C6LX63	28 kDa	112.051	66.5365	80.3229	0	0	0	107.498	110.734	109.702
40S ribosomal protein S4 OS	V6TJ41	30 kDa	52.4495	41.1892	90.3633	0	0	0	106.96	112.601	129.891
Dynein heavy chain OS	A8BL65	302 kDa	0	0	0	0	0	0	106.242	68.7186	49.8993
SSU ribosomal protein S4P OS	V6TJ44	22 kDa	90.5946	60.1996	100.404	0	0	0	105.704	84.4044	114.845
Group of ABC transporter, ATP-binding protein OS	A0A644EYL3		0	0	0	0	0	0	104.447	70.2125	51.8039
Sodium or proton/potassium antiporter, ATPase alpha subunit OS	V6TA72	155 kDa	0	0	0	0	0	8.69502	104.387	92.3093	61.9615
Elongation factor 1-gamma OS	A8BFR0	45 kDa	85.8265	142.578	159.212	0	0	0	101.935	121.751	114.273
Putative p23-like domain protein OS	V6TH75	21 kDa	57.2176	85.5469	119.05	0	0	0	101.397	107.746	131.224
60S ribosomal protein L27 OS	A8B1T3	15 kDa	123.972	183.767	160.646	94.6361	0	217.375	101.217	118.764	90.6568
Ribosomal protein S14 OS	E1F2X1	16 kDa	28.6088	25.3472	83.1916	0	0	0	100.858	115.029	120.368
Phosphopyruvate hydratase OS	V6U1Y3	48 kDa	369.531	285.156	314.12	0	0	4.34751	99.9608	131.835	122.653
Assemblin/beta giardin family protein OS	Q8ITF4	30 kDa	295.624	221.788	338.504	0	0	17.39	99.0635	87.3921	130.272
Syntaxin-like protein 1 OS	Q95WU8	33 kDa	0	0	0	0	0	0	98.3457	103.825	92.9423
ATP-dependent RNA helicase-like protein OS	A8BQW1	73 kDa	109.667	88.7153	114.747	0	0	0	98.1064	111.668	113.131
Aldehyde-alcohol dehydrogenase OS	E1F0H6	97 kDa	311.121	219.676	260.572	0	0	0	97.7771	96.8532	82.9115
Putative_PNPOx domain-containing protein OS	E1F596	14 kDa	226.486	262.977	152.04	738.161	1680.99	543.439	97.6278	119.137	107.607
Delta giardin OS	A8BEZ6	34 kDa	364.762	456.25	338.504	94.6361	0	360.843	97.0894	103.638	109.131
Ankyrin repeat protein OS	V6U572	116 kDa	65.9592	91.8836	67.4139	0	0	0	97.0295	66.9134	82.6574
Ribosomal protein S15A OS	C6LST3	15 kDa	33.377	57.0312	74.5856	0	0	0	96.91	77.6819	70.0876
VSP with INR OS	A8BZ11	76 kDa	76.2902	63.368	94.6663	2337.51	1625.57	734.729	96.4513	118.971	106.465
Glutamate synthase OS	A8BRQ2	98 kDa	4.76814	4.7526	39.2052	0	0	0	96.4015	93.1809	95.9578
Aminoacyl-histidine dipeptidase OS	A8BS90	55 kDa	100.131	101.389	114.747	0	0	0	96.1921	96.3554	99.4178
40S ribosomal protein S3a OS	E1F4M6	28 kDa	9.53627	15.842	25.8181	0	0	0	96.0126	41.642	80.3722
Pyruvate-flavodoxin oxidoreductase OS	C6LQL8	132 kDa	419.596	231.293	388.706	0	0	0	95.1153	99.9034	96.3705
Uncharacterized protein OS	A8BAA3	53 kDa	9.53627	6.33681	106.141	0	0	0	94.7564	95.6085	91.7995
Translation initiation inhibitor OS	A8BH09	13 kDa	9.53627	88.7153	54.5049	1381.69	1773.35	747.772	94.0386	118.017	127.605
FAD dependent oxidoreductase OS	V6TBE3	119 kDa	145.428	155.252	186.464	0	0	0	94.0386	105.692	94.085
Mitogen-activated protein kinase OS	A8BS66	41 kDa	76.2902	69.7049	106.141	0	0	0	92.2439	98.9697	100.941
Kinase, NEK OS	A8BH18	85 kDa	181.189	123.568	147.737	0	0	0	92.0645	108.493	78.2772
Putative Translation initiation factor eIF-4A OS	A8B6X3	43 kDa	70.7274	48.5822	98.0131	0	0	0	92.0644	102.393	91.9899
Peptidyl-prolyl cis-trans isomerase OS	V6TZ19	20 kDa	345.69	472.092	295.474	3747.59	5227.7	1843.34	90.6287	99.5299	110.655
Uncharacterized protein OS	A8B686	84 kDa	0	0	0	0	0	0	90.4493	119.884	106.274
Ribosomal protein L4 OS	E1F674	35 kDa	398.139	332.682	283.999	0	0	0	89.552	107.746	100.18
Putative_PNPOx domain-containing protein OS	V6TH20	15 kDa	388.603	446.745	232.363	1438.47	3121.84	995.58	89.0136	98.9697	104.56
Thioredoxin peroxidase (Fragment) OS	V6TBY0	29 kDa	23.8407	21.1227	38.7271	0	0	121.73	87.3984	79.9227	73.1349
Uncharacterized protein OS	E1EX25	43 kDa	2.38407	0	21.5151	0	0	0	87.219	89.4462	108.56
Ankyrin repeat protein OS	V6U0B3	104 kDa	149.402	181.655	190.289	0	0	8.69502	86.9793	125.424	89.3868
Uncharacterized protein OS	A8B6W4	95 kDa	0	0	0	0	0	0	86.86	80.1094	70.659
LSU ribosomal protein L2P OS	V6TEJ8	28 kDa	66.7539	88.7153	97.535	0	0	0	86.5011	99.7167	113.892
Alpha1-giardin OS	A0A1Z1VUZ5	34 kDa	59.2044	53.3348	60.7203	0	0	0	86.1599	146.625	128.164
Uncharacterized protein OS	A0A644F557	34 kDa	0	0	0	0	0	0	85.9627	75.6278	44.9475
Branched-chain amino acid aminotransferase OS	E2RU99	39 kDa	500.654	329.514	375.797	0	0	0	85.7833	98.9697	115.797
CXC-rich protein OS	A8BFC1	224 kDa	0	0	0	0	0	0	85.4243	79.1758	63.2312
Wos2 protein OS	E1F2P1	21 kDa	52.4495	72.8732	81.7573	0	0	0	85.2449	86.4584	98.8464
Chromosome segregation protein SMC OS	V6TYR8	182 kDa	25.4301	48.5822	58.8079	0	0	0	85.1248	73.5735	71.992
Importin beta-3 subunit OS	A8B9C0	128 kDa	38.1451	28.5156	48.7675	0	0	0	85.0654	78.2421	78.6581
Uncharacterized protein OS	V6U3W5	37 kDa	35.761	25.3472	15.7777	0	0	0	85.0654	89.4462	96.18
Leucine-rich repeat protein OS	E2RU78	89 kDa	0	0	0	0	0	0	85.0654	60.5022	66.6594
4Fe-4S binding domain family protein OS	A0A482ER20	6 kDa	0	0	0	0	0	0	84.7065	90.7534	145.889
Desulfoferrodox domain-containing protein OS	E1EW53	13 kDa	0	0	14.3434	0	0	17.39	84.7065	52.2859	89.5141
Uncharacterized protein OS	A8BLW4	29 kDa	33.377	88.7153	97.535	0	0	0	84.3476	97.4758	90.6568
Kinase, NEK OS	A8BXP9	67 kDa	0	0	0	0	0	0	83.6297	71.3329	71.2304
Ribosomal protein L29 OS	A0A644FBK5	14 kDa	66.7539	57.0312	65.9796	0	0	0	83.2708	77.3084	81.134
Uncharacterized protein OS	A8BA54	97 kDa	42.9132	31.684	97.535	0	0	0	83.2708	82.1635	81.134
Protein disulfide isomerase (Fragment) OS	V6TK17	15 kDa	143.044	177.431	83.1916	529.962	1847.24	473.878	82.9119	129.221	118.463
Protein 21.1 OS	A8BLN1	93 kDa	0	0	2.86868	0	0	0	82.9119	79.9227	79.2295
NADH oxidase lateral transfer candidate OS	E1F6L4	50 kDa	130.329	96.1082	195.548	0	0	0	82.6723	79.9225	70.7858
RNA recognition motif family protein OS	A8BBV4	19 kDa	90.5946	57.0312	111.878	0	0	0	82.5529	91.5003	85.705
LSU ribosomal protein L6P OS	V6T9R2	21 kDa	85.8265	72.8732	81.7573	0	0	0	82.5529	94.6748	81.5149
SSU ribosomal protein S17P OS	V6TF82	27 kDa	42.9132	12.6736	83.1916	0	0	0	82.194	99.7167	91.4186
Ribosomal protein S23 OS	E1F4N5	16 kDa	7.1522	6.33681	30.1211	0	0	0	82.0145	60.8757	50.6612
LSU ribosomal protein L3P OS	V6TF11	43 kDa	113.641	125.68	152.996	0	0	0	82.0143	75.6276	92.3705
Alpha1-giardin OS	A0A1Z1VV10	34 kDa	63.9725	49.9551	59.4772	0	0	0	81.7929	139.23	121.422
SSU ribosomal protein S12P OS	V6T9I6	17 kDa	7.1522	6.33681	30.1211	0	0	0	81.6556	60.8757	54.8512
Vesicle-fusing ATPase OS	A8BXH2	90 kDa	2.38407	3.1684	30.1211	0	0	0	80.9378	74.1339	73.5158
Uncharacterized protein OS	A8BA49	99 kDa	0	0	0	0	0	0	80.9378	89.2595	83.229
40S ribosomal protein S25 OS	A8B8H7	10 kDa	0	0	0	0	0	0	80.3994	48.5512	71.2304
Qc-SNARE 3 OS	A8B2Y5	24 kDa	0	0	0	0	0	0	80.3994	43.5093	58.4698
Ribosomal protein S13 OS	A8BE02	18 kDa	81.0583	50.6944	74.5856	0	0	0	80.0404	92.6207	83.0386
Ribosomal protein L23A OS	A8BMP6	16 kDa	152.58	221.788	177.858	227.127	0	356.496	79.6815	95.235	92.9423
Chaperone protein dnaJ OS	V6TIC0	45 kDa	14.3044	25.3472	14.3434	0	0	0	79.6815	100.837	105.893
Translationally controlled tumor-like protein OS	V6TGY8	17 kDa	0	0	11.4747	0	0	0	79.6815	84.7778	102.846
Ribosomal protein L13 OS	A0A644EZT7	23 kDa	262.248	348.524	318.423	0	0	0	79.3226	76.935	80.7531
Aspartyl-tRNA synthetase OS	A0A644F3V1	62 kDa	19.0725	19.0104	28.6868	0	0	0	79.3226	79.9227	73.8967
p115, putative OS	E1EWC0	104 kDa	0	3.1684	4.30301	0	0	0	79.1431	51.7257	29.5206
Ubiquitin OS	C6LQV8	9 kDa	112.051	104.557	84.626	340.69	628.063	247.808	78.2458	83.8442	66.8499
Multidrug resistance-associated protein 1 OS	A8B3T0	167 kDa	0	0	0	0	0	0	78.0962	65.5752	38.6942
Uncharacterized protein OS	V6TJ45	99 kDa	0	0	0	0	0	0	78.0663	88.886	79.4199
Long chain fatty acid CoA ligase 5 OS	A0A644FBC3	82 kDa	0	0	0	0	0	0	77.7672	73.2002	58.2159
Stress-induced-phosphoprotein 1 OS	A8BX22	65 kDa	81.0583	129.905	121.919	141.954	240.142	752.119	77.528	83.8442	103.798
Ribosomal protein S24 OS	A8B593	15 kDa	14.3044	19.0104	57.3735	0	0	0	77.528	119.884	98.275
Uridine kinase OS	A8BIZ7	77 kDa	14.3044	6.33681	14.3434	0	0	0	77.169	66.4778	80.3722
Heat shock protein HSP 90-alpha OS	A8BBJ7	43 kDa	135.892	91.8837	136.262	0	0	0	76.9896	84.9646	97.8941
START domain-containing protein OS	A8BE80	29 kDa	23.8407	31.684	40.1615	0	0	69.5601	76.0923	75.4411	81.8959
Multidrug MFS transporter OS	A0A644F7K5	73 kDa	0	6.33681	14.3434	0	0	0	76.0923	64.6104	49.8993
Ankyrin repeat protein 1 OS	A8B5M0	113 kDa	0	0	2.86868	0	0	0	76.0324	83.6573	56.1844
VSP OS	A8BSC1	76 kDa	0	0	0	0	0	0	75.9897	91.3936	63.2856
Clathrin heavy chain OS	V6TEI1	207 kDa	0	0	0	0	0	0	75.9724	64.4547	38.4403
Delta giardin OS	E1F6V5	31 kDa	278.936	316.84	269.656	75.7088	0	230.418	75.9128	71.5196	77.8963
Trophozoite antigen GTA-2 OS	A0A644F2V1	25 kDa	252.711	126.736	197.939	0	0	0	75.3744	68.3451	86.4668
Ubiquitin OS	A8BJ08	9 kDa	112.051	104.557	84.626	340.69	628.063	247.808	75.0155	83.4707	65.7071
Serine/threonine protein kinase OS	V6TFX1	33 kDa	123.972	63.368	80.3229	0	0	0	75.0155	63.49	85.3241
Group of ANK_REP_REGION domain-containing protein OS	A8B5L6		28.6088	25.3472	17.2121	0	0	0	75.0155	90.3799	63.993
R-SNARE 3 OS	A8BKZ4	26 kDa	0	0	0	0	0	0	75.0155	55.2737	65.1358
Putative Spindle pole protein OS	A8BED1	66 kDa	64.3698	113.006	77.4543	246.054	270.929	295.631	75.0154	66.291	70.532
SSU ribosomal protein S12E OS	V6TAA9	14 kDa	33.377	38.0208	57.3735	0	0	86.9502	74.2976	81.0431	81.5149
High cysteine membrane protein OS	A8B3H0	43 kDa	0	0	0	0	0	0	74.2976	87.0187	60.9458
LSU ribosomal protein L7 OS	V6TFA0	27 kDa	321.849	215.451	176.424	0	0	17.39	73.9387	74.1339	74.4681
Axoneme-associated protein GASP-180 OS	V6TZB8	183 kDa	60.9527	96.7418	72.5776	0	0	0	73.813	68.7434	62.2726
Small GTPase, Rab subfamily protein (Fragment) OS	V6TGR5	30 kDa	0	0	0	0	0	0	73.4003	63.8635	77.5154
Glutamate dehydrogenase (Fragment) OS	A0A0F6PNP8	50 kDa	253.665	190.315	208.006	0	0	0	73.2216	69.2066	77.9106
Group of Cathepsin B OS	A8BTG7		0	0	0	9.46361	0	8.69502	73.2209	124.615	129.891
Leucine-rich repeat protein OS	E2RU25	78 kDa	0	0	0	0	0	0	73.2209	64.9839	86.0859
VSP OS	A8B497	89 kDa	0	0	0	216.086	132.386	26.0851	73.0524	85.1264	100.478
Liver stage antigen-like protein OS	A8B344	201 kDa	0	0	0	0	0	0	72.6825	67.5982	54.0894
Alcohol dehydrogenase 2 OS	Q9NBW5	45 kDa	122.382	69.7049	68.8482	0	0	0	72.503	74.3207	89.641
Kinesin motor domain protein OS	V6TK38	121 kDa	11.9203	22.1788	21.5151	0	0	13.0425	72.1441	76.5615	75.9917
Cathepsin J OS	A8B4X1	63 kDa	0	0	0	0	0	0	72.1441	61.8094	52.9466
Phospholipase B-like OS	A8BET4	72 kDa	0	0	0	0	0	0	72.1441	66.8512	50.2802
Uncharacterized protein OS	V6TP98	18 kDa	181.189	240.799	195.07	1211.34	997.512	591.261	71.7852	96.7289	86.8477
LSU ribosomal protein, L18p/L5e family OS	Q76KS6	34 kDa	216.95	167.925	160.646	0	0	0	71.6057	78.2421	88.3713
VSP OS	A0A644EY08	71 kDa	0	6.33681	0	302.835	147.78	130.425	71.4262	53.4063	65.8976
Phosphoenolpyruvate carboxykinase (GTP) OS	A8B1Z3	74 kDa	23.8407	12.6736	83.1916	0	0	0	71.4262	70.5859	64.9453
Uncharacterized protein OS	A0A644FBV9	86 kDa	0	0	0	0	0	0	71.4262	70.2125	52.9466
Group of Nucleoside hydrolase OS	V6TCS0		233.639	152.083	197.939	0	0	0	71.0673	66.4778	74.2776
Alanine aminotransferase, putative OS	A8BP13	53 kDa	4.76814	6.33681	28.6868	0	0	0	71.0673	93.3677	84.9431
Alpha-snap OS	A0A644EZI2	31 kDa	0	0	2.86868	0	0	0	70.7084	41.0818	57.1366
Coiled-coil protein OS	E1F0K8	133 kDa	122.382	240.799	182.639	82.0179	0	511.557	70.6484	83.2837	104.306
Uncharacterized protein OS	V6TLA6	98 kDa	4.76814	0	11.4747	0	0	0	70.3495	57.8879	65.5167
High cysteine membrane protein OS	A8BE67	71 kDa	0	0	0	0	0	0	70.3495	82.1635	47.6139
Ribosomal protein L17 OS	A8BE76	19 kDa	0	0	0	0	0	0	70.3495	59.3818	61.7076
Ankyrin repeat protein 1 OS	A8B3S9	124 kDa	4.76814	3.1684	7.17169	0	0	0	70.17	77.4952	68.9449
Kelch repeat-containing protein OS	A8B313	110 kDa	9.53627	12.6736	10.0404	0	0	0	69.9905	64.4237	44.3761
MRP-like ABC transporter OS	A8B476	175 kDa	0	0	0	0	0	0	69.9008	41.4864	30.6316
Heat-shock protein, putative OS	A8BQB8	95 kDa	73.9061	50.6944	144.868	0	0	0	69.6316	89.8197	87.2286
Dynein light chain OS	A8BL61	10 kDa	4.76814	6.33681	14.3434	75.7088	36.9449	304.326	68.9137	80.6697	85.705
Group of LSU ribosomal protein L19E OS	V6TFV5		157.349	221.788	169.252	0	0	0	68.1959	78.4288	77.7058
Hybrid cluster protein OS	A8BLL4	63 kDa	33.377	25.3472	77.4543	170.345	221.669	695.601	67.478	64.6104	60.5648
Kinase, SCY1 OS	A8BGL6	103 kDa	0	0	2.86868	0	0	0	67.478	53.4063	48.9471
Nop domain-containing protein OS	A8BK61	55 kDa	0	0	0	0	0	0	67.478	78.0554	80.7531
Ankyrin repeat protein 1 OS	A0A644F7J0	56 kDa	4.76814	0	18.6464	0	0	0	67.1191	77.1217	59.6126
SSU ribosomal protein S10P OS	V6TGG6	14 kDa	123.972	120.399	80.3229	0	0	60.8651	66.7602	80.2962	70.4685
UTP--glucose-1-phosphate uridylyltransferase OS	A8BJJ7	49 kDa	0	0	11.4747	0	0	0	66.7602	66.8512	71.2304
Fe-hydrogenase-1 OS	E2RU13	52 kDa	0	0	2.86868	0	0	0	66.4013	52.2859	51.423
Dynein heavy chain OS	A8BVW7	274 kDa	0	0	2.86868	0	0	0	66.0782	54.147	40.4527
60S ribosomal protein L18a OS	A8BT04	21 kDa	157.349	177.431	149.171	0	0	0	66.0423	62.7431	99.4178
Rab11 OS	E1F6D1	24 kDa	0	0	0	0	0	0	65.504	63.49	75.2299
Phosphatidylinositol transfer protein alpha isoform OS	A8BQI1	39 kDa	19.0725	22.1788	25.8181	0	0	69.5601	65.3245	78.0554	76.5631
LSU ribosomal protein L5P OS	V6TLR2	20 kDa	109.667	114.062	109.01	0	0	0	64.9656	67.5982	66.6594
Uncharacterized protein OS	A8BW84	20 kDa	14.3044	19.0104	22.9494	0	0	0	64.9656	99.7167	86.4668
Uncharacterized protein OS	V6TSN2	33 kDa	49.827	38.3377	35.7867	9.46361	0	15.2163	64.696	73.8533	79.2036
Kinesin-3 OS	A8B4Z7	115 kDa	16.6885	34.8524	24.3837	0	0	13.0425	64.2477	80.2962	65.7071
Ankyrin repeat protein 1 OS	A8B4W8	119 kDa	0	0	14.3434	0	0	0	64.2477	49.2981	64.7549
Nucleolar protein NOP5 OS	A8BBN0	69 kDa	0	0	0	0	0	0	64.2477	41.8287	49.5184
TMP 55 OS	Q6Y8H1	55 kDa	0	0	0	0	0	0	64.0682	85.7115	59.9935
LSU ribosomal protein L13P OS	V6TWP7	23 kDa	0	0	28.6868	0	0	0	63.8888	71.7064	98.6559
Leucine-rich repeat protein 2 OS	Q86LL3	86 kDa	0	0	0	0	0	0	63.8888	47.8042	44.5666
Serine carboxypeptidase OS	A8B7A3	58 kDa	0	0	0	0	0	0	63.8888	42.9491	39.6147
Small glutamine-rich tetratricopeptide repeat-containing protein OS	A8BAM0	32 kDa	2.38407	19.0104	30.1211	0	0	0	63.7093	68.1584	65.8976
Variant-specific surface protein VSP9B10 OS	Q9GS24	77 kDa	0	0	0	197.834	98.5197	26.0851	63.5011	43.1584	73.0805
Median body protein OS	A8BER9	101 kDa	309.929	415.061	418.827	0	0	1034.71	63.1709	62.1829	77.7058
Peptidylprolyl isomerase OS	A8BK50	39 kDa	83.4424	88.7153	120.484	0	0	0	63.1709	68.9053	60.9458
Uncharacterized protein OS	A8BEQ2	150 kDa	64.3698	44.3576	104.707	0	0	0	63.1709	58.2614	52.9466
AP complex subunit beta OS	Q8MZS0	123 kDa	7.1522	3.1684	5.73735	0	0	0	63.1709	65.1706	55.8035
Alpha-adaptin (Fragment) OS	V6TL43	89 kDa	0	0	0	0	0	0	62.812	42.9491	28.1874
Kinase, CDC7 OS	A8BPA7	190 kDa	0	0	0	0	0	0	62.812	48.5512	29.3301
40S ribosomal protein S8 OS	V6TI59	19 kDa	200.262	196.441	176.424	0	0	0	62.6325	84.9646	91.0377
40S ribosomal protein S4 OS	E1F103	30 kDa	66.7539	60.1996	110.444	0	0	0	62.4531	70.7727	89.1332
Ribosomal protein L3 OS	E1F452	43 kDa	89.7999	106.67	130.047	0	0	0	62.2736	67.0379	83.8001
VSP with INR OS	E2RTV3	71 kDa	0	0	0	548.889	110.835	208.68	61.3763	27.0766	41.7097
Uncharacterized protein OS	A8B9K5	134 kDa	0	0	0	0	0	0	61.3763	51.9124	47.233
Ser/Thr protein kinase OS	A8BH21	32 kDa	257.479	256.641	207.979	0	0	47.8226	61.1968	62.3696	72.5635
Stress-induced-phosphoprotein 1 OS	E1F0R6	65 kDa	81.0583	117.231	113.313	141.954	203.197	656.474	61.0174	59.5686	75.2299
UMP pyrophosphorylase OS	Q86QI1	23 kDa	9.53627	6.33681	11.4747	0	0	0	60.6585	51.5389	64.7549
Kinase, NEK OS	E1F188	91 kDa	30.9929	25.3472	34.4241	0	0	0	60.5986	45.0032	56.9462
ABC transporter family protein OS	A8B361	252 kDa	0	0	0	0	0	0	60.5986	34.0481	27.9335
Prolyl-tRNA synthetase OS	A8BR89	61 kDa	2.38407	0	1.43434	0	0	0	60.479	42.5757	52.1848
CCT-theta (Fragment) OS	Q9GU00	59 kDa	25.4301	16.8981	55.9392	0	0	0	60.4192	68.9676	66.5324
Outer-arm dynein beta OS	E3WCX1	292 kDa	0	0	2.86868	0	0	0	60.2995	58.4482	48.7566
Uncharacterized protein OS	E1EXG0	21 kDa	0	0	5.73735	0	0	0	60.2995	38.4675	39.6147
Putative zinc-RING and/or ribbon domain-containing protein OS	A8B5Z8	84 kDa	0	0	0	0	0	0	60.2995	48.9247	49.1375
Uncharacterized protein OS	A8BCE6	70 kDa	0	19.0104	22.9494	0	0	0	59.9406	59.0084	39.9956
SSU ribosomal protein S19E (Fragment) OS	V6TE85	18 kDa	240.791	186.936	189.333	0	0	0	59.4022	61.0624	61.898
Kinase, NEK OS	A8B932	155 kDa	0	0	0	0	0	0	59.4022	48.3644	48.9471
Serine/threonine protein kinase OS	V6TCV7	76 kDa	4.76814	0	0	0	0	0	58.8638	41.8287	43.8048
Phosphoglycerate mutase (2,3-diphosphoglycerate-independent) OS	A8BJ46	65 kDa	2.38407	0	24.3837	0	0	0	58.8638	49.1114	58.6603
Transporter, MFS superfamily protein OS	A0A644F391	63 kDa	0	0	11.4747	0	0	0	58.8638	69.839	42.662
Ribosomal protein S15 OS	A8BBP3	17 kDa	81.0583	57.0312	83.1916	0	0	0	58.5049	54.5267	71.6113
Phospholipase B-like OS	A8BTQ0	63 kDa	0	0	0	0	0	0	58.5049	61.2492	83.0386
Radial spokehead-like protein OS	A8BE66	96 kDa	0	3.1684	5.73735	0	0	0	58.5049	58.4482	52.5657
NADP-specific glutamate dehydrogenase OS	P28724	50 kDa	190.964	126.208	155.844	0	0	0	58.4578	46.201	59.1509
Long chain fatty acid CoA ligase, putative OS	A8B690	85 kDa	0	0	0	0	0	0	57.8468	51.9124	56.8827
Ribosomal protein L36-1 OS	A8BYA6	11 kDa	28.6088	19.0104	22.9494	0	0	0	57.7871	67.2247	59.0412
Kinase, NEK OS	A8BLC3	72 kDa	28.6088	31.684	81.7573	0	0	0	57.6076	55.4604	56.9462
CCT-epsilon OS	Q9GU01	61 kDa	4.76814	10.5613	36.8147	0	0	0	57.5477	54.7135	62.5329
T-complex protein 1 subunit delta OS	A8BFG4	56 kDa	0	0	7.17169	0	0	0	57.2487	60.3155	67.0403
40S ribosomal protein SA OS	V6TSQ3	28 kDa	171.653	152.083	170.686	0	0	0	57.0692	71.1462	64.7549
FYVE zinc finger domain-containing protein OS	A8BDZ8	103 kDa	12.715	16.8981	9.56226	0	0	0	56.471	53.5308	46.2172
Deflagellation inducible protein OS	A8BS67	12 kDa	81.0583	107.726	94.6663	586.744	1071.4	486.921	56.3513	45.5634	59.803
Kinase, STE STE20 OS	A8BZ76	40 kDa	0	0	22.9494	0	0	0	56.3513	47.4308	56.3748
Translation initiation factor eIF-4A, putative OS	E1EXB1	43 kDa	65.9592	26.4034	65.0233	0	0	0	56.1718	58.1369	58.6603
Pyrophosphate--fructose 6-phosphate 1-phosphotransferase OS	E2RU81	60 kDa	126.356	72.8732	133.393	0	0	0	55.9924	61.6227	62.4694
Clathrin associated adaptor complex, mu2 subunit, C-terminal domain protein OS	V6TGW9	48 kDa	0	0	2.86868	0	0	0	55.6335	43.1359	60.9458
Protein disulfide isomerase OS	E2RTR8	26 kDa	4.76814	19.0104	15.7777	0	0	60.8651	55.454	54.1532	67.6117
Cathepsin B OS	A8BVM3	33 kDa	0	0	0	4.7318	0	4.34751	55.2746	79.3625	81.8959
Chromosome segregation protein SMC OS	V6TS02	133 kDa	86.6211	139.41	128.134	53.6271	0	350.699	54.4969	61.2491	74.0235
Thioredoxin peroxidase (Fragment) OS	V6U3Q0	27 kDa	429.132	455.194	299.777	388.008	184.724	999.927	54.1978	59.5686	46.6616
Spindle pole protein, putative OS	A8B7S6	72 kDa	0	31.684	28.6868	0	0	104.34	53.8389	45.9369	49.8993
Pyruvate kinase OS	A8BW44	71 kDa	71.522	31.684	120.484	0	0	0	53.4799	59.7553	57.1366
Uncharacterized protein OS	A8B519	97 kDa	0	38.0208	34.4241	0	0	0	53.4799	48.5512	47.6139
Uncharacterized protein OS	V6TSA5	33 kDa	49.827	38.3377	35.7867	9.46361	0	15.2163	53.3541	62.3506	68.5636
La ribonucleoprotein, putative OS	A8BQV2	39 kDa	0	0	5.73735	0	0	0	53.121	48.9247	58.6603
Protein disulfide isomerase PDI4 OS	A8B3I4	40 kDa	14.3044	31.684	18.6464	0	0	39.1276	52.8219	65.4196	63.4217
Dynein heavy chain OS	E1EXL6	274 kDa	0	0	2.86868	0	0	0	52.798	38.8347	32.8345
Alpha-SNAP, putative OS	A8B9B7	33 kDa	2.38407	0	4.30301	0	0	0	52.7621	35.6664	45.1379
Small GTPase, Rab family domain protein OS	V6TMU8	23 kDa	0	0	0	0	0	0	52.7621	53.4063	54.0894
Isoleucyl-tRNA synthetase OS	Q5KTW2	134 kDa	0	6.33681	8.60603	0	0	0	52.7621	42.2022	40.3766
Helicase OS	A8B6E0	54 kDa	0	0	2.86868	0	0	0	52.7621	44.8165	44.1857
Uncharacterized protein OS	A8BA81	55 kDa	0	0	0	0	0	0	52.7621	33.6124	26.6638
Ankyrin repeat protein 1 OS	A8BAG8	37 kDa	52.4495	28.5156	51.6362	0	0	0	52.4032	43.5093	50.2802
Uncharacterized protein OS	A8BYT7	163 kDa	0	0	4.30301	0	0	0	52.2237	48.1777	38.0911
Ankyrin repeat protein OS	V6T984	52 kDa	0	0	7.17169	0	0	0	52.1639	38.6542	57.8985
Putative annexin repeat protein OS	V6U738	34 kDa	20.2646	24.0799	29.1171	0	0	2.17375	52.134	72.1544	72.1128
Kelch repeat-containing protein OS	A8BQU3	166 kDa	0	0	0	0	0	0	52.0442	59.3818	46.852
Vesicle-fusing ATPase OS	A8BUC0	57 kDa	0	0	7.17169	0	0	0	51.6853	45.5012	54.6607
Uncharacterized protein OS	A8BGZ9	52 kDa	4.76814	19.0104	43.0301	0	0	0	51.6853	63.8635	53.3275
Farnesyl diphosphate synthase OS	A8B433	46 kDa	0	0	11.4747	0	0	0	51.6853	38.8409	40.7575
Phosphoglucomutase OS	E2RU18	74 kDa	195.494	171.094	272.524	0	0	0	51.1469	49.8583	43.2334
Uncharacterized protein OS	V6THL0	33 kDa	47.6814	41.1892	70.2826	0	0	0	51.1469	56.3941	62.0885
LSU ribosomal protein L30E OS	V6TDY1	13 kDa	9.53627	6.33681	22.9494	0	0	0	50.9675	84.4044	61.3267
Small GTPase, Rab family domain protein OS	V6TJ08	25 kDa	0	0	5.73735	0	0	0	50.9675	46.6838	49.8993
Small GTPase, Rho subfamily protein OS	V6THN5	24 kDa	0	0	0	0	0	0	50.6085	37.3471	60.5648
Vacuolar ATP synthase subunit G OS	A0A644F2C9	12 kDa	0	0	5.73735	37.8544	147.78	78.2552	50.2496	32.4919	47.6139
Serine/threonine protein kinase OS	V6TFJ5	85 kDa	85.8265	60.1996	96.1007	0	0	0	50.0701	64.7972	51.2325
Pyruvate kinase OS	E1F1S1	61 kDa	100.131	38.0208	53.0705	0	0	0	49.8907	52.2859	53.7084
Uncharacterized protein OS	E1EXA3	94 kDa	0	0	0	0	0	0	49.8907	50.2318	45.8998
Serine/threonine protein kinase OS	V6TH47	42 kDa	14.3044	0	48.7675	0	0	0	49.6215	70.9594	49.0423
Alpha-10 giardin OS	Q4VPQ6	37 kDa	0	0	0	0	0	0	49.5318	59.3818	59.803
BRO1-like domain-containing protein OS	A8B3S4	95 kDa	0	0	11.4747	0	0	0	49.5318	44.8165	51.8039
A-type flavoprotein lateral transfer candidate OS	V6TS50	47 kDa	159.733	88.7153	120.484	1381.69	166.252	430.403	49.3523	47.8042	47.8043
Ribosomal protein L7 OS	C6LNP6	27 kDa	250.327	171.094	144.868	0	0	0	49.1728	55.8339	55.0416
START domain-containing protein OS	A8BGF6	30 kDa	0	0	8.60603	0	0	17.39	49.1728	64.9839	73.5158
Qb-SNARE 4 OS	A8B2J8	25 kDa	0	0	0	0	36.9449	0	49.1728	36.9736	36.5675
High cysteine membrane protein Group 1 OS	A8BFJ7	79 kDa	0	0	0	47.318	0	47.8226	48.9934	78.0554	51.9943
Peptidylprolyl isomerase OS	A8BAF3	38 kDa	21.4566	12.6736	21.5151	0	0	0	48.9934	59.7553	68.3735
Chaperonin subunit zeta CCTzeta OS	Q9GTZ9	61 kDa	4.76814	0	20.0807	0	0	0	48.8139	43.3226	62.0885
Uridine kinase OS	A8BYJ2	66 kDa	4.76814	6.33681	20.0807	0	0	0	48.8139	30.6246	28.9492
Phospholipid-transporting ATPase IIB, putative OS	A8BCP4	159 kDa	0	0	0	0	0	0	48.6344	45.3767	31.8061
Beta adaptin OS	E1F8A8	123 kDa	7.1522	3.1684	5.73735	0	0	0	48.455	60.3155	51.2325
Ankyrin repeat protein OS	V6TEA1	94 kDa	0	0	2.86868	0	0	0	48.455	47.8042	53.518
Multidrug resistance-associated protein 1 OS	E1F7Z7	179 kDa	0	0	0	0	0	0	48.1559	49.7338	50.6612
Alpha-14 giardin OS	A0A644F164	38 kDa	38.1451	19.0104	111.878	0	0	0	48.096	43.3226	39.9956
ATP synthase subunit E family protein OS	A8BBC1	23 kDa	0	12.6736	17.2121	0	0	60.8651	48.096	47.4308	43.8048
Ankyrin repeat protein 1 OS	A8BPT0	88 kDa	0	6.33681	11.4747	0	0	0	48.096	49.4849	61.7076
Dipeptidyl-peptidase I OS	A8B4V5	60 kDa	0	0	0	0	0	0	48.096	57.7012	40.7575
ABC transporter family protein OS	E1EWA3	104 kDa	0	0	0	0	0	0	48.0363	34.6083	26.7907
Glucose-6-phosphate isomerase OS	E2RTY6	64 kDa	9.53627	25.3472	100.404	0	0	0	47.7371	55.6471	43.0429
Serine/threonine-protein phosphatase OS	A8BLH6	57 kDa	0	6.33681	5.73735	0	0	0	47.7371	41.0818	48.3757
ABC-type multidrug/protein/lipid transport system, ATPase component OS	V6TIE6	168 kDa	0	0	0	0	0	0	47.468	35.8221	23.7752
Ribosomal protein L26 OS	C6LRY4	16 kDa	114.435	158.42	126.222	0	0	0	47.3782	59.0084	82.2768
Vesicle-fusing ATPase OS	A8BZZ4	91 kDa	16.6885	22.1788	24.3837	56.7816	0	0	47.1987	36.4134	36.1865
Ribosomal protein L5 OS	C6LSW3	34 kDa	145.428	142.578	126.222	0	0	0	47.1987	60.3155	63.993
TMP 52 OS	Q95WV6	52 kDa	0	0	0	0	0	0	47.1987	37.7205	28.3779
Pyruvate kinase OS	V6U352	61 kDa	100.131	38.0208	53.0705	0	0	0	47.0193	48.5512	47.6139
Ankyrin repeat protein OS	V6TKG1	42 kDa	0	0	0	0	0	0	47.0193	47.0573	51.8039
Suppressor of actin 1 OS	A8BB34	80 kDa	0	0	0	0	0	0	46.6603	41.4552	27.0447
Potassium-transporting ATPase alpha chain 1 (Fragment) OS	E1F8Y8	136 kDa	0	0	0	0	0	0	46.4212	34.9818	24.2513
Tubulin beta chain (Fragment) OS	Q24975	17 kDa	173.242	107.726	121.441	0	0	0	46.3613	58.2614	68.564
Vesicle-fusing ATPase OS	E1F6N7	53 kDa	0	0	7.17169	0	0	0	46.3015	33.5501	46.6616
Group of RuvB-like helicase OS	A8BU40		28.6088	25.3472	37.2928	0	0	0	46.3014	48.1777	59.4221
Ankyrin repeat protein 1 OS	A8BEL1	148 kDa	0	0	0	0	0	0	46.3014	44.443	45.3284
RuvB-like helicase OS	A8BGC8	51 kDa	0	6.33681	11.4747	0	0	0	46.3014	33.6124	38.0911
Serine/threonine protein kinase OS	V6TVT1	57 kDa	1.58938	4.22454	14.3434	0	0	0	46.2118	38.2185	36.631
ABC transporter, ATP-binding protein OS	C6M0H4	221 kDa	0	0	0	0	0	0	46.122	32.4919	11.6178
Uncharacterized protein OS	V6TJE5	18 kDa	119.203	171.094	120.484	378.544	1330.02	904.282	45.9425	61.6227	62.4694
Uncharacterized protein OS	E1F624	40 kDa	0	0	0	0	0	0	45.7033	38.7165	40.5671
Methionine aminopeptidase 2 OS	A0A644F510	44 kDa	4.76814	6.33681	5.73735	0	0	0	45.5836	48.9247	43.8048
Heat shock protein 70 OS	A8BD15	139 kDa	0	0	0	0	0	0	45.4041	47.4308	48.1852
LSU ribosomal protein L3P OS	V6U7R7	43 kDa	101.72	103.501	121.441	0	0	0	45.2248	56.3941	61.5171
40S ribosomal protein SA OS	E1F7N9	28 kDa	162.117	152.083	153.474	0	0	0	45.2246	53.2196	52.1848
Ankyrin repeat protein OS	V6TB56	57 kDa	33.377	19.0104	60.2422	0	0	0	45.2246	34.7328	44.5666
Arginine deiminase OS	E1F0W3	64 kDa	274.565	171.622	170.686	47.318	0	102.891	45.0752	47.3998	50.5978
Glucosamine-6-phosphate isomerase OS	V6TJX3	29 kDa	0	0	2.86868	0	0	156.51	45.0452	46.3104	63.0408
Cathepsin J OS	V6TF02	63 kDa	0	0	0	0	0	0	44.8657	45.3767	33.9011
Kinase, NEK OS	A8BDZ5	55 kDa	0	0	0	0	0	0	44.8657	36.9736	46.4711
Protein disulfide isomerase OS	V6TF84	40 kDa	14.3044	31.684	18.6464	0	0	39.1276	44.5666	50.4808	52.3753
LSU ribosomal protein L10AE OS	V6TJ23	24 kDa	42.9132	19.0104	97.535	0	0	0	44.5068	88.886	76.5631
Fibrillarin OS	A8B9Q3	35 kDa	0	6.33681	31.5554	0	0	34.7801	44.5068	64.9839	61.3267
Variant-specific surface protein WB/9B10-B OS	Q95WU1	68 kDa	0	0	0	149.84	132.386	26.0851	44.2786	36.2018	44.865
Ubiquitin-like protein OS	A8BAM2	36 kDa	19.0725	31.684	25.8181	0	0	0	44.1479	42.9491	49.1375
Ankyrin repeat protein 1 OS	A8BBW8	104 kDa	0	0	2.86868	0	0	0	44.1479	56.3941	46.852
Kinase, CMGC DYRK OS	A8BTU8	97 kDa	0	0	0	0	0	0	44.1479	35.1062	32.3774
Ankyrin repeat protein 1 OS	A8BKY7	164 kDa	14.3044	6.33681	5.73735	0	0	0	43.7889	36.2266	49.1375
Ribosomal protein L32 OS	A8BMD9	16 kDa	0	0	40.1615	0	0	0	43.7889	53.0328	81.134
ANK_REP_REGION domain-containing protein OS	E1EVJ2	206 kDa	0	0	0	0	0	0	43.7292	44.692	33.3932
Protein 21.1 OS	E1EYL3	50 kDa	0	0	7.17169	0	0	0	43.7292	31.1848	46.0903
Peptidylprolyl isomerase OS	E1F8V3	38 kDa	64.3698	63.368	44.4645	0	0	0	43.6095	48.1777	52.7562
Dynein heavy chain OS	A8BEM5	553 kDa	0	0	0	0	0	0	43.6095	29.722	23.0451
Uncharacterized protein OS	A8BHA7	30 kDa	166.885	285.156	114.747	264.981	406.394	252.156	43.43	47.0573	52.1848
Ribosomal L38e OS	A8B481	9 kDa	100.131	126.736	68.8482	56.7816	184.724	260.851	43.43	48.9247	47.233
WD-40 repeat protein family OS	A8B6Z3	39 kDa	0	6.33681	65.9796	0	0	0	43.43	47.4308	51.423
2-deoxy-D-ribose 5-phosphate aldolase OS	E2RTX0	27 kDa	0	0	14.3434	0	0	0	43.43	33.6124	36.5675
Kinase, NEK OS	A8BDH0	64 kDa	0	0	0	0	0	0	43.43	36.9736	43.4239
LSU ribosomal protein L15P OS	V6TR34	17 kDa	66.7539	76.0417	61.6765	0	0	0	43.2506	39.7746	42.4716
Uncharacterized protein (Fragment) OS	V6TE11	163 kDa	0	0	4.30301	0	0	0	43.2506	38.094	31.9965
Aminoacyl-histidine dipeptidase OS	V6TNZ1	55 kDa	57.2176	69.7049	98.9693	0	0	47.8226	43.0711	51.7257	40.7575
GTP-binding protein Sar1 OS	E1EVW3	21 kDa	0	0	0	0	0	0	43.0711	41.4552	46.4711
Arginine deiminase OS	C6LS39	64 kDa	210.99	144.162	152.518	34.6999	0	82.6027	42.802	37.7517	42.4716
ATP-binding cassette protein 5 OS	A8B6P7	119 kDa	59.6017	66.5365	31.5554	0	0	4.34751	42.7122	31.9317	27.616
Ornithine cyclodeaminase OS	A8BZ84	34 kDa	14.3044	12.6736	28.6868	0	0	17.39	42.7122	35.4797	36.9484
Uncharacterized protein OS	A8BGJ3	24 kDa	0	0	0	0	0	0	42.7122	35.1062	24.3783
Long chain fatty acid CoA ligase 5 OS	A8BND4	94 kDa	0	6.33681	8.60603	0	0	0	42.7122	25.0225	31.6156
Protein 21.1 OS	E1F3J4	119 kDa	104.899	85.5469	141.999	0	0	0	42.3532	42.2022	42.662
Ribosomal protein L14 OS	A8B4F8	15 kDa	14.3044	12.6736	25.8181	0	0	0	42.3532	44.8165	46.0902
Obg-like ATPase 1 OS	A8BBM0	45 kDa	0	0	2.86868	0	0	0	42.3532	41.8287	40.7575
Phospholipid-binding Copine Family Protein OS	V6TP72	29 kDa	4.76814	6.33681	8.60603	0	0	139.12	42.2336	35.4797	48.7566
Elongation factor 1-gamma OS	E1F165	45 kDa	71.522	72.8732	70.2826	0	0	0	41.9943	43.6961	44.9475
Uncharacterized protein OS	E1EZ10	43 kDa	40.9265	31.156	38.249	0	0	0	41.9645	52.5349	46.5029
Uncharacterized protein OS	A8BQI8	29 kDa	0	0	0	0	0	0	41.6354	32.8654	16.7601
Kinase, NEK OS	A0A644F408	56 kDa	0	0	0	0	0	0	41.2765	38.8409	56.3748
Kinase, NEK OS	A8B9M4	53 kDa	0	0	11.4747	0	0	0	41.2765	34.7328	31.6156
Uncharacterized protein OS	V6TVR9	36 kDa	0	0	0	0	0	0	41.2167	40.3971	41.5194
Coiled-coil protein OS	A8BNH0	150 kDa	116.025	163.701	222.322	0	0	2.89834	41.2167	56.3941	56.9462
Kinase, NEK OS	A8BLD9	111 kDa	0	0	2.86868	0	0	0	41.097	46.3104	47.9948
40S ribosomal protein S21 OS	A8B484	10 kDa	81.0583	129.905	77.4543	66.2452	92.3622	252.156	40.9175	53.2196	53.518
SSU ribosomal protein S17E OS	V6TCR2	16 kDa	38.1451	31.684	60.2422	0	0	0	40.9175	59.3818	57.1366
Vacuolar protein sorting 35 OS	E2RU45	88 kDa	4.76814	12.6736	57.3735	0	0	0	40.9175	21.2878	34.282
Uncharacterized protein OS	A8BKV3	63 kDa	338.538	475.26	401.615	1192.41	0	513.006	40.5586	36.6001	39.9956
LSU ribosomal protein L37AE OS	V6TCV5	10 kDa	0	6.33681	40.1615	0	0	0	40.5586	72.0798	83.0386
Ribosomal protein L21 OS	A8B2Q4	18 kDa	76.2902	60.1996	48.7675	0	0	0	40.3791	57.8879	44.1857
ANK_REP_REGION domain-containing protein (Fragment) OS	V6TTV3	81 kDa	30.9929	19.0104	37.2928	0	0	0	40.3791	38.2807	43.6143
LSU ribosomal protein L34E OS	V6THI5	13 kDa	257.479	253.472	226.625	0	0	0	40.1997	60.1288	73.1349
Ankyrin repeat protein 2 OS	A8BNV2	28 kDa	0	0	2.86868	0	0	0	40.1997	44.443	49.8993
Coiled-coil protein OS	E1EYU6	255 kDa	84.2371	130.961	104.229	0	0	0	39.9605	33.7369	34.536
Uncharacterized protein OS	A8BS87	48 kDa	61.9858	95.0521	77.4543	208.199	258.614	469.531	39.8408	22.7817	39.2338
Protein kinase, catalytic domain OS	V6THY8	46 kDa	42.9132	25.3472	43.0301	0	0	0	39.8408	36.6001	51.423
Pyrophosphate--fructose 6-phosphate 1-phosphotransferase OS	E1F7F5	60 kDa	30.9929	28.5156	53.0705	0	0	0	39.8408	43.3226	39.6147
Ankyrin repeat protein 1 OS	A8BXB8	41 kDa	0	0	0	0	0	0	39.8408	31.3715	41.1384
Kinase, NEK OS	A8BJX2	32 kDa	0	0	8.60603	0	0	0	39.8408	34.7328	28.9492
Uncharacterized protein OS	A8BMP5	116 kDa	0	0	0	0	0	0	39.8408	26.1429	23.9974
Prefoldin subunit OS	A0A644FAS5	17 kDa	0	12.6736	11.4747	56.7816	73.8898	78.2552	39.4818	42.5757	31.6156
Glutamyl-tRNA synthetase OS	A8BEZ0	80 kDa	0	6.33681	2.86868	0	0	0	39.4818	37.9073	31.4252
Ubiquitin-conjugating enzyme E2-17 kDa 3 OS	A8BP57	20 kDa	0	0	0	0	0	0	39.4818	36.9736	40.3766
Alpha-19 giardin OS	E2RTW5	48 kDa	0	0	0	0	0	0	39.4818	41.0818	38.0911
Kinase, NEK OS	A8BTJ5	86 kDa	0	0	0	0	0	0	39.4818	36.2266	36.5675
Ankyrin repeat protein OS	V6T8Q2	92 kDa	0	0	0	0	0	0	39.4818	25.7695	23.6165
VSP OS	A0A644F647	42 kDa	3.17876	0	0.956225	342.267	246.299	48.5472	39.4221	28.3526	35.6152
Elongation factor 1 beta, guanine nucleotide exchange domain protein OS	V6TRV2	26 kDa	35.761	38.0208	37.2928	0	0	26.0851	39.1229	61.4359	62.6599
Ribosomal protein L18 OS	A8B4T7	20 kDa	45.2973	53.8628	50.2018	0	0	0	38.9434	60.8757	68.3735
Kinase, NEK OS	E1EZ81	71 kDa	14.3044	6.33681	15.7777	0	0	0	38.9434	43.8828	40.9479
Leucyl-tRNA synthetase OS	A8BY54	132 kDa	0	0	0	0	0	0	38.9434	30.8113	29.5206
Vesicle-fusing ATPase OS	Q8T6L4	50 kDa	4.76814	0	14.3434	0	0	0	38.764	32.243	37.7102
Uncharacterized protein OS	A8B6V7	55 kDa	0	0	0	0	0	0	38.764	27.2011	27.3621
Seryl-tRNA synthetase OS	A8B2X0	52 kDa	9.53627	0	31.5554	0	0	0	38.764	44.8165	43.8048
Sir2 family protein OS	A8BD53	75 kDa	0	0	2.86868	0	0	0	38.764	34.7328	40.3766
ABC-type transport system ATP-binding chain, putative OS	A8BAF0	217 kDa	0	0	0	0	36.9449	0	38.764	18.3001	9.14186
Macrophage migration inhibitory factor OS	A8BFP4	12 kDa	9.53627	19.0104	8.60603	132.49	73.8898	113.035	38.4051	47.4308	42.2811
Ankyrin repeat protein 1 OS	A8B7V7	57 kDa	0	0	4.30301	0	0	0	38.2256	40.5216	47.8043
Ankyrin repeat protein 1 OS	A8B6R1	34 kDa	0	0	0	0	0	52.1701	38.0461	43.1359	41.9002
LEK1 OS	A8BIY8	79 kDa	0	6.33681	5.73735	0	0	0	38.0461	42.5757	34.6629
Metalloendopeptidase OS	A8BNI1	131 kDa	0	0	5.73735	0	0	0	38.0461	31.3715	18.2837
Group of Ankyrin repeat protein 1 OS	A8B3A0		0	0	0	0	0	0	38.0461	27.4501	31.8695
Ribosomal protein L27a OS	E1F1K8	17 kDa	66.7539	76.0417	64.5452	0	0	0	37.8667	45.3767	54.2798
V-type proton ATPase subunit a OS	E1EY44	105 kDa	0	0	0	0	0	0	37.6872	32.1185	27.0447
Threonyl-tRNA synthetase OS	A8BSG2	79 kDa	0	0	0	0	0	0	37.6872	30.2511	38.472
Heat shock protein 70 OS	Q9BKB8	70 kDa	0	0	0	0	0	0	37.6872	30.2511	33.9011
Phosphoinositide-3-kinase, class 3 OS	A8B8M9	183 kDa	0	0	0	0	0	0	37.6872	26.1429	13.7128
40S ribosomal protein S7 (Fragment) OS	V6TTB1	28 kDa	6.35752	8.44907	10.5185	0	0	0	37.5676	47.1819	41.9003
RNA recognition motif-containing protein OS	A8B6T1	17 kDa	4.76814	0	21.5151	170.345	350.976	182.595	37.5077	42.5757	39.8052
CCT-alpha OS	E1F2J5	59 kDa	16.6885	15.842	34.4241	9.46361	0	0	37.5077	33.9858	37.9006
Uncharacterized protein OS	E1F8F5	33 kDa	0	0	0	0	0	0	37.5077	24.0889	14.4746
Mucin-like protein OS	A0A644F280	102 kDa	76.2902	133.073	40.1615	851.725	443.339	191.29	37.3283	35.4797	32.7583
Ribosomal protein P1B OS	A8BKF1	12 kDa	33.377	6.33681	40.1615	0	0	0	37.3283	20.5409	27.0447
Alpha-SNAP, putative OS	E1F830	33 kDa	2.38407	0	4.30301	0	0	0	37.3283	22.9684	29.9015
Dynein heavy chain OS	V6TGI1	262 kDa	0	0	5.73735	0	0	0	37.3283	23.1863	17.7124
ADP-ribosylation factor OS	E1F7T0	22 kDa	4.76814	0	14.3434	0	0	0	36.9694	39.5879	34.282
Uncharacterized protein OS	V6TF75	23 kDa	0	0	0	0	0	0	36.9694	37.3471	38.0911
ATP-dependent RNA helicase p47, putative OS	A8BS28	57 kDa	45.2973	38.0208	57.3735	0	0	0	36.7899	33.4256	28.9492
Uncharacterized protein OS	A8BCJ6	147 kDa	0	0	2.86868	0	36.9449	0	36.7899	19.2337	28.7588
Beta giardin (Fragment) OS	D0QYZ1	29 kDa	223.099	228.274	178.845	765.036	537.021	606.458	36.6863	45.5981	63.1235
Nitroreductase Fd-NR2 OS	A8BCL1	29 kDa	14.3044	6.33681	25.8181	0	0	0	36.6104	36.9736	44.9475
Uncharacterized protein OS	E1F796	150 kDa	11.9203	19.0104	47.3332	0	0	0	36.6104	29.8777	30.4729
Kinase, NEK OS	A8B2S4	33 kDa	0	0	11.4747	0	0	0	36.6104	47.8042	39.6147
Proliferating cell nuclear antigen OS	A8BIU1	33 kDa	0	0	2.86868	0	0	0	36.6104	34.7328	53.3275
Kinase, CMGC CDK OS	E2RU79	33 kDa	0	0	2.86868	0	0	0	36.6104	35.8532	35.0438
Diadenosine tetraphosphate synthetase OS	A8BLK0	70 kDa	0	0	8.60603	0	0	0	36.6104	28.0103	35.0438
Tubulin beta chain (Fragment) OS	Q24976	17 kDa	173.242	107.726	121.441	0	0	0	36.4909	45.1901	42.4717
Ribosomal protein S19e OS	E1F4Z9	15 kDa	69.138	53.8628	65.9796	0	0	0	36.431	31.5583	42.0907
Ribosomal protein L31B OS	A8BMP3	12 kDa	66.7539	95.0521	68.8482	246.054	73.8898	208.68	36.2515	26.1429	31.2347
Uncharacterized protein OS	A8BG86	129 kDa	0	0	0	0	0	0	36.2515	15.3123	7.23731
Axoneme central apparatus protein OS	E1EXN2	54 kDa	14.3044	25.3472	25.8181	0	0	0	35.8926	29.8777	41.9002
Putative RNA binding protein OS	A8B7N0	32 kDa	4.76814	44.3576	37.2928	0	0	26.0851	35.8926	37.3471	39.9956
High cysteine membrane protein Group 2 OS	A8B2I7	99 kDa	0	0	0	0	0	0	35.8926	49.6716	46.4711
High cysteine membrane protein Group 2 OS	A8BE57	67 kDa	0	0	0	0	0	0	35.8926	50.792	36.5675
VID27 cytoplasmic protein OS	A0A644F483	79 kDa	0	0	0	0	0	0	35.8926	32.1185	46.0902
Axoneme-associated protein GASP-180 (Fragment) OS	E1EX57	160 kDa	60.3964	111.95	63.1109	0	0	0	35.6533	48.6134	32.9488
4-methyl-5-thiazole monophosphate biosynthesis enzyme OS	A8B966	20 kDa	4.76814	0	11.4747	37.8544	0	69.5601	35.5337	28.0103	46.4711
Protein 21.1 OS	E1F4X9	94 kDa	0	0	8.60603	0	0	0	35.5337	39.2144	40.567
Hexose transporter OS	A8B299	56 kDa	0	0	0	0	0	0	35.5337	34.3593	27.0447
Putative Serine peptidase OS	A8B8G6	53 kDa	0	0	0	0	0	0	35.5337	28.7572	31.2347
V-type proton ATPase subunit C OS	A8BB76	56 kDa	0	0	8.60603	0	0	0	35.5337	25.0225	27.4256
Group of FYVE-type domain-containing protein OS	C6LZI1		25.4301	8.44907	13.3872	0	0	0	35.414	26.7654	20.8231
Threonine dehydratase OS	V6TIN1	104 kDa	19.0725	19.0104	47.3332	0	0	0	35.3542	39.9614	26.0924
Alcohol dehydrogenase lateral transfer candidate OS	E1F0W9	45 kDa	89.0052	41.1892	67.4139	0	0	0	35.1747	39.2144	37.4562
Histone H2B OS	A8BI78	15 kDa	9.53627	69.7049	111.878	1097.78	147.78	486.921	35.1747	64.9839	110.845
Protein kinase, STE family OS	V6TRB1	58 kDa	0	0	2.86868	0	0	0	35.1747	38.094	39.2338
Ribosomal protein L21 OS	E1F004	18 kDa	171.653	155.252	154.909	0	0	0	34.9953	49.2981	38.0911
TMP52 OS	E1F8Q0	52 kDa	0	0	0	0	0	0	34.6363	28.0103	23.426
Coiled-coil protein OS	A8BES0	186 kDa	0	0	0	18.9272	0	0	34.4569	19.047	25.1401
Kinase, NEK OS	A8B8Y7	31 kDa	65.1645	25.3472	36.3366	0	0	0	34.4569	22.1593	27.0447
Beta-giardin (Fragment) OS	A0A3G1Z1L9	17 kDa	168.26	204.942	120.244	885.219	668.208	452.956	34.3608	42.3808	51.9068
Protein 21.1 OS	E1F4E1	114 kDa	31.7876	34.8524	23.9056	0	0	0	34.2774	32.243	39.0434
Beta-giardin (Fragment) OS	A0A0F6PP63	26 kDa	874.65	1122.54	595.746	2065.13	2428.29	1465.14	34.2143	56.8605	68.2734
Rhodanese-like protein OS	A0A644F3A6	13 kDa	143.044	183.767	126.222	511.035	960.567	452.141	34.0979	42.2022	41.1384
NAC-A/B domain-containing protein OS	A8BVR8	15 kDa	16.6885	31.684	32.9898	66.2452	18.4724	34.7801	34.0979	57.141	46.2807
Long chain fatty acid CoA ligase 5 OS	E1F7V0	82 kDa	0	0	0	0	0	0	33.7989	40.7083	36.8849
Uncharacterized protein OS	V6TY33	11 kDa	85.8265	44.3576	54.5049	37.8544	147.78	52.1701	33.739	33.6124	40.7575
Ribosomal protein L35a OS	A8BKK5	14 kDa	107.283	101.389	91.7976	0	0	0	33.739	34.7328	53.3275
LSU ribosomal protein L35AE OS	V6THZ8	14 kDa	7.1522	19.0104	28.6868	0	0	0	33.739	34.7328	53.3275
Phospholipid-transporting ATPase OS	V6TNB6	159 kDa	0	0	0	0	0	0	33.5596	33.7991	19.6169
Alpha-11 giardin OS	C6LUM0	35 kDa	0	9.50521	10.0404	0	0	17.39	33.3801	24.4623	31.4252
Clathrin associated adaptor complex, mu2 subunit, C-terminal domain protein OS	V6U086	48 kDa	0	0	8.60603	0	0	0	33.3801	26.7032	33.1393
Dynein intermediate chain OS	A8BM39	84 kDa	0	0	34.4241	0	0	0	33.3801	30.2511	31.2347
PX domain-containing protein OS	A8B341	67 kDa	0	0	0	0	0	0	33.3801	29.5042	28.9492
Uncharacterized protein OS	A8BKC0	179 kDa	0	0	0	0	0	0	33.3801	32.1185	23.9974
Ankyrin repeat protein 1 OS	A8BXE6	64 kDa	0	6.33681	22.9494	0	0	0	33.2006	48.1777	41.7097
VSP OS	A8BVA8	70 kDa	19.0725	50.6944	14.3434	776.016	997.512	243.461	33.1408	26.8899	25.2671
Uncharacterized protein OS	A8BUY9	34 kDa	66.7539	69.7049	77.4543	0	0	8.69502	33.0212	31.745	33.5202
Lysine--tRNA ligase OS	A8BEL5	66 kDa	0	12.6736	37.2928	0	0	0	33.0212	28.7572	26.6638
Group of Uncharacterized protein OS	A8BHC4		0	0	0	0	0	0	33.0212	35.8532	31.9965
Glucokinase OS	E1F4T9	38 kDa	40.5292	28.5156	48.7675	0	0	0	32.8417	22.7817	20.5692
Spindle pole protein, putative OS	E1F6L3	109 kDa	2.38407	6.33681	11.4747	0	0	4.34751	32.8417	36.2266	30.8538
cAMP-dependent protein kinase A regulatory subunit OS	Q2VWB6	51 kDa	0	0	8.60603	0	0	0	32.8417	40.895	46.6616
Chromosome segregation protein SMC OS	V6TYX9	100 kDa	100.131	129.905	140.565	0	0	504.311	32.6622	29.3174	39.2338
Gp49, putative OS	E2RTS9	50 kDa	0	0	0	0	0	0	32.6622	35.8532	23.9974
Variant-specific surface protein 1267 OS	Q07317	61 kDa	0	0	0	293.372	55.4173	99.9927	32.5426	22.346	24.3783
Metalloprotease, insulinase family OS	A8BTG2	129 kDa	0	3.1684	5.73735	0	0	0	32.3631	25.3337	22.1563
Dynein heavy chain OS	E1EZT7	262 kDa	0	0	5.73735	0	0	0	32.3033	20.572	17.3315
40S ribosomal protein S26 OS	V6T958	14 kDa	0	0	0	0	0	0	32.3033	48.1777	24.3783
Alcohol dehydrogenase 3 OS	A0A644F722	45 kDa	0	0	0	0	0	0	32.1239	25.2093	24.9497
Phosphatidylinositol transfer protein alpha isoform OS	E1EXN3	39 kDa	0	3.1684	8.60603	0	0	0	31.9444	36.6001	39.2338
Uncharacterized protein OS	A8BUI2	121 kDa	0	0	8.60603	0	0	0	31.9444	24.6491	31.6156
Giardin subunit alpha-9 OS	Q4VPP0	34 kDa	0	0	0	0	0	0	31.9444	18.6735	27.8065
CCT-alpha OS	V6TDW9	59 kDa	16.6885	15.842	28.6868	9.46361	0	0	31.7649	26.5164	32.9488
P-type phospholipid transporter OS	A8B2Z3	174 kDa	0	0	0	0	0	0	31.5855	20.9144	19.4265
High cysteine membrane protein Group 3 OS	A0A644F4J6	87 kDa	0	0	0	0	0	0	31.5256	35.293	33.8376
Uncharacterized protein OS	A8B9I2	187 kDa	0	0	0	0	0	0	31.406	24.6491	19.6169
Translation initiation factor eIF-4A, putative OS	C6LYS4	43 kDa	20.6619	13.7297	43.5083	0	0	0	31.2266	29.193	33.7107
Acid sphingomyelinase OS	A8BRU8	50 kDa	0	0	0	0	0	0	31.2265	27.6368	26.6638
Sec31 OS	A8BR71	110 kDa	0	0	0	0	0	0	31.2265	35.1062	30.092
Group of Kinesin-like protein OS	V6TLF8		0	0	2.86868	0	0	0	31.2265	22.0348	28.1874
5' nucleotidase family protein OS	A8BIC4	72 kDa	0	0	0	0	0	0	31.2265	26.1429	19.0455
Clathrin heavy chain OS	V6TZT4	208 kDa	0	0	0	0	0	0	30.9873	24.8669	16.3474
Proteasome alpha subunit OS	V6THB6	27 kDa	0	6.33681	11.4747	0	0	0	30.8676	26.1429	30.8538
Putative Nucleotidyl transferase OS	A0A644F0V8	36 kDa	0	0	0	0	0	0	30.8676	22.7817	19.0455
Proteasome subunit alpha type OS	A8BSF1	23 kDa	14.3044	12.6736	22.9494	0	0	0	30.5087	23.9021	22.8547
High cysteine membrane protein Group 2 OS	A8BTH1	90 kDa	0	0	0	0	0	0	30.5087	54.7134	47.8043
Methionyl-tRNA synthetase OS	V6TIX2	25 kDa	0	0	5.73735	0	0	8.69502	30.5087	37.3471	16.7601
Uncharacterized protein OS	A8BUM7	63 kDa	0	0	0	0	0	0	30.5087	17.9266	12.1892
Uncharacterized protein OS	A0A644F385	194 kDa	0	0	0	0	0	0	30.5087	14.3786	9.71323
Kinase, NEK OS	A8BGH6	137 kDa	0	0	0	0	0	0	30.1498	29.8777	27.8065
Amino acid transporter OS	V6TH29	62 kDa	0	0	0	0	0	0	30.1498	19.7939	19.4265
L-serine dehydratase SD1 OS	Q964G8	53 kDa	0	0	0	0	0	0	30.1498	17.5531	17.9028
Uncharacterized protein OS	A8BKH9	241 kDa	0	0	0	0	0	0	30.1498	18.3001	9.14186
Beta giardin (Fragment) OS	A0A3G9JZW8	26 kDa	186.027	314.994	198.823	811.116	938.857	846.222	30.094	46.6253	57.6075
Ribosomal protein L15 OS	E1F8X8	24 kDa	181.189	114.062	106.141	0	0	0	29.7908	30.6246	33.5202
Ankyrin repeat protein OS	V6TC33	77 kDa	4.76814	34.8524	68.8482	0	0	0	29.7908	24.6491	34.4724
6-phosphogluconolactonase/Glucose-6-phosphate 1-dehydrogenase OS	A8BWM5	83 kDa	0	0	11.4747	0	0	0	29.7908	14.5654	22.8547
Uncharacterized protein OS	A0A644F5H6	172 kDa	0	0	0	0	0	0	29.7908	25.9562	21.7119
IFT complex B OS	A8B296	76 kDa	0	0	0	0	0	0	29.7908	16.8062	26.2829
Protein 21.1 OS	A8BH40	54 kDa	0	0	0	0	0	0	29.6114	25.0225	20.9501
Ankyrin repeat protein 1 OS	A8BY40	71 kDa	0	0	0	0	0	0	29.4319	24.6491	22.6642
Putative Ubiquitin protein OS	A8BD41	56 kDa	0	0	0	0	0	0	29.4319	20.9144	25.521
ORF-C4 (Fragment) OS	Q9BI02	22 kDa	0	3.1684	28.6868	0	0	43.4751	29.2524	30.8113	33.3297
Kinesin-like protein OS	A8BUN4	108 kDa	0	0	0	0	0	0	29.2524	15.499	17.3315
Putative snare domain protein OS	V6TKH6	35 kDa	0	0	0	0	0	0	29.073	26.8899	43.0429
Qc-SNARE 1 OS	A0A644EZU0	33 kDa	0	0	0	0	0	0	29.073	29.5042	35.0438
Group of Vacuolar protein sorting 29 OS	A0A644F1B7		0	0	14.3434	0	0	0	29.073	29.8777	24.3783
Uncharacterized protein OS	A8BK53	35 kDa	0	0	0	0	0	0	29.073	22.0348	15.2364
Kinase, NEK OS	A8BJT1	45 kDa	14.3044	25.3472	23.9056	0	0	0	28.9234	45.0655	43.4556
Glutamine-tRNA synthetase OS	A8BT15	88 kDa	4.76814	0	17.2121	0	0	0	28.8935	39.0277	22.0928
Group of Calcium-transporting ATPase OS	V6TK27		0	0	0	0	0	0	28.7141	29.5042	24.7592
Adenylate kinase OS	A8BYT6	32 kDa	0	0	5.73735	0	0	0	28.5346	19.047	20.1883
Ubiquitin-conjugating enzyme E1 OS	A8BBP6	121 kDa	0	0	0	0	0	0	28.5346	22.595	23.6165
Adenine phosphoribosyltransferase OS	Q967M2	19 kDa	19.0725	44.3576	51.6362	56.7816	0	82.6027	28.3551	28.5705	36.7579
Uncharacterized protein OS	A8BWP4	37 kDa	100.131	107.726	103.272	0	0	0	28.3551	36.2266	31.2347
Proteasome component pre5 OS	V6TPF8	28 kDa	33.377	6.33681	31.5554	0	0	0	28.3551	26.1429	34.282
Uncharacterized protein OS	V6TDJ8	75 kDa	0	0	0	0	0	0	28.3551	18.6735	24.7592
ABC transporter family protein OS	E1F089	253 kDa	0	0	0	0	0	0	28.2953	16.495	11.9352
Protein 21.1 OS	E1F9S5	127 kDa	0	3.1684	7.17169	0	0	0	28.1757	35.6664	30.092
Adenylate kinase OS	V6TE15	28 kDa	0	0	2.86868	0	0	0	27.9962	26.5164	25.9019
Amino acid transporter family OS	A8B634	77 kDa	0	0	0	0	0	0	27.9962	21.6613	17.141
26S Proteasome core subunit-alpha-7 OS	V6TGS3	28 kDa	0	0	8.60603	0	0	0	27.9962	21.2878	17.141
Proteasome subunit beta OS	A8BII2	23 kDa	0	0	0	0	0	0	27.9962	14.5654	16.3792
Superfamily II DNA and RNA helicase OS	V6T8Z1	44 kDa	45.2973	25.3472	34.4241	0	0	0	27.8167	21.1011	19.8074
Alpha-1,4 glucan phosphorylase OS	E2RTR2	105 kDa	11.9203	6.33681	43.0301	0	0	0	27.8167	22.9684	22.2833
Putative SUN domain protein OS	A0A644F037	92 kDa	0	0	0	0	0	0	27.6373	28.7572	42.662
Dpy-30 motif-containing protein OS	A8BYL5	147 kDa	0	0	0	0	0	0	27.6373	22.4082	9.90368
Protein phosphatase PP2A regulatory subunit B OS	V6T7Y4	93 kDa	0	0	0	0	0	0	27.6373	18.6735	19.8074
Cytosolic Fe-S cluster assembly factor NUBP1 homolog OS	A8BBC9	37 kDa	0	0	11.4747	0	0	0	27.6373	10.4572	23.9974
CCT-theta OS	E1EXS9	61 kDa	11.1257	10.5613	31.5554	0	0	0	27.5775	27.8858	35.2978
A-type flavoprotein lateral transfer candidate OS	C6LS90	46 kDa	131.124	82.3785	83.1916	851.725	166.252	256.503	27.4578	25.0225	27.2351
Ribokinase OS	A8B6Y7	37 kDa	38.1451	12.6736	38.7271	0	0	0	27.4578	33.7991	39.0434
Ribonucloprotein OS	V6TC42	13 kDa	0	0	0	0	36.9449	217.375	27.2784	21.2878	43.8048
RING-type domain-containing protein OS	A8BJW0	90 kDa	0	0	0	0	0	0	27.2784	16.8062	13.3319
Chromosome segregation ATPase OS	V6TR00	76 kDa	0	0	2.86868	0	0	0	27.1886	28.0103	26.4733
High cysteine membrane protein Group 3 OS	A8BGA3	86 kDa	0	0	0	0	0	0	27.0391	32.6787	26.4098
Peptidylprolyl isomerase OS	E1F402	12 kDa	61.9858	76.0417	74.5856	151.418	849.732	330.411	26.9194	33.2389	36.1865
Serine/threonine-protein phosphatase OS	V6TG04	38 kDa	14.3044	0	24.6706	0	0	0	26.9194	27.2634	25.5972
Chromosome segregation protein OS	A8BZG4	160 kDa	0	0	0	0	0	0	26.9194	17.7399	22.4737
High cysteine membrane protein Group 3 OS	A8B4K7	86 kDa	0	0	0	0	0	0	26.8596	31.3715	26.2194
ZPR1 OS	A8BNL1	52 kDa	0	0	0	0	0	0	26.74	26.1429	27.8065
Alpha-6 giardin OS	A8BI13	33 kDa	79.4689	78.1539	65.9796	0	0	0	26.74	38.6543	57.6445
Dynein light chain roadblock OS	E2RTQ3	11 kDa	0	19.0104	8.60603	113.563	73.8898	139.12	26.5605	25.396	25.521
Uncharacterized protein OS	A8BPL1	136 kDa	0	0	0	0	0	0	26.5605	27.2634	15.6174
Uncharacterized protein OS	V6TIB7	74 kDa	0	0	0	0	0	0	26.5605	15.3123	23.2356
Kinesin-6 OS	A8B4I9	130 kDa	0	0	0	0	0	0	26.5605	17.1796	19.8074
Cathepsin B OS	A8BX07	39 kDa	0	0	0	4.7318	0	4.34751	26.4708	33.519	28.5683
Putative phosphoprotein phosphatase family protein OS	V6TBQ1	47 kDa	0	0	8.60603	0	0	0	26.381	33.6124	23.9974
NAC domain-containing protein OS	A0A644F045	14 kDa	16.6885	31.684	24.3837	66.2452	18.4724	34.7801	26.2016	49.6716	42.8525
Histone H4 OS	C6LQN8	11 kDa	52.4495	95.0521	103.272	0	0	0	26.2016	44.443	55.9939
Vacuolar ATP synthase subunit D OS	V6TI05	30 kDa	0	0	1.43434	0	0	0	26.2016	35.8532	33.7106
Dynein heavy chain OS	E1EZE2	156 kDa	0	0	0	0	0	0	26.2016	24.0889	21.7119
Vacuolar ATP synthase subunit H OS	A8BHG1	59 kDa	0	0	0	0	0	0	26.2016	16.8062	20.1883
Putative WD-repeat family protein OS	V6TGC9	56 kDa	0	0	0	0	0	0	26.2016	19.4205	22.0928
Protein geranylgeranyltransferase type II OS	V6TFE9	125 kDa	0	0	0	0	0	0	26.2016	17.1796	20.1883
Major facilitator superfamily transporter OS	A8B9A6	73 kDa	0	0	0	0	0	0	26.2016	17.3041	25.7115
Dynein heavy chain OS	A8B7H3	570 kDa	0	0	0	0	0	0	25.9025	24.6179	12.7605
Mitogen-activated protein kinase OS	E2RTU0	44 kDa	0	0	5.73735	0	0	0	25.8427	25.396	39.6147
High cysteine membrane protein Group 1 OS	A8BRY1	170 kDa	0	0	0	0	0	0	25.8427	29.5042	31.6156
Glutamate dehydrogenase (Fragment) OS	A8RHN3	37 kDa	106.012	104.768	114.488	0	0	0	25.664	31.1066	25.9927
Uncharacterized protein OS	A0A644EYN4	11 kDa	47.6814	95.0521	57.3735	719.234	775.842	304.326	25.4837	35.8532	28.9492
Ankyrin repeat protein 1 OS	A8B619	103 kDa	0	0	0	0	0	0	25.4837	23.7154	23.2356
Asparagine--tRNA ligase OS	A8BTB7	62 kDa	0	0	0	0	0	0	25.4837	28.0103	35.8056
ATP-dependent RNA helicase p54, putative OS	A8BG41	48 kDa	0	6.33681	2.86868	0	0	0	25.4837	21.2878	14.0937
Ankyrin repeat protein 1 OS	A8BHY1	114 kDa	0	0	0	0	0	0	25.4837	21.2878	18.2837
Beta-giardin (Fragment) OS	A0A5B8NFF6	17 kDa	164.937	209.118	123.917	611.063	570.808	430.428	25.3344	32.3275	43.1857
Protein phosphatase 2C OS	V6TKP1	43 kDa	0	0	1.43434	0	0	0	25.3043	33.6124	34.6629
V-type proton ATPase subunit OS	A8BGI6	40 kDa	0	0	10.0404	0	0	0	25.3043	20.3541	17.7124
Beta giardin (Fragment) OS	D0QYV8	29 kDa	155.624	212.354	146.993	622.94	610.822	380.198	25.294	23.7997	35.6956
Histone H2A OS	E1EVT6	14 kDa	95.3627	158.42	106.141	94.6361	0	182.595	25.1248	33.9858	32.7583
Uncharacterized protein OS	V6TA97	25 kDa	0	0	0	0	0	0	25.1248	23.5286	21.7119
Uncharacterized protein OS	A8B746	70 kDa	0	0	0	0	0	0	25.1248	19.7939	15.9983
Putative Lecithin-cholesterol acyl transferase OS	A8BUZ8	233 kDa	0	0	0	0	0	0	25.1248	14.1919	11.8082
EGF-like domain-containing protein OS	A8BQI2	114 kDa	0	0	0	0	0	0	24.7659	27.4501	16.5696
Putative Snf7 family protein OS	V6TIK6	24 kDa	0	0	2.86868	0	0	0	24.7659	17.5531	23.9974
Ankyrin repeat protein 1 OS	A8B5Z9	89 kDa	0	0	0	0	0	0	24.7659	26.8899	20.5692
Kinase, NEK OS	A8BJ55	108 kDa	0	0	2.86868	0	0	0	24.7659	20.9144	13.3319
High cysteine membrane protein VSP-like OS	A8BHY9	85 kDa	0	0	0	0	0	0	24.7061	37.2848	32.5679
Copine I OS	A8B8I5	30 kDa	0	0	0	0	0	0	24.4668	27.4501	26.0924
DUF1681 domain-containing protein OS	V6TLU7	19 kDa	14.3044	6.33681	74.5856	0	0	182.595	24.407	28.3838	26.2829
Endonuclease III homolog OS	A8BPI7	36 kDa	9.53627	6.33681	8.60603	0	0	0	24.407	19.047	15.2364
High cysteine membrane protein Group 1 OS	A8BEV3	220 kDa	0	0	0	0	0	0	24.407	25.396	25.1401
Vacuolar protein sorting 22 OS	A8BDI6	27 kDa	0	0	0	0	0	0	24.407	30.9981	28.5683
Alanine--tRNA ligase OS	Q9GQI5	107 kDa	0	0	0	0	0	0	24.407	20.5409	21.331
Transporter, MFS superfamily OS	V6T9D3	73 kDa	0	0	0	0	0	0	24.4069	14.3164	25.7115
Aldehyde-alcohol dehydrogenase OS	V6TWH2	97 kDa	75.0982	46.4699	84.626	0	0	0	24.377	36.6624	24.1244
Ser/Thr protein kinase OS	C6LN82	28 kDa	42.9132	60.1996	55.9392	0	0	13.0425	24.2275	27.2634	24.1878
Caltractin OS	E2RU37	20 kDa	0	19.0104	18.6464	0	0	0	24.048	25.5827	28.5683
ADP-sugar diphosphatase OS	A8BZ21	27 kDa	0	0	0	0	0	0	24.048	20.5409	19.0455
Spindle pole protein, putative OS	E1F7R1	66 kDa	35.761	49.6383	38.7271	227.127	270.929	234.766	24.048	24.8358	26.3463
T-complex protein 1 subunit delta OS	V6U0H7	56 kDa	0	0	4.30301	0	0	0	23.8686	18.8603	25.9019
Beta giardin (Fragment) OS	A0A3G9K0B9	26 kDa	207.32	225.048	150.484	648.72	556.669	408.777	23.7722	30.0771	36.8101
VSP OS	A0A644F8E1	70 kDa	0	0	0	0	0	0	23.766	19.6872	22.5282
Serine/threonine-protein phosphatase OS	A8B747	35 kDa	0	0	18.9333	0	0	0	23.6891	22.7817	22.5499
Uncharacterized protein OS	V6TLK2	25 kDa	0	0	0	0	0	0	23.6891	29.8777	43.0429
High cysteine membrane protein Group 1 OS	A8BEQ4	100 kDa	0	0	0	0	0	0	23.6891	34.546	30.092
Uncharacterized protein OS	A8B4V8	22 kDa	0	0	11.4747	0	0	0	23.6891	24.6491	33.5202
Snare-like domain protein OS	V6TEY5	26 kDa	0	0	0	0	0	0	23.6891	23.1552	19.8074
Dynein light intermediate chain OS	E1F3T7	27 kDa	0	0	2.86868	0	0	0	23.6891	21.2878	17.9028
Inositol-3-phosphate synthase OS	A8B4M5	60 kDa	0	0	2.86868	0	0	0	23.6891	14.1919	20.5692
Actin related protein OS	A8BUF3	106 kDa	73.9061	78.1539	135.306	0	0	82.6027	23.5694	21.9725	27.1081
VSP OS	A0A644EWT4	71 kDa	0	0	0	0	0	0	23.5267	20.0607	18.719
Cysteinyl-tRNA synthetase OS	Q9GQ39	73 kDa	0	0	0	18.9272	0	0	23.5096	16.9929	18.4742
Uncharacterized protein OS	A8B3L8	87 kDa	0	0	0	0	0	0	23.5096	16.8062	11.8082
Putative ankyrin repeat protein OS	V6U0E0	139 kDa	0	0	0	0	0	0	23.4498	19.6694	18.3472
Beta-giardin (Fragment) OS	A0A3G4S8P8	24 kDa	172.253	178.041	118.762	519.38	433.072	318.941	23.4231	23.8891	33.0485
Proteasome component c3 OS	V6TGD3	27 kDa	71.522	38.0208	48.7675	0	0	0	23.3302	23.1552	19.0455
Vacuolar protein sorting/targeting protein VPS26 OS	V6TA61	57 kDa	42.9132	38.0208	40.1615	0	0	0	23.3302	22.7817	15.9983
Elongation factor 1-alpha family protein (Fragment) OS	V6TQ08	54 kDa	0	3.1684	0	0	0	0	23.3302	20.3541	25.1401
High cysteine membrane protein OS	A8BQH0	57 kDa	0	0	0	0	0	0	23.3302	24.6491	18.2837
Serine/threonine-protein phosphatase 2A 55 kDa regulatory subunit B OS	A8BD05	53 kDa	0	0	2.86868	0	0	0	23.3302	16.4327	19.0455
Uncharacterized protein OS	V6TH07	17 kDa	0	0	0	0	0	0	23.3302	11.5776	18.2837
Coatomer gamma subunit OS	A8BVR5	105 kDa	0	0	0	0	0	0	23.3302	14.5654	19.4265
Uncharacterized protein OS	A8BN59	53 kDa	0	0	0	0	0	0	23.1507	15.8725	20.5692
Actin related protein OS	V6TB27	42 kDa	9.53627	19.0104	22.9494	0	0	0	22.9712	28.7572	25.9019
Importin beta-3 subunit OS	C6LSX3	128 kDa	4.76814	3.1684	20.0807	0	0	0	22.9712	22.2215	22.2833
Protein 21.1 OS	A8BZV6	69 kDa	0	19.0104	20.0807	0	0	0	22.9712	21.7858	29.0762
Ribulose-phosphate 3-epimerase OS	A8B2G9	26 kDa	0	0	5.73735	0	0	0	22.9712	17.5531	26.6638
VSP OS	A8C008	73 kDa	0	0	0	37.8544	0	8.69502	22.8089	19.5005	22.7186
NADPH oxidoreductase, putative OS	A8BSH8	19 kDa	52.4495	25.3472	40.1615	0	0	204.333	22.7918	16.6194	24.1878
High cysteine membrane protein Group 5 OS	A8BE83	73 kDa	0	0	0	0	0	0	22.7918	30.9981	22.0294
ZipA OS	A8BDY5	92 kDa	0	0	0	0	0	0	22.7918	14.5654	20.5692
VSP OS	A8BTV4	90 kDa	14.3044	19.0104	2.86868	511.711	563.409	143.468	22.7391	17.3827	17.9754
Dynein heavy chain OS	V6TLX7	570 kDa	0	0	0	0	0	0	22.6721	23.124	11.2369
Uncharacterized protein OS	A8B9L4	17 kDa	38.1451	57.0312	60.2422	397.471	332.504	417.361	22.6123	16.8062	39.6147
Prefoldin subunit OS	A0A644F199	13 kDa	0	0	0	37.8544	0	60.8651	22.6123	15.6858	21.331
Group of Serine protease inhibitor-like protein OS	V6TIC3		0	0	8.60603	18.9272	0	34.7801	22.6123	18.3001	15.2364
Ribosomal protein L24A OS	A8BRH7	12 kDa	47.6814	31.684	48.7675	0	0	0	22.6123	26.8899	30.4729
NAD(P)H oxidoreductase OS	V6TGV2	35 kDa	4.76814	0	22.9494	0	0	0	22.6123	30.2511	22.4737
Caltractin (Fragment) OS	A0A1M4M1L2	14 kDa	0	19.0104	18.6464	0	0	0	22.6123	21.4746	25.1401
Uncharacterized protein OS	A8BNG3	76 kDa	0	38.0208	31.5554	0	0	0	22.6123	26.1429	23.6165
D123 family protein OS	A8BR17	35 kDa	0	6.33681	11.4747	0	0	0	22.6123	26.5164	28.1874
Kinase, CMGC CDK OS	A8B8J3	38 kDa	0	0	2.86868	0	0	0	22.6123	22.7817	24.3783
Kinase, NEK OS	A8BLM8	33 kDa	0	0	0	0	0	0	22.6123	23.1552	23.9974
Acid phosphatase OS	E2RTX6	46 kDa	0	0	0	0	0	0	22.6123	17.9266	17.5219
Group of Uncharacterized protein OS	A8BCD1		0	0	0	0	0	0	22.6123	12.698	11.8082
Uncharacterized protein OS	A8BBV7	708 kDa	0	0	0	0	0	0	22.373	11.1419	7.99913
Group of Histone H3 OS	V6TEE9		0	6.33681	2.86868	0	0	0	22.2534	29.8777	58.6603
Shwachman-Bodian-Diamond protein OS	A0A644EXU7	27 kDa	0	0	8.60603	0	0	17.39	22.2534	22.7817	27.0447
Cathepsin L OS	A8BWI4	65 kDa	0	0	0	0	0	0	22.2534	25.0225	28.1874
Gamma adaptin OS	A8BP05	99 kDa	0	0	0	0	0	0	22.2534	28.7572	15.6174
Cysteine protease OS	A8B556	70 kDa	0	0	0	0	0	0	22.2534	16.0592	16.7601
Ankyrin repeat protein 1 OS	A8B821	79 kDa	4.76814	0	37.2928	0	0	0	22.0739	18.8603	30.6633
Ankyrin repeat protein 1 OS	A8BQR2	86 kDa	0	0	0	0	0	0	22.0141	23.6531	27.2986
Uncharacterized protein OS	V6T9L0	35 kDa	66.7539	31.684	77.4543	0	0	0	21.8945	9.33677	13.3319
PPPDE putative peptidase domain-containing protein OS	A0A644F9E9	50 kDa	0	0	0	0	0	0	21.8945	29.1307	32.7583
Cysteine proteinase 2 OS	V6TJ12	62 kDa	0	0	0	0	0	0	21.8945	25.396	29.3301
rRNA biogenesis protein RRP5 OS	A8BS83	204 kDa	0	0	0	0	0	0	21.8945	20.9144	13.7128
1-acyl-sn-glycerol-3-phosphate acyl transferase 2 (Fragment) OS	B3FXL8	23 kDa	0	0	0	0	0	0	21.8945	10.2704	13.3319
VSP OS	A8BQN8	74 kDa	0	0	0	14.1954	0	2.17375	21.715	21.0077	18.4742
FACT complex subunit OS	A8BD57	130 kDa	0	0	0	0	0	0	21.715	30.4379	23.9974
CCT-epsilon OS	E1EVQ1	61 kDa	0	4.22454	8.12792	0	0	0	21.6552	21.1011	24.6322
RAN binding protein 1 OS	A8B911	19 kDa	4.76814	25.3472	37.2928	340.69	628.063	373.886	21.5355	14.1919	20.9501
FixW protein, putative OS	A8BDV4	15 kDa	4.76814	6.33681	12.909	189.272	997.512	539.091	21.5355	20.1674	34.0915
Alpha-10 giardin OS	E1F4I0	34 kDa	0	0	0	0	0	0	21.5355	22.0348	23.2356
Uncharacterized protein OS	A8BL06	54 kDa	0	6.33681	5.73735	0	0	26.0851	21.5355	19.7939	19.4265
Valyl-tRNA synthetase OS	O77443	139 kDa	0	0	0	0	0	0	21.5355	22.0348	28.5683
Uncharacterized protein OS	A8BCC6	66 kDa	0	0	0	0	0	0	21.5355	9.33677	18.2837
Cation-transporting ATPase 2, putative OS	A8BAT6	152 kDa	0	0	0	0	0	0	21.5355	17.5531	8.38004
CCT-theta OS	V6TWF8	60 kDa	25.4301	16.8981	35.8584	0	0	0	21.4757	25.2715	21.9658
Threonine dehydratase lateral transfer candidate OS	E1F167	104 kDa	0	0	7.17169	0	0	0	21.3561	27.2634	17.3315
Tubulin-specific chaperone A OS	V6TAQ7	13 kDa	9.53627	6.33681	20.0807	473.18	1256.13	365.191	21.1766	12.3245	20.1883
Uncharacterized protein OS	V6U1H3	19 kDa	0	6.33681	20.0807	0	0	0	21.1766	21.6613	27.0447
Uncharacterized protein OS	A8BW31	39 kDa	0	0	0	0	0	0	21.1766	23.9021	27.0447
Kinase, CMGC DYRK OS	A8BU04	137 kDa	0	6.33681	0	0	0	0	21.1766	14.9388	20.9501
Eukaryotic translation initiation factor 6 OS	A8B8Z3	27 kDa	0	0	5.73735	0	0	0	21.1766	16.8062	20.1883
Ankyrin repeat protein 1 OS	A8BR70	132 kDa	0	0	0	0	0	0	21.1766	12.3245	15.9983
Uncharacterized protein OS	E1F178	27 kDa	0	0	0	18.9272	0	0	21.057	17.6776	14.2207
Uncharacterized protein OS	A8BHF1	158 kDa	0	0	0	0	0	0	20.9972	9.89697	12.7605
Uncharacterized protein OS	A0A644F787	11 kDa	61.9858	63.368	54.5049	113.563	369.449	304.326	20.8177	28.3838	25.521
40S ribosomal protein S21 OS	C6LWT7	10 kDa	28.6088	66.5365	31.5554	47.318	92.3622	147.815	20.8177	22.2215	32.5679
Methionine adenosyltransferase OS	V6THV5	49 kDa	0	0	0	0	0	0	20.8177	17.5531	33.5202
FixW protein, putative OS	A8B3R0	23 kDa	0	0	0	0	0	0	20.8177	23.1552	22.0928
Amylomaltase OS	A0A644F3Y1	136 kDa	0	0	0	0	0	0	20.8177	16.4327	13.7128
Molecular chaperones (DnaJ family) (Fragment) OS	V6T9W1	46 kDa	0	0	2.86868	0	0	0	20.8177	19.4205	20.1883
Alcohol dehydrogenase lateral transfer candidate OS	E1F427	45 kDa	0	0	0	0	0	0	20.6382	17.3664	13.1414
Multidrug resistance-associated protein 1 OS	E1F9S6	169 kDa	0	0	0	0	0	0	20.6083	18.6424	13.5541
Rab GDP dissociation inhibitor OS	A8BGT6	53 kDa	0	2.11227	0.956225	0	0	0	20.5784	27.8236	26.3463
Group of TM1586_NiRdase domain-containing protein OS	A8BKW3		0	0	0	0	0	0	20.4588	18.6735	26.6638
Uncharacterized protein OS	A8BXA7	69 kDa	0	0	0	0	0	0	20.4588	19.4205	23.9974
Tenascin-like OS	A8BZA2	62 kDa	0	0	0	0	0	0	20.4588	12.3245	28.5683
Putative WD-repeat family protein OS	V6TA14	70 kDa	0	0	2.86868	0	0	0	20.4588	16.8062	20.9501
26S protease regulatory subunit 8 OS	A8BJ82	45 kDa	0	0	5.73735	0	0	0	20.4588	11.2041	14.0937
Putative Transcription factor OS	A8BJJ3	105 kDa	0	0	0	0	0	0	20.4588	10.0837	11.8082
Ankyrin repeat protein OS	V6U3M6	50 kDa	0	0	2.86868	0	0	0	20.3989	14.1919	21.331
Phosphomannomutase-2 OS	E1F1G2	74 kDa	0	0	5.73735	0	0	0	20.2793	14.0051	14.2842
Eukaryotic translation initiation factor 2A OS	D3KHR5	59 kDa	0	0	0	0	0	0	20.2793	17.1796	19.9978
RNA recognition motif-containing protein OS	A8B8T3	98 kDa	0	0	0	0	0	0	20.2793	14.9388	15.4269
VSP OS	A8BQM2	64 kDa	0	0	0	123.027	0	60.8651	20.0998	18.8603	20.9501
Heat shock factor binding protein OS	A8B924	7 kDa	0	0	0	75.7088	0	52.1701	20.0998	19.7939	19.4265
Aldose reductase OS	E1EX43	32 kDa	19.0725	19.0104	18.6464	0	0	0	20.0998	22.4082	21.1406
Phosphoenolpyruvate carboxykinase (GTP) OS	C6LTN5	73 kDa	19.0725	12.6736	14.3434	0	0	0	20.0998	25.396	22.6642
Peptidylprolyl isomerase OS	V6U835	39 kDa	7.1522	25.3472	28.6868	0	0	0	20.0998	26.3297	28.9492
Uncharacterized protein OS	A8B2Y9	35 kDa	0	0	0	0	0	8.69502	20.0998	13.8184	20.9501
Dynein light chain OS	E1F8S2	21 kDa	0	0	2.86868	0	0	0	20.0998	16.8062	18.6646
Putative GTPase,TGS domain protein OS	V6TCE8	42 kDa	0	0	0	0	0	0	20.0998	17.1796	22.4737
Amino acid transporter, putative OS	A8BMH0	64 kDa	0	0	0	0	0	0	20.0998	14.9388	12.951
Group of Spindle pole protein, putative OS	A8B7C8		0	0	0	0	0	0	20.0998	14.5654	16.7601
Ankyrin repeat protein 1 OS	A8B5L7	56 kDa	0	0	0	0	0	0	20.0998	13.8184	12.1892
Triosephosphate isomerase (Fragment) OS	A0A1Q1PRU6	19 kDa	38.1451	19.0104	28.6868	56.7816	0	69.5601	19.9204	32.4919	41.1384
ATP-dependent carboxylate-amine ligase, ATP-grasp domain protein OS	V6TWI3	103 kDa	14.3044	10.5613	18.6464	0	0	0	19.8606	13.5694	18.6646
Kinase, NEK OS	A8B5W4	65 kDa	0	0	0	18.9272	0	0	19.7409	22.7817	33.5202
Vacuolar ATP synthase subunit D OS	E1F3U9	30 kDa	0	0	1.43434	0	0	0	19.7409	19.4205	20.7596
High cysteine protein OS	A8BAI1	50 kDa	0	0	0	0	0	0	19.7409	30.9981	31.2347
Vacuolar protein sorting 25 OS	A8BH59	21 kDa	0	0	0	0	0	0	19.7409	22.7817	30.092
Ankyrin repeat protein 1 OS	E2RTW0	50 kDa	0	0	0	0	0	0	19.7409	13.8184	21.7119
ATPase ASNA1 homolog OS	V6TGD6	40 kDa	0	0	5.73735	0	0	0	19.7409	13.8184	13.3319
Intraflagellar transport protein IFT74/72 OS	A8BE61	63 kDa	0	0	0	0	0	0	19.7409	13.0715	17.5219
Hom_end_hint domain-containing protein OS	V6TDA9	50 kDa	0	0	0	0	0	0	19.7409	13.4449	10.2846
Chromosome segregation protein SMC OS	V6TSF6	66 kDa	19.0725	33.7963	21.5151	56.7816	49.2598	95.6452	19.7409	18.3	17.014
40S ribosomal protein S8 OS	C6LNF7	19 kDa	4.76814	6.33681	21.5151	0	0	0	19.5615	23.3419	29.3301
Beta-giardin (Fragment) OS	F6KZU6	19 kDa	63.3319	66.8277	48.8406	198.793	133.011	135.628	19.4201	26.0038	30.4425
Uncharacterized protein OS	A8B470	33 kDa	0	6.33681	8.60603	0	0	86.9502	19.382	17.1796	29.7111
Histidyl-tRNA synthetase OS	A8B6T4	105 kDa	0	0	11.4747	0	0	0	19.382	22.4082	15.6174
Chaperone protein DnaJ subfamily B OS	A8BFG8	37 kDa	0	0	0	0	0	0	19.382	11.2041	15.6174
Uncharacterized protein OS	A8B1T9	92 kDa	0	0	0	0	0	0	19.382	18.6735	11.8082
KH domain-containing protein OS	A8BHF4	96 kDa	0	0	0	0	0	0	19.382	14.5654	9.90368
Ankyrin repeat protein 1 OS	A8BB83	65 kDa	0	0	0	0	0	0	19.382	8.58982	14.0937
Ribokinase (Fragment) OS	V6TIZ4	37 kDa	38.1451	6.33681	32.9898	0	0	0	19.2025	21.1011	23.0451
Triosephosphate isomerase OS	A0A0F6PNL6	28 kDa	0	0	0	0	0	34.7801	19.2025	21.6613	17.141
Ankyrin repeat protein 1 OS	A0A644F9X3	77 kDa	0	0	2.86868	0	0	0	19.2025	16.6194	20.7596
Uncharacterized protein OS	A8B724	160 kDa	0	0	0	0	0	0	19.2025	15.6858	14.6651
Kinase, CAMKK OS	A0A644F600	299 kDa	0	0	0	0	36.9449	0	19.0231	11.2041	12.1892
Group of EH domain binding protein epsin 2 OS	A8BIK9		0	0	8.60603	0	0	26.0851	19.0231	19.047	14.0937
Aha1_N domain-containing protein OS	A8BM92	18 kDa	0	6.33681	2.86868	0	0	0	19.0231	15.3123	24.7592
Molybdopterin biosynthesis MoeB protein OS	A8BBZ9	29 kDa	0	0	5.73735	0	0	0	19.0231	14.5654	17.9028
IFT complex B OS	A8B9C5	115 kDa	0	0	0	0	0	0	19.0231	19.4205	18.6646
Dynein binding protein, putative OS	A8BZ45	82 kDa	0	0	0	0	0	0	19.0231	9.71024	14.4746
Sec1 family protein OS	A8BKM0	72 kDa	0	0	0	0	0	0	19.0231	12.698	11.0464
Uncharacterized protein OS	A8B7P6	55 kDa	0	0	0	0	0	0	19.0231	16.3705	11.9352
Variant-specific surface protein OS	Q24971	79 kDa	4.76814	0	0	0	0	0	18.9034	5.6643	10.9829
DEAD box RNA helicase Vasa OS	A0A644F7Y6	74 kDa	11.9203	0	10.0404	0	0	0	18.7838	14.0051	13.1414
Beta-giardin (Fragment) OS	V5J7F4	17 kDa	48.5483	63.9441	35.3034	268.025	198.159	171.043	18.6916	14.8474	23.1637
Phosphoglycerate mutase (2,3-diphosphoglycerate-independent) OS	E1F4U1	65 kDa	2.38407	0	12.909	0	0	0	18.6641	25.9562	24.7592
Putative plectin/S10 domain protein OS	V6TK71	15 kDa	0	0	0	0	36.9449	165.205	18.6641	23.5286	22.4737
Serine/threonine-protein phosphatase OS	C6LUS7	35 kDa	0	0	10.3272	0	0	0	18.6641	21.2878	18.7408
Ankyrin repeat protein OS	V6TN25	104 kDa	0	0	2.86868	0	0	0	18.6641	16.246	16.3792
Uncharacterized protein OS	C6LXR5	114 kDa	0	0	1.43434	0	0	0	18.6641	18.8603	14.6651
Uncharacterized protein OS	A8B3S5	24 kDa	0	0	0	0	0	0	18.6641	27.2634	20.9501
Kinase, NEK OS	A8B6J5	57 kDa	0	0	0	0	0	0	18.6641	21.6613	28.9492
Kinase, CAMK CAMKL OS	A8BHW1	49 kDa	0	0	0	0	0	0	18.6641	11.9511	20.9501
Uncharacterized protein OS	A0A644F3D5	94 kDa	0	0	0	0	0	0	18.6641	22.4082	17.5219
Tenascin OS	A8B2G0	28 kDa	0	0	0	0	0	0	18.6641	11.9511	17.141
Radial spoke protein 3 OS	A8BRS8	34 kDa	0	0	0	0	0	0	18.6641	18.3001	12.951
Uncharacterized protein OS	A8BEZ3	109 kDa	0	0	0	0	0	0	18.6641	13.4449	14.8555
Methionine--tRNA ligase OS	A8BY75	65 kDa	0	0	0	0	0	0	18.6641	8.21635	15.9983
Uncharacterized protein OS	A8BZ69	182 kDa	0	0	0	0	0	0	18.6641	3.36124	1.14273
Coiled-coil protein OS	E1EYW5	151 kDa	144.633	151.027	157.777	0	0	2.89834	18.6043	24.8358	24.3783
Phosphatase OS	C6LYX6	42 kDa	0	0	1.43434	0	0	0	18.4847	19.047	20.5692
Uncharacterized protein OS	A8BES4	65 kDa	0	0	0	0	0	0	18.4847	9.33677	9.52277
Uncharacterized protein OS	A8B5U0	55 kDa	47.6814	82.3785	109.01	0	0	373.886	18.3052	10.0837	16.3792
Serine/threonine protein kinase OS	V6TAW4	40 kDa	0	0	15.7777	0	0	0	18.3052	19.7939	21.5215
Uncharacterized protein OS	A8B6Z7	49 kDa	0	0	0	0	0	0	18.3052	16.8062	21.331
PX domain-containing protein OS	A8B343	81 kDa	0	0	0	0	0	0	18.3052	18.3001	11.8082
Kinase, NEK OS	A8B4L6	113 kDa	0	0	0	0	0	0	18.3052	11.5776	16.3792
Putative Glycosaminoglycan polysaccharide lyase OS	A8BUY6	113 kDa	0	0	0	0	0	0	18.3052	5.60206	12.5701
Dynein heavy chain OS	A8BFS2	578 kDa	0	0	0	0	0	0	18.2454	9.46126	4.57093
Beta giardin (Fragment) OS	A0A3G9KAJ8	26 kDa	189.44	204.454	137.988	596.853	524.343	374.582	18.1858	27.8502	30.6072
Metalloprotease, insulinase family protein OS	V6TCU8	129 kDa	0	3.1684	2.86868	0	0	0	18.1856	15.6235	14.3476
Cathepsin L OS	A8B8H4	62 kDa	0	0	0	0	0	0	18.1258	18.3001	20.1883
Beta-giardin (Fragment) OS	A0A0U3S861	12 kDa	71.734	96.0731	75.7896	272.843	265.387	179.039	18.051	23.6014	29.5056
Spindle pole protein, putative OS	A8BML6	59 kDa	152.58	234.462	220.888	586.744	886.677	1008.62	17.9463	17.5531	16.7601
Nuclear transport factor 2 OS	V6TBG2	13 kDa	95.3627	120.399	57.3735	0	0	0	17.9463	25.0225	27.4256
High cysteine membrane protein Group 2 OS	A8BAR1	88 kDa	0	0	0	0	0	0	17.9463	30.2511	20.9501
Uncharacterized protein OS	A8BS32	30 kDa	0	0	5.73735	0	0	8.69502	17.9463	17.5531	17.5219
High cysteine membrane protein Group 6 OS	A8BP35	67 kDa	0	0	0	0	0	0	17.9463	13.0715	12.1892
Kinase, NEK OS	A8B4D0	115 kDa	0	0	0	0	0	0	17.9463	14.1919	18.6646
Ribosomal protein L18 OS	C6LNM8	20 kDa	45.2973	41.1892	30.1211	0	0	0	17.7668	23.9021	30.6633
Uncharacterized protein OS	A8BJF3	95 kDa	0	0	0	0	0	0	17.7668	20.5409	35.2343
Liver stage antigen-like protein OS	E1F081	201 kDa	0	0	0	0	0	0	17.7668	16.0592	14.8555
Ribosomal protein S9 OS	C6LNK2	22 kDa	0	3.1684	5.73735	0	0	0	17.7668	10.0837	11.2369
ABC transporter, ATP-binding protein, putative OS	A8B6C9	232 kDa	0	0	0	0	0	0	17.7668	11.5776	5.52321
DEAD-box helicase family protein OS	V6TA91	77 kDa	11.9203	0	10.0404	0	0	0	17.707	13.6317	10.856
Glutamate synthase OS	E1F3X5	98 kDa	4.76814	4.7526	8.60603	0	0	0	17.6771	19.9807	24.4735
Ribosomal protein L9 OS	C6LR87	21 kDa	85.8265	72.8732	67.4139	0	0	0	17.5874	25.9562	22.0928
Eukaryotic peptide chain release factor subunit 1 OS	Q9NCP1	51 kDa	0	0	0	0	0	0	17.5874	15.8725	22.6642
Ankyrin repeat protein 1 OS	A0A644FBQ8	24 kDa	0	0	0	0	0	0	17.5874	8.21635	20.3787
kinase, AGC Akt OS	E2RTY0	66 kDa	0	0	0	0	0	0	17.5874	11.5776	7.61822
Adaptor protein complex large chain subunit BetaA OS	E2RU20	74 kDa	0	0	0	0	0	0	17.5874	9.71024	14.4746
Kinesin-9 OS	A8BQA5	84 kDa	0	0	0	0	0	0	17.5874	11.9511	11.4273
Dynein heavy chain OS	A8BNB4	523 kDa	0	0	0	0	0	0	17.5874	6.72247	10.2846
VSP OS	A8BEU2	76 kDa	0	0	0	62.1894	12.315	0	17.5446	9.61242	19.0991
High cysteine membrane protein Group 5 OS	A8BR95	73 kDa	0	0	0	0	0	0	17.4079	17.5531	10.9829
20S proteasome alpha subunit 7 OS	A0A644F0P9	30 kDa	0	0	5.73735	0	0	0	17.4079	18.1133	21.7119
Alpha-6 giardin OS	E1EZH6	33 kDa	22.2513	14.7859	17.2121	0	0	0	17.4079	27.2633	42.5986
Variant-specific surface protein AS4 OS	Q8I0P4	69 kDa	0	0	0	293.372	0	60.8651	17.2284	22.2215	17.5219
ARF GAP OS	E1F0N6	43 kDa	95.3627	164.757	88.929	0	0	156.51	17.2284	32.1185	28.5683
Kinase, NEK OS	A8BGN5	125 kDa	0	0	1.43434	0	0	0	17.2284	15.3123	19.236
Uncharacterized protein OS	A8BJK2	112 kDa	0	0	35.8585	0	0	0	17.2284	12.1378	17.3315
High cysteine membrane protein Group 2 OS	A8BS43	80 kDa	0	0	0	0	0	0	17.2284	18.3001	21.7119
Uncharacterized protein OS	A8B2V7	25 kDa	0	0	0	0	0	0	17.2284	14.1919	17.141
Uncharacterized protein OS	A8BA73	28 kDa	0	0	0	0	0	0	17.2284	13.0715	19.8074
Ankyrin repeat protein 1 OS	A8BJR8	82 kDa	0	0	0	0	0	0	17.2284	13.0715	18.6646
Chaperone protein dnaJ OS	A8BE60	40 kDa	0	0	0	0	0	0	17.2284	12.698	12.1892
Uncharacterized protein OS	A8BVJ9	235 kDa	0	0	0	0	0	0	17.2284	4.10818	4.19002
Beta-giardin (Fragment) OS	V9VDI7	14 kDa	93.5807	135.304	85.5692	330.485	367.489	228.285	17.1363	18.6159	24.2609
Glutamate dehydrogenase (Fragment) OS	C9EHK2	30 kDa	99.4952	74.1406	72.7005	0	0	0	17.0977	26.2826	22.8438
Uncharacterized protein OS	C6LS23	33 kDa	4.76814	3.1684	21.5151	0	0	0	17.049	8.9633	15.9983
Protein disulfide isomerase (Fragment) OS	V6TSL5	29 kDa	0	0	1.43434	0	0	17.39	17.049	16.8062	20.7596
CCT-epsilon OS	V6TWB6	61 kDa	0	4.22454	6.69358	0	0	0	16.9891	17.5531	19.8708
High cysteine membrane protein EGF-like OS	A8BWG3	178 kDa	0	0	0	0	0	0	16.9182	11.4095	11.9225
Calmodulin OS	E2RTT3	17 kDa	47.6814	38.0208	43.0301	56.7816	73.8898	78.2552	16.8695	8.58982	10.2846
Aspartate aminotransferase OS	A8B1V5	48 kDa	0	0	25.8181	0	0	0	16.8695	11.9511	15.6174
PX domain-containing protein OS	A8B322	115 kDa	0	0	0	0	0	0	16.8695	15.3123	14.4746
Proteasome subunit beta OS	V6TBR5	28 kDa	0	0	11.4747	0	0	0	16.8695	13.4449	14.8555
Serine/threonine-protein phosphatase OS	E1F7R3	35 kDa	0	0	0	0	0	0	16.8695	17.5531	13.3319
Uncharacterized protein OS	A8BZ88	111 kDa	0	0	0	0	0	0	16.8695	14.5654	15.9983
Alpha-12 giardin OS	Q4VPQ0	36 kDa	0	0	2.86868	0	0	0	16.8695	15.6858	13.3319
Uncharacterized protein OS	V6T8T0	66 kDa	0	0	0	0	0	0	16.8695	11.2041	15.6174
Regulator of nonsense transcripts 1-like protein OS	E2RTN1	147 kDa	0	0	0	0	0	0	16.8695	11.3909	11.0464
Protein 21.1 OS	C6LR90	113 kDa	27.0194	19.0104	25.34	0	0	0	16.8695	15.6235	18.6646
Uncharacterized protein OS	E1EW51	30 kDa	0	0	0	0	0	0	16.69	20.9144	21.331
Uncharacterized protein OS	A8BY35	30 kDa	0	0	0	0	0	0	16.69	20.5409	21.7119
Protein 21.1 OS	A8B5Q6	93 kDa	252.711	285.156	309.817	0	0	756.467	16.5106	21.6613	23.2356
Uncharacterized protein OS	A0A644F390	14 kDa	28.6088	25.3472	20.0807	0	0	0	16.5106	12.698	15.9983
Prefoldin subunit 3 OS	A8BCS0	22 kDa	4.76814	12.6736	11.4747	0	0	0	16.5106	12.3245	19.0455
Heat-shock protein, putative OS	C6LT36	95 kDa	2.38407	0	7.17169	0	0	0	16.5106	21.4746	24.3783
GYF domain-containing protein OS	A8BHE5	42 kDa	0	0	0	0	0	0	16.5106	14.5654	22.0928
Alpha-17 giardin OS	Q4VPP3	35 kDa	0	0	0	0	0	0	16.5106	14.9388	17.141
26S protease regulatory subunit 7 OS	E1F6V2	56 kDa	0	0	0	0	0	0	16.5106	9.33677	11.8082
Alpha/beta hydrolase family protein OS	A8BNI9	35 kDa	0	0	0	0	0	0	16.5106	8.58982	7.99913
Hydroxymethylglutaryl-CoA synthase OS	A8BYF2	54 kDa	0	0	0	0	0	0	16.5106	9.71024	10.2846
TMP55 OS	E1EZ38	56 kDa	0	0	0	0	0	0	16.3311	15.1256	11.2369
Ankyrin repeat protein 3 OS	A8BPT7	84 kDa	0	0	0	0	0	0	16.3311	14.4409	20.1883
Uncharacterized protein OS	A8B8L6	174 kDa	0	0	0	0	0	0	16.3311	11.2041	13.1414
Dynein heavy chain, putative OS	A8BUK9	623 kDa	0	0	0	0	0	0	16.3072	8.21013	6.86909
Kinase, SCY1 OS	C6LPX7	103 kDa	0	0	2.86868	0	0	0	16.1517	11.9511	12.3796
Kinase, NEK OS	A8BQA9	124 kDa	0	0	0	0	0	0	16.1517	11.7643	10.2846
NPL4-like protein OS	A8BFH7	59 kDa	0	0	2.86868	0	0	0	16.1517	14.9388	17.141
Putative WD40 domain protein OS	V6TKS2	39 kDa	0	0	0	0	0	0	16.1517	14.1919	12.1892
Uncharacterized protein OS	A8BIX5	140 kDa	0	0	0	0	0	0	16.1517	5.97553	12.1892
Putative TCP-1/cpn60 chaperonin family protein OS	V6TCD9	57 kDa	0	0	0	0	0	0	16.1517	6.349	7.23731
Ankyrin repeat protein OS	V6T8L5	37 kDa	0	3.1684	2.86868	0	0	0	15.9722	9.89697	14.4746
Thioredoxin OS	A8B2S0	40 kDa	0	0	0	0	0	0	15.9722	10.8306	15.2364
Uncharacterized protein OS	E1F7M8	96 kDa	0	3.1684	5.73735	0	0	0	15.7927	14.3786	10.6655
Protein phosphatase 2C homolog OS	Q24983	39 kDa	0	0	4.30301	0	0	0	15.7927	10.4572	14.4746
Ankyrin repeat protein 1 OS	A8B205	25 kDa	0	0	0	0	0	0	15.7927	15.3123	22.8547
Leucine rich repeat protein OS	A8BG80	29 kDa	0	12.6736	8.60603	0	0	0	15.7927	15.3123	13.3319
26S protease regulatory subunit 6A OS	A8BN33	56 kDa	0	6.33681	0	0	0	0	15.7927	13.8184	20.1883
Phosphatidylinositol-4-phosphate 5-kinase, putative OS	A8BQ84	32 kDa	0	0	0	0	0	0	15.7927	14.9388	18.6646
Group of Ankyrin repeat protein OS	V6TG85		0	0	0	0	0	0	15.7927	12.3245	12.951
Protein transport protein SEC23 OS	A8B8F4	95 kDa	0	0	2.86868	0	0	0	15.7927	14.5654	7.61822
Putative coatomer protein complex I subunit OS	Q8T6L1	109 kDa	0	0	0	0	0	0	15.7927	7.84288	11.0464
Na+ driven multidrug efflux pump OS	A8BK77	64 kDa	0	0	0	0	0	0	15.7927	4.10818	7.61822
Ankyrin repeat protein 1 OS	A8BKY2	159 kDa	0	0	0	0	0	0	15.7329	13.8184	13.5223
Tenascin OS	A8BS46	63 kDa	0	0	0	0	0	8.69502	15.6133	25.9562	28.3779
Uncharacterized protein OS	V6TN96	85 kDa	0	0	8.60603	0	0	0	15.6133	8.58982	7.80868
26S proteasome ATPase subunit S4, putative OS	E2RU38	50 kDa	0	0	0	18.9272	0	0	15.4338	10.8306	7.99913
Putative SNF2 family helicase OS	V6TK26	145 kDa	0	0	0	0	0	0	15.4338	15.3123	23.6165
Uncharacterized protein OS	A8BNB7	10 kDa	0	6.33681	2.86868	0	0	0	15.4338	15.6858	13.3319
Kinase, NAK OS	A8BPW2	70 kDa	0	0	2.86868	0	0	0	15.4338	13.4449	14.8555
Leucine zipper-containing protein OS	A8B6X8	21 kDa	0	0	0	0	0	0	15.4338	7.84288	11.4273
Ankyrin repeat protein 1 OS	A0A644F5X2	73 kDa	0	0	0	0	0	0	15.4338	10.0837	12.1892
STU2-like protein OS	A8BNS2	188 kDa	0	0	0	0	0	0	15.4338	8.9633	11.8082
Uncharacterized protein OS	V6TIU5	16 kDa	0	0	0	0	0	0	15.4338	5.97553	11.4273
Beta-giardin (Fragment) OS	A0A5B8NF65	17 kDa	87.4984	78.1813	58.2902	237.545	170.81	139.537	15.3459	16.8637	22.2588
Dynein heavy chain OS	C6LPN8	554 kDa	0	0	2.86868	0	0	0	15.2543	10.675	7.42776
Uncharacterized protein OS	A8BIN5	182 kDa	0	0	0	0	0	0	15.2543	8.58982	5.1423
Vacuolar ATP synthase E subunit OS	A8BPC1	23 kDa	14.3044	12.6736	14.3434	0	0	0	15.0749	17.1796	22.4737
Serine/threonine protein kinase OS	V6U2E9	40 kDa	0	0	10.0404	0	0	0	15.0749	11.9511	13.1414
5'-methylthioadenosine/S-adenosylhomocysteine nucleosidase OS	A8B5G3	32 kDa	0	0	0	0	0	0	15.0749	21.6613	27.4256
Ribose-phosphate pyrophosphokinase OS	E2RU52	41 kDa	0	0	0	0	0	0	15.0749	16.4327	16.7601
Uncharacterized protein OS	A8BR38	18 kDa	0	0	2.86868	0	0	17.39	15.0749	8.58982	13.3319
AMMECR1-domain containing protein OS	A8BT16	22 kDa	0	0	0	0	0	0	15.0749	14.1919	19.0455
Ankyrin repeat protein 1 OS	A0A644F929	31 kDa	0	0	0	0	0	0	15.0749	13.0715	18.6646
Group of Uncharacterized protein OS	D3KH93		0	0	0	0	0	0	15.0749	12.698	15.6174
Eukaryotic translation initiation factor 5B OS	A8BUL3	104 kDa	0	0	0	0	0	0	15.0749	11.2041	15.2364
Translation initiation factor 2 gamma subunit OS	E1F328	52 kDa	0	0	0	0	0	0	15.0749	14.9388	10.6655
Serine/threonine protein kinase OS	V6TL86	55 kDa	0	0	0	0	0	0	15.0749	13.0715	13.7128
Dipeptidyl peptidase 3 OS	A8B3Q8	79 kDa	8.34424	3.1684	22.9494	0	0	0	15.045	15.4679	16.4744
VSP OS	A8BQD0	69 kDa	0	0	0	0	0	0	14.9723	13.1515	14.3386
Variant-specific surface protein OS	V6TEK2	62 kDa	0	0	2.29494	64.3525	36.9449	10.434	14.9444	15.6958	17.2771
Coatomer alpha subunit OS	A8B4T8	139 kDa	0	0	0	0	0	0	14.8954	7.65615	6.28503
Glucose regulated protein 94 / Heat shock protein 90 OS	A8BK58	100 kDa	0	0	0	0	0	0	14.7758	14.6276	15.6808
20S proteasome alpha subunit 1 OS	A8BPD3	27 kDa	0	0	17.2121	0	0	0	14.716	9.33677	18.6646
Deoxynucleoside kinase OS	A8B9V6	29 kDa	0	0	8.60603	0	0	0	14.716	11.5776	12.1892
GTP-binding protein ARD-1, putative OS	A8BMX2	44 kDa	0	0	0	0	0	0	14.716	15.3123	15.2364
Ornithine decarboxylase OS	A8BFD3	50 kDa	0	0	0	0	0	0	14.716	11.2041	11.8082
Non-specific serine/threonine protein kinase (Fragment) OS	V6TD59	73 kDa	0	0	0	0	0	0	14.716	7.84288	11.0464
Protein phosphatase 2A regulatory subunit, putative OS	A8BQ40	101 kDa	0	0	0	0	0	0	14.716	9.89697	8.38004
Ankyrin repeat protein 1 OS	A8B6E3	103 kDa	0	0	0	0	0	0	14.716	7.84288	9.90368
Grp94/Hsp90 OS	E1EWK5	100 kDa	0	0	0	0	0	0	14.5963	10.8929	14.1572
Heat shock protein 70 OS	C6LPG9	139 kDa	0	0	0	0	0	0	14.5365	21.2878	20.3787
Coiled-coil protein OS	A0A644FB37	294 kDa	0	6.33681	0	0	0	0	14.5365	5.7888	3.99957
Glutamate dehydrogenase (Fragment) OS	C9EHJ6	30 kDa	96.3959	80.7942	82.3106	0	0	0	14.5211	20.3364	18.466
Protein 21.1 OS	A8BA79	161 kDa	0	0	0	0	0	0	14.4767	10.2082	9.52277
Serine/threonine-protein kinase NEK OS	V6U344	127 kDa	0	0	1.43434	0	0	0	14.357	8.21635	15.8078
Kinase, NEK OS	A8BSN8	39 kDa	0	0	5.73735	0	0	0	14.357	14.5654	15.9983
Ankyrin repeat protein 1 OS	A8B9H7	28 kDa	0	0	0	0	0	0	14.357	11.2041	11.6178
Uncharacterized protein OS	A8BLT1	31 kDa	0	6.33681	14.3434	0	0	0	14.357	14.1919	14.8555
Peptidylprolyl isomerase OS	A8BHU4	24 kDa	0	0	0	0	0	0	14.357	14.5654	18.6646
Uncharacterized protein OS	A8B4B7	25 kDa	0	0	0	0	0	0	14.357	15.3123	14.8555
Uncharacterized protein OS	A0A644F9P3	197 kDa	0	0	0	0	0	0	14.357	12.5113	10.4751
Glycogen [starch] synthase OS	A8BJ21	85 kDa	0	0	0	0	0	0	14.357	9.71024	15.2364
Uncharacterized protein OS	D3KGH1	36 kDa	0	0	0	0	0	0	14.357	9.33677	9.90368
Beta giardin (Fragment) OS	D0QYX9	29 kDa	87.1654	115.688	87.0023	359.158	334.743	210.736	14.3358	15.6226	22.0996
ABC transporter family protein OS	E1F4Y4	125 kDa	0	0	0	0	0	0	14.1776	8.77656	6.09458
Uncharacterized protein OS	V6TLB5	93 kDa	0	0	0	0	0	0	14.1776	7.09594	6.47549
NADP glutamate dehydrogenase (Fragment) OS	B5L567	30 kDa	91.6277	76.9921	85.1793	0	0	0	14.1186	20.9793	16.5397
Uncharacterized protein OS	E1F435	80 kDa	0	0	0	0	0	0	14.0579	13.5072	12.697
VSP OS	A8BJT8	89 kDa	0	0	0	85.1725	0	17.39	14.0152	10.4261	18.9313
TLD domain-containing protein OS	A0A644F835	113 kDa	0	0	0	0	0	0	13.9981	12.698	20.9501
Uncharacterized protein OS	A8BZ00	29 kDa	0	0	0	0	0	0	13.9981	17.9266	25.1401
Proteasome subunit beta OS	A8BPR0	23 kDa	0	0	8.60603	0	0	0	13.9981	13.8184	15.6174
Nucleoporin OS	A8BZA0	45 kDa	0	0	0	0	0	0	13.9981	16.8062	16.3792
Serologically defined colon cancer antigen 1 OS	A8BMB1	119 kDa	0	0	0	0	0	8.69502	13.9981	7.65615	9.52277
Tyrosine--tRNA ligase OS	A8BND8	43 kDa	0	0	2.86868	0	0	0	13.9981	9.71024	10.2846
Protein 21.1 OS	A8B5L8	206 kDa	0	0	0	0	0	0	13.9981	11.9511	12.1892
Kinase, STE STE20 OS	A8BP53	47 kDa	0	0	0	0	0	0	13.9981	7.84288	18.2837
Uncharacterized protein OS	A8BW25	144 kDa	0	0	0	0	0	0	13.9981	6.349	3.4282
Uncharacterized protein OS	V6U601	30 kDa	0	0	0	0	0	0	13.8186	15.499	14.2842
Alanyl dipeptidyl peptidase OS	A8BFP3	83 kDa	0	0	0	0	0	0	13.8186	9.33677	11.4273
VSP with INR OS	A8BC41	70 kDa	0	0	2.29494	64.3525	36.9449	10.434	13.7907	8.57322	11.8083
Beta-giardin (Fragment) OS	A0A5S9HWF0	19 kDa	38.434	45.0777	30.4614	102.555	146.94	60.9715	13.7425	14.472	20.9199
Grp94/Hsp90 OS	C6M080	99 kDa	0	0	0	0	0	0	13.699	9.95922	11.3004
Uracil-DNA glycosylase OS	A8B632	29 kDa	0	0	1.43434	0	0	0	13.6392	12.1378	16.5696
Nucleoside diphosphate kinase OS	V6THT5	43 kDa	0	0	0	0	0	0	13.6392	9.71024	9.52277
Tubulin folding cofactor B OS	V6TDE8	27 kDa	0	0	0	0	0	0	13.6392	11.5776	15.6174
5'-3' exoribonuclease 2 OS	A8BQ99	221 kDa	0	0	0	0	0	0	13.6392	12.1378	7.42776
Coatomer beta subunit OS	A8B1Y6	115 kDa	0	0	0	0	0	0	13.6392	10.0837	9.90368
Uncharacterized protein OS	A8BQ53	228 kDa	0	0	0	0	0	0	13.6392	7.46941	3.4282
Uncharacterized protein OS	A8BR20	190 kDa	0	0	0	0	0	0	13.6392	0.373471	0
Beta-giardin (Fragment) OS	I6Z0X4	18 kDa	82.0987	109.166	52.7676	281.962	358.029	160.53	13.5085	15.8516	21.4907
Serine/threonine protein kinase OS	V6TXG6	42 kDa	4.76814	0	6.69358	0	0	0	13.4896	11.4531	10.8877
Prolyl-tRNA synthetase OS	C6LSE4	60 kDa	2.38407	0	1.43434	0	0	0	13.4597	9.71024	12.951
Uncharacterized protein OS	V6U1Q6	36 kDa	22.2513	14.7859	17.2121	0	0	0	13.2803	19.9807	30.0285
Endoribonuclease L-PSP OS	A0A644F6B8	14 kDa	0	6.33681	2.86868	37.8544	73.8898	34.7801	13.2803	7.84288	17.5219
Ankyrin repeat protein OS	V6TIG4	66 kDa	0	0	0	0	0	0	13.2803	19.7939	21.1406
Nuclear LIM interactor-interacting factor 1 OS	A8BKL5	47 kDa	0	0	0	0	0	0	13.2803	10.4572	18.2837
Uncharacterized protein OS	V6TBS7	28 kDa	0	0	0	0	0	0	13.2803	8.40309	7.80868
Leucine-rich repeat protein OS	A8B3H2	109 kDa	0	0	0	0	0	0	13.2803	6.72247	13.3319
KRR1 small subunit processome component OS	Q8IT51	35 kDa	0	0	0	0	0	0	13.2803	6.72247	7.23731
Uncharacterized protein OS	V6TJ64	55 kDa	0	0	0	0	0	0	13.2803	4.48165	8.76095
Rhodanese-like domain-containing protein OS	A8BED4	42 kDa	0	0	0	0	0	0	13.2803	8.21635	4.57093
Protein 21.1 OS	E1F4G0	113 kDa	0	0	0	0	0	0	13.2204	20.3541	14.6651
Actin related protein OS	E1F6P9	107 kDa	21.4566	40.1331	40.6396	0	0	56.5176	13.1606	10.7684	12.2526
High cysteine membrane protein Group 1 OS	A8BME9	140 kDa	0	0	0	37.8544	36.9449	0	13.1008	25.0225	22.6642
Kinesin-5 OS	A8BH36	116 kDa	0	0	0	0	0	0	13.1008	7.28268	8.76095
UVR domain-containing protein OS	V6TEP4	41 kDa	102.515	161.589	173.555	66.2452	0	439.098	12.9213	12.698	16.1887
Serine/threonine-protein phosphatase OS	V6TNS6	35 kDa	19.0725	6.33681	17.4989	0	0	0	12.9213	5.41532	7.6944
DUF4821 domain-containing protein OS	A8B594	202 kDa	0	3.1684	0	0	0	0	12.9213	10.4572	6.09458
Uncharacterized protein OS	A8BFR3	70 kDa	0	0	0	0	0	0	12.9213	16.8062	13.3319
Ankyrin repeat protein 1 OS	A8BLM5	47 kDa	0	0	0	0	0	0	12.9213	11.5776	13.7128
Coiled-coil protein OS	A8B7N5	158 kDa	0	0	0	0	0	0	12.9213	9.33677	5.71366
Uncharacterized protein OS	A8BRK1	30 kDa	0	0	0	0	0	0	12.9213	10.0837	9.52277
Ankyrin repeat protein 1 OS	A8B622	206 kDa	0	0	0	0	0	0	12.9213	7.09594	7.23731
Coiled-coil protein OS	A8BKY9	260 kDa	0	0	0	0	0	0	12.9213	8.9633	8.38004
Kinase, NEK OS	E1F2R8	42 kDa	4.76814	0	6.69358	0	0	0	12.7718	11.4531	10.5068
RNase L inhibitor OS	V6TG23	75 kDa	2.38407	0	0	0	0	4.34751	12.7419	8.58982	7.23731
Glucosamine-6-phosphate isomerase OS	E1F1H8	29 kDa	0	0	0	0	0	0	12.7419	7.84288	11.6178
Kinase, NEK OS	A8BFX0	53 kDa	0	0	0	0	0	0	12.7419	8.02962	6.09458
Kinase, NEK OS	A8BVL0	102 kDa	4.76814	19.0104	28.6868	0	0	0	12.5624	5.22859	9.90368
NAD(P)H oxidoreductase OS	Q95VX9	19 kDa	0	0	5.73735	0	0	56.5176	12.5624	5.97553	11.2369
Kinase, NEK OS	A8BW28	123 kDa	0	0	0	0	0	0	12.5624	12.3245	13.5223
Uncharacterized protein OS	A8BMB7	36 kDa	0	0	0	0	0	0	12.5624	14.5654	19.8074
Kinase, NEK OS	E1F367	124 kDa	0	0	0	0	0	0	12.5624	6.53574	9.14186
High cysteine membrane protein OS	A8B8S9	44 kDa	0	0	0	0	0	0	12.5624	15.6858	11.0464
Group of FOP_dimer domain-containing protein OS	C6LV67		0	0	2.86868	0	0	0	12.5624	10.0837	12.951
Eukaryotic translation initiation factor 2 alpha subunit OS	A8BIJ2	38 kDa	0	0	0	0	0	0	12.5624	11.9511	16.3792
HZGJ OS	A8BX05	41 kDa	0	0	0	0	0	0	12.5624	11.5776	14.0937
Nucleotide-binding head-stalk protein, putative OS	A8BI37	183 kDa	0	0	0	0	0	0	12.5624	4.48165	7.61822
Acid phosphatase OS	A8BDL2	45 kDa	0	0	0	0	0	0	12.5624	6.72247	11.4273
HEAT repeat-containing protein 1 OS	A8B762	263 kDa	0	0	0	0	0	0	12.5624	8.58982	6.09458
Ankyrin repeat protein 1 OS	A8BX32	21 kDa	0	0	0	0	0	0	12.5624	5.97553	9.52277
Uncharacterized protein OS	A8B397	68 kDa	0	0	0	0	0	0	12.5624	5.60206	6.8564
DNA-directed RNA polymerase subunit OS	Q5KTW8	230 kDa	0	0	0	0	0	0	12.5624	5.97553	5.71366
High cysteine membrane protein EGF-like OS	A8BEA6	178 kDa	0	0	0	0	0	0	12.5274	8.6085	8.87523
Alpha-1,4 glucan phosphorylase OS	C6LRN2	105 kDa	11.9203	6.33681	20.0807	0	0	0	12.3829	12.1378	11.2369
Ankyrin repeat protein 1 OS	A8B3N5	126 kDa	0	6.33681	20.0807	0	0	0	12.3829	10.8306	9.71323
Uncharacterized protein OS	E1F6N0	186 kDa	0	0	0	0	0	0	12.3829	11.5776	10.856
Eukaryotic translation initiation factor 5 OS	A8B4T4	38 kDa	0	0	0	0	0	0	12.3829	12.8847	11.8082
Kinase, NEK OS	A8B9W0	76 kDa	0	6.33681	0	0	0	0	12.3829	9.15003	11.8082
Uncharacterized protein OS	A8B3L0	119 kDa	0	0	0	0	0	0	12.3829	3.1745	2.66638
Transporter, MFS superfamily OS	V6TN40	73 kDa	0	0	0	0	0	0	12.2035	11.3286	9.14187
Protein 21.1 OS	E1F0D1	201 kDa	0	0	0	0	0	0	12.2035	7.18931	9.64975
Centrin OS	Q94836	19 kDa	19.0725	31.684	14.3434	0	0	69.5601	12.2035	8.9633	10.6655
Dynein light chain roadblock OS	V6U196	11 kDa	0	0	2.86868	0	0	0	12.2035	9.33677	9.90368
Uncharacterized protein OS	A8B2C4	30 kDa	0	0	0	0	0	0	12.2035	8.58982	14.8555
Uncharacterized protein OS	V6TAK7	22 kDa	0	0	2.86868	0	0	0	12.2035	12.698	11.8082
Putative Phospholipid-transporting ATPase IIB OS	A0A644F1Y5	151 kDa	0	0	0	0	0	0	12.2035	12.1378	4.76139
Kinase, CAMK CAMKL OS	A8BLF9	52 kDa	0	0	0	0	0	0	12.2035	9.71024	10.2846
Uncharacterized protein OS	A8BUQ3	73 kDa	0	0	0	0	0	0	12.2035	8.9633	7.61822
Uncharacterized protein OS	A8B942	86 kDa	0	0	0	0	0	0	12.2035	4.48165	7.99913
CFAP91 domain-containing protein OS	V6TRQ4	84 kDa	0	0	0	0	0	0	12.2035	8.21635	7.23731
VSP OS	A8BBQ0	60 kDa	0	0	0	0	0	0	12.2035	7.84288	9.90368
Uncharacterized protein OS	A8B2B2	54 kDa	0	0	0	0	0	0	12.2035	6.349	6.8564
Uncharacterized protein OS	A8B6D8	93 kDa	0	0	0	0	0	0	12.2035	3.36124	6.8564
Dephospho-CoA kinase OS	V6TFQ3	32 kDa	0	0	0	0	0	0	12.2035	3.73471	6.47549
Chromosome segregation ATPase OS	V6TNC1	28 kDa	0	0	0	0	0	0	12.2035	3.73471	7.99913
DNA topoisomerase OS	A8B577	107 kDa	0	0	0	0	0	0	12.2035	5.22859	3.4282
Uncharacterized protein OS	E1EWH0	12 kDa	4.76814	31.684	55.9392	0	0	0	12.024	14.1919	16.1887
Vacuolar ATP synthase subunit d (Fragment) OS	V6U1J8	43 kDa	0	0	1.43434	0	0	0	12.024	9.89697	10.0941
Uncharacterized protein OS	V6THS5	54 kDa	0	0	2.86868	0	0	0	12.024	10.8306	12.5701
FixW protein, putative OS	C6LZG3	15 kDa	0	0	1.43434	151.418	369.449	165.205	11.8445	11.2041	23.0451
40S ribosomal protein S30 OS	A0A644F843	8 kDa	109.667	139.41	88.929	37.8544	0	226.071	11.8445	5.22859	7.61822
Protein 21.1 OS	C6LVQ6	72 kDa	0	0	0	0	0	0	11.8445	12.698	9.33232
Uncharacterized protein OS	A8B4V3	135 kDa	0	0	8.60603	0	0	0	11.8445	10.0837	12.3796
Double-stranded DNA-binding domain family protein OS	V6TD80	15 kDa	0	12.6736	2.86868	0	0	0	11.8445	9.71024	14.0937
Uncharacterized protein OS	V6TIA6	40 kDa	0	0	0	0	0	0	11.8445	10.0837	12.951
Uncharacterized protein OS	A8BHC2	85 kDa	0	0	0	0	0	0	11.8445	13.0715	12.5701
Uncharacterized protein OS	A8B2T4	48 kDa	0	0	0	0	0	0	11.8445	12.698	11.8082
Manganese-dependent inorganic pyrophosphatase OS	V6TM56	76 kDa	0	0	8.60603	0	0	0	11.8445	7.09594	13.7128
Ribosomal protein L10e OS	A8B2F3	38 kDa	0	0	0	0	0	0	11.8445	12.698	8.76095
Uncharacterized protein OS	A8BQ19	24 kDa	0	0	0	0	0	0	11.8445	11.9511	9.14186
Putative adaptor protein complex medium subunit OS	Q8T4M6	50 kDa	0	0	0	0	0	0	11.8445	5.60206	6.47549
Spindle pole body protein, putative OS	A8BUR1	183 kDa	0	0	0	0	0	0	11.8445	2.98777	5.33275
Coiled-coil protein OS	A8BXG3	196 kDa	0	0	0	0	0	0	11.8445	5.60206	8.38004
Dynein heavy chain OS	A0A644F001	632 kDa	0	0	0	0	0	0	11.6651	5.16634	3.68214
Putative 26S proteasome regulatory subunit OS	A0A644EZH6	147 kDa	0	38.0208	8.60603	56.7816	184.724	8.69502	11.6651	11.2041	16.1887
Uncharacterized protein OS	A0A644F3I6	80 kDa	0	0	0	0	0	0	11.6651	10.8306	7.61822
Kinase, NEK OS	A0A644F1Q1	107 kDa	3.17876	12.6736	4.78113	0	0	0	11.6053	10.5194	10.4751
Beta giardin (Fragment) OS	A0A3G9K727	26 kDa	244.673	323.113	181.955	918.773	1049.01	568.97	11.596	20.7936	24.9151
Serine/threonine-protein phosphatase OS	E1F401	35 kDa	19.0725	6.33681	20.3676	0	0	0	11.4856	11.3909	10.3608
Serine/threonine-protein kinase NEK OS	V6TB99	124 kDa	0	0	0	0	0	0	11.4856	11.9511	12.3796
Uncharacterized protein OS	A8BDW9	78 kDa	0	0	0	0	0	0	11.4856	8.58982	13.3319
Uncharacterized protein OS	A8B5X4	7 kDa	0	0	0	0	0	0	11.4856	6.72247	7.61822
MT associated TRAF3 interacting protein OS	A8B976	52 kDa	0	0	0	0	0	0	11.4856	7.09594	12.5701
Putative Ribophorin I OS	A0A644EYV3	57 kDa	0	0	0	0	0	0	11.4856	11.5776	11.0464
Uncharacterized protein OS	A0A644F1P3	173 kDa	0	0	0	0	0	0	11.4856	7.46941	5.90412
Putative Inositol monophosphatase OS	A8BT23	50 kDa	0	0	0	0	0	0	11.4856	8.58982	7.99913
Uncharacterized protein OS	A8BLF7	92 kDa	0	0	0	0	0	0	11.4856	6.72247	7.23731
Phosphatidate cytidylyltransferase OS	V6TJC4	42 kDa	0	0	0	0	0	0	11.4856	4.85512	5.71366
Heat shock 70kD protein binding protein OS	A8BDQ6	32 kDa	0	0	0	0	0	0	11.4856	5.97553	5.71366
Kinesin-like protein (Fragment) OS	Q969C9	69 kDa	0	0	0	0	36.9449	0	11.366	6.72247	9.20535
Group of Dynein heavy chain OS	C6LRY0		0	0	0	0	0	0	11.366	5.47757	4.57093
Beta giardin (Fragment) OS	A0A3G9K3A2	26 kDa	168.417	175.938	123.489	581.539	479.337	318.487	11.3104	14.4389	17.6949
Uncharacterized protein OS	A0A644F6L3	136 kDa	0	0	0	0	0	0	11.3062	8.21635	4.38048
Group of Glutamate synthase OS	C6LYE6		9.53627	9.50521	15.2996	0	0	0	11.1865	11.9511	15.173
VSP OS	A8BVH9	76 kDa	0	0	0	5.40777	0	0	11.1449	7.49193	11.2459
Uncharacterized protein OS	A8B617	334 kDa	2.38407	28.5156	22.9494	0	0	0	11.1267	11.7643	9.52277
Proteasome subunit beta OS	E1F4M2	32 kDa	0	6.33681	2.86868	0	0	0	11.1267	10.4572	14.0937
UBA-like domain-containing protein OS	A8BU21	43 kDa	0	0	8.60603	0	0	0	11.1267	5.60206	15.2364
Ankyrin repeat protein 1 OS	A8BS64	71 kDa	0	0	0	0	0	0	11.1267	7.84288	20.9501
Ubiquitin carboxyl-terminal hydrolase OS	A8BBI7	93 kDa	0	0	0	0	0	0	11.1267	8.40309	6.8564
Non-specific serine/threonine protein kinase OS	V6TTK1	47 kDa	0	0	0	0	0	0	11.1267	10.0837	11.0464
Nucleotide-binding protein 35 OS	A0A644F0Z2	38 kDa	0	0	0	0	0	0	11.1267	7.46941	12.1892
Phosphomannomutase-2 OS	A8BC13	59 kDa	0	0	0	0	0	0	11.1267	8.21635	7.99913
Group of CTP synthase OS	A8B3M2		0	0	0	0	0	0	11.1267	11.2041	11.4273
Regulatory subunit of cAMP-dependent protein kinase OS	A8BKM1	23 kDa	0	0	0	0	0	0	11.1267	8.21635	9.52277
Uncharacterized protein OS	D3KFY2	29 kDa	0	0	0	0	0	0	11.1267	16.0592	6.09458
Uncharacterized protein OS	A8B8T2	58 kDa	0	0	0	0	0	0	11.1267	7.46941	6.47549
Tubulin gamma chain OS	A8BQF3	54 kDa	0	0	0	0	0	0	11.1267	7.46941	7.23731
Transporter, MFS superfamily protein OS	D3KFY5	69 kDa	0	0	0	0	0	0	11.1267	8.58982	6.8564
Centromere/microtubule binding protein CBF5 OS	A8BZ83	47 kDa	0	0	0	0	0	0	11.1267	5.60206	6.09458
Uncharacterized protein OS	A8B3U3	94 kDa	0	0	0	0	0	0	11.1267	4.85512	6.09458
Serine/threonine protein phosphatase 7 OS	C6LUN0	47 kDa	14.3044	0	5.73735	0	0	0	10.9472	14.9388	10.2846
High cysteine membrane protein VSP-like OS	A8BM49	122 kDa	0	0	0	0	0	0	10.9472	15.8725	7.80868
VSP AS8 OS	E2RTN8	63 kDa	0	0	0	113.563	0	0	10.9173	14.9077	7.96739
ABC transporter family protein OS	C6LNZ5	253 kDa	0	0	0	0	0	0	10.8874	6.59798	5.45972
UVR domain-containing protein OS	C6LRE4	41 kDa	45.2973	98.2205	104.707	66.2452	0	326.063	10.7678	11.9511	13.5223
Qb-SNARE 1 OS	A8B6B8	24 kDa	4.76814	0	0	0	0	0	10.7678	4.85512	6.47549
Uncharacterized protein OS	A8BBV1	120 kDa	0	0	2.86868	0	0	0	10.7678	4.10818	8.38004
Metallo-beta-lactamase superfamily protein OS	A8BBV2	35 kDa	0	0	0	0	0	0	10.7678	13.0715	19.0455
Eukaryotic translation initiation factor 2 beta subunit OS	E1F4P6	37 kDa	0	0	0	0	0	0	10.7678	7.84288	14.0937
Group of 26S proteasome regulatory complex component OS	A8BQ17		0	0	0	0	0	0	10.7678	13.0715	10.6655
Uncharacterized protein OS	A0A644FAB8	57 kDa	0	0	0	0	0	0	10.7678	11.5776	14.4746
High cysteine membrane protein EGF-like OS	A8B938	154 kDa	0	6.33681	0	0	0	0	10.7678	8.21635	7.23731
HesB domain-containing protein OS	A8BCH8	14 kDa	0	6.33681	2.86868	0	0	0	10.7678	9.33677	6.09458
FHA domain-containing protein OS	A8BFB7	68 kDa	0	0	0	0	0	0	10.7678	8.58982	14.0937
Nucleolar GTP-binding protein 1 OS	A8BMM8	78 kDa	0	0	0	0	0	0	10.7678	5.97553	10.6655
Tryptophanyl-tRNA synthetase OS	A8B8N3	48 kDa	0	0	0	0	0	0	10.7678	6.349	11.8082
Transducin OS	A8BMY9	60 kDa	0	0	2.86868	0	0	0	10.7678	6.72247	6.09458
Uncharacterized protein OS	A8BPV9	19 kDa	0	0	0	0	0	0	10.7678	5.60206	9.90368
Serine/threonine-protein phosphatase OS	E1EVJ5	35 kDa	0	0	0	0	0	0	10.7678	8.9633	7.61822
Glutamate dehydrogenase (Fragment) OS	A0A7G6UFX0	14 kDa	23.8407	32.7402	28.2086	0	0	0	10.708	8.96329	9.33232
Glutamate dehydrogenase (Fragment) OS	C9EHL2	30 kDa	24.0791	17.4262	40.141	0	0	0	10.6729	12.5326	14.4828
Beta giardin (Fragment) OS	A0A3G9KAK1	26 kDa	39.6429	50.6304	41.39	180.611	125.389	90.7443	10.6104	13.8844	12.6029
Putative DnaJ domain protein OS	V6TJW2	67 kDa	0	0	2.86868	0	0	0	10.5883	9.5235	6.8564
Uncharacterized protein OS	A8BBX2	136 kDa	0	0	0	0	0	0	10.5883	6.72247	4.38048
Uncharacterized protein OS	V6TKP5	182 kDa	0	0	0	0	0	0	10.5883	5.97553	3.61865
Uncharacterized protein OS	V6TBF8	86 kDa	0	0	0	0	0	0	10.5883	7.46941	6.66594
Ankyrin repeat protein OS	V6TPB1	115 kDa	0	0	0	0	0	0	10.5285	15.8725	13.7128
Variant-specific surface protein S8 OS	Q8I8W1	71 kDa	0	0	0	0	0	0	10.5285	17.0552	18.9186
Dipeptidyl peptidase 3 OS	V6TJN3	79 kDa	3.5761	3.1684	5.73735	0	0	0	10.4986	11.3597	9.99891
VSP OS	A8BP21	65 kDa	9.53627	12.6736	8.60603	567.816	332.504	213.028	10.4687	6.0689	7.30079
Uracil-DNA glycosylase OS	E1F5I7	29 kDa	0	0	1.43434	0	0	0	10.4088	10.2704	10.4751
Phenylalanine--tRNA ligase OS	A8BZP3	61 kDa	0	0	0	0	0	0	10.4088	12.698	13.3319
Pecanex_C domain-containing protein OS	A8BRJ8	136 kDa	0	0	0	0	0	0	10.4088	6.349	14.0937
Uncharacterized protein OS	A0A644F5D1	282 kDa	0	0	0	0	0	0	10.4088	7.84288	6.47549
Variant-specific surface protein OS	V6TJ76	44 kDa	0	0	0	0	0	0	10.4088	8.77656	11.2369
Uncharacterized protein OS	A8BXJ0	100 kDa	0	0	0	0	0	0	10.4088	10.4572	8.38004
Cell motility MEMO family protein OS	V6TFA3	31 kDa	0	0	0	0	0	0	10.4088	7.09594	10.2846
Alanyl dipeptidyl peptidase OS	E2RU69	88 kDa	0	0	0	0	0	0	10.4088	6.72247	7.99913
Ankyrin repeat protein OS	V6TAI2	106 kDa	0	0	0	0	0	0	10.4088	3.73471	8.76095
Uncharacterized protein OS	D3KH09	53 kDa	0	0	2.86868	0	0	0	10.4088	2.98777	5.71366
Kinesin-related protein OS	A8BC06	70 kDa	0	0	0	0	0	0	10.4088	2.98777	4.19002
19S/PA700 proteasome regulatory particle subunit Rpn1p/S1 (Fragment) OS	V6TED5	137 kDa	0	0	0	0	0	0	10.2294	5.7888	1.52364
Ankyrin repeat protein 3 OS	A8B9H1	76 kDa	33.377	33.7963	44.9426	0	0	0	10.0499	14.5654	21.7754
ATP/GTP binding protein, putative OS	A8B588	53 kDa	47.6814	31.684	71.7169	0	0	0	10.0499	20.5409	34.282
Phosphatidylinositol-4-phosphate 5-kinase, putative OS	E1F573	62 kDa	4.76814	25.3472	22.9494	0	0	208.68	10.0499	9.33677	8.38004
Eukaryotic translation initiation factor 1A OS	E1F1G5	18 kDa	0	0	0	0	0	0	10.0499	11.5776	14.8555
MYG1 protein OS	A8B787	41 kDa	0	0	0	0	0	0	10.0499	14.5654	11.0464
Uncharacterized protein OS	A8BR51	123 kDa	0	0	0	0	0	0	10.0499	8.21635	9.52277
Uncharacterized protein OS	A8BWU7	90 kDa	0	0	0	0	0	0	10.0499	16.8062	7.99913
Ankyrin repeat protein 1 OS	A8BL12	77 kDa	0	0	0	0	0	0	10.0499	15.3123	11.8082
Uncharacterized protein OS	V6TB62	29 kDa	0	0	0	0	0	0	10.0499	10.4572	9.14186
Phenylalanyl-tRNA synthetase beta subunit OS	A8BZ27	66 kDa	0	0	0	0	0	0	10.0499	7.46941	12.5701
Uncharacterized protein OS	A0A644F0L5	69 kDa	0	0	0	0	0	0	10.0499	10.0837	11.0464
ARF GAP OS	A8BG37	18 kDa	0	0	0	0	0	0	10.0499	7.46941	11.8082
Uncharacterized protein OS	A0A644F8M2	48 kDa	0	0	0	0	0	0	10.0499	11.2041	6.09458
Uncharacterized protein OS	A0A644FBJ4	132 kDa	0	0	0	0	0	0	10.0499	10.8306	6.8564
Cathepsin B-like cysteine proteinase OS	V6TGS8	34 kDa	0	0	0	0	0	0	10.0499	8.58982	8.38004
Ankyrin repeat protein 1 OS	A8B598	85 kDa	0	0	0	0	0	0	10.0499	8.58982	7.99913
Ribosomal RNA-processing protein 43 OS	A8B493	34 kDa	0	0	0	0	0	0	10.0499	5.60206	9.52277
Uncharacterized protein OS	D3KHB8	202 kDa	0	0	0	0	0	0	10.0499	4.85512	6.09458
Uncharacterized protein OS	A8B6D7	91 kDa	0	0	0	0	0	0	10.0499	6.72247	5.33275
Putative Eukaryotic initiation factor 4E OS	A0A644F4S5	30 kDa	0	0	0	0	0	0	10.0499	5.60206	6.09458
GB1/RHD3-type G domain-containing protein OS	V6TAV2	118 kDa	0	0	0	0	0	0	10.0499	6.16227	4.95184
Axoneme-associated protein GASP-180 OS	C6M002	237 kDa	22.2513	29.5718	22.9494	0	0	0	9.9901	11.4531	6.09457
Actin related protein OS	C6LWG6	107 kDa	19.0725	27.4595	21.9932	0	0	43.4751	9.93028	7.96738	9.01489
Kinesin-like protein OS	C6LYH7	109 kDa	0	0	0	0	0	0	9.87046	6.16227	3.23774
3'-phosphate/5'-hydroxy nucleic acid ligase OS	A8B4Z5	65 kDa	0	0	2.86868	0	0	0	9.87046	5.97553	5.33275
Dynein heavy chain OS	C6LZL4	571 kDa	0	0	0	18.9272	0	8.69502	9.75082	7.9985	4.19002
IFT complex B OS	A0A644F6P9	45 kDa	0	0	0	0	0	0	9.75082	7.5939	8.06261
FHA domain-containing protein OS	A8BGL0	49 kDa	0	0	0	0	0	0	9.69099	18.3001	27.4256
G1 to S phase transition protein 1, putative OS	E1F898	51 kDa	0	3.1684	0	0	0	0	9.69099	6.90921	11.0464
Uncharacterized protein OS	A8B731	35 kDa	0	6.33681	5.73735	0	0	0	9.69099	9.33677	11.8082
4Fe-4S binding domain family protein OS	V6TE76	6 kDa	0	0	0	0	0	0	9.69099	26.5164	20.3787
GTPase OS	V6TIT9	60 kDa	0	0	0	0	0	0	9.69099	7.09594	11.6178
Ankyrin repeat protein 1 OS	A8BY44	68 kDa	0	0	0	0	0	0	9.69099	5.97553	10.6655
RING-type zinc-finger domain-containing protein OS	D3KI79	87 kDa	0	0	0	0	0	0	9.69099	11.9511	7.99913
Putative glutaredoxin family protein OS	V6TNN2	22 kDa	0	0	0	0	0	0	9.69099	6.72247	10.6655
Neurogenic locus Notch protein OS	A8BIQ0	63 kDa	0	0	0	0	0	0	9.69099	4.48165	7.61822
CTP synthase OS	E2RU94	68 kDa	0	0	0	0	0	0	9.69099	4.85512	7.23731
Uncharacterized protein OS	A8BIK2	274 kDa	0	0	0	0	0	0	9.69099	3.73471	4.95184
Ankyrin repeat protein 1 OS	A8BI87	46 kDa	0	0	0	0	0	0	9.69099	3.36124	7.99913
Uncharacterized protein OS	A8BJB0	25 kDa	0	0	0	0	0	0	9.69099	3.73471	4.95184
Ankyrin repeat protein 1 OS	A8B8V5	37 kDa	0	0	0	0	0	0	9.69099	2.61429	2.28547
Dipeptidyl peptidase 3 OS	E1EW47	78 kDa	3.5761	3.1684	4.30301	0	0	0	9.66108	6.13114	7.20557
EGF family protein OS	V6TGL9	173 kDa	4.76814	0	0	0	0	0	9.51153	11.2041	10.4751
RNase L inhibitor OS	E1EYD6	75 kDa	2.38407	0	0	0	0	4.34751	9.51153	9.33677	7.61822
Serine/threonine-protein kinase NEK OS	V6TW43	111 kDa	0	0	0	0	0	0	9.51153	10.4572	10.6655
Uncharacterized protein OS	A0A644F9L3	153 kDa	0	0	0	0	0	0	9.51153	6.349	7.04685
ABC transporter ATP-binding protein OS	V6TN85	11 kDa	0	0	0	0	0	0	9.45172	12.5735	8.50701
Disc-associated protein OS	E2RTV5	30 kDa	4.76814	6.33681	25.8181	0	0	0	9.33207	6.349	10.6655
SAS-6_N domain-containing protein (Fragment) OS	V6TLT7	23 kDa	0	0	8.60603	0	0	69.5601	9.33207	6.72247	9.14186
Ser/Thr phosphatase 2C, putative OS	E1EYI8	38 kDa	0	0	4.30301	0	0	0	9.33207	7.84288	8.76095
tRNA/rRNA cytosine-C5-methylase OS	A8BA69	51 kDa	0	0	0	0	0	0	9.33207	11.5776	9.90368
Sperm-associated WD-repeat protein OS	A8BA42	79 kDa	0	0	0	0	0	0	9.33207	5.22859	6.8564
Uncharacterized protein OS	A8BFI3	62 kDa	0	0	2.86868	0	0	8.69502	9.33207	8.58982	4.19002
Palmitoyltransferase OS	V6TDG0	44 kDa	0	0	0	0	0	0	9.33207	7.46941	6.8564
DNA-directed DNA polymerase OS	A8BJK0	49 kDa	0	0	0	0	0	0	9.33207	4.48165	7.23731
Uncharacterized protein OS	A8BLH2	76 kDa	0	0	0	0	0	0	9.33207	5.22859	5.71366
Calcineurin-like phosphoesterase OS	A8BCA7	66 kDa	0	0	0	0	0	0	9.33207	6.72247	4.95184
Uncharacterized protein (Fragment) OS	V6TJ38	49 kDa	0	0	0	0	0	0	9.33207	3.73471	6.09458
Ubiquitin-conjugating enzyme E2 OS	V6TD87	18 kDa	0	0	0	0	0	0	9.33207	3.73471	4.57093
Helicase OS	A8B488	152 kDa	0	0	0	0	0	0	9.33207	4.10818	4.19002
Ankyrin repeat protein OS	A8B9G8	165 kDa	0	0	0	0	0	0	9.33207	0.746941	2.66638
Dipeptidyl aminopeptidase III (Fragment) OS	V6TC69	78 kDa	3.5761	3.1684	4.30301	0	0	0	9.30216	8.12299	7.45951
Uncharacterized protein (Fragment) OS	V6TJ39	17 kDa	0	0	4.30301	0	18.4724	34.7801	9.15261	13.8184	13.5223
Uncharacterized protein OS	E1EYH5	99 kDa	0	0	0	0	0	0	9.15261	7.46941	5.52321
Coiled-coil protein OS	A8B525	107 kDa	0	0	0	0	0	0	9.15261	5.60206	5.71366
Kinase, VPS15 OS	A8BAU3	234 kDa	0	0	0	0	0	0	9.15261	4.48165	1.90455
Uncharacterized protein OS	A8B9N7	27 kDa	171.653	278.819	174.989	0	0	0	8.97314	7.84288	12.1892
Ribose 5-phosphate isomerase OS	A8B2K2	15 kDa	0	0	14.3434	0	0	60.8651	8.97314	11.2041	16.7601
Uncharacterized protein OS	A8BKT1	78 kDa	0	0	1.43434	0	0	0	8.97314	2.98777	6.28503
Uncharacterized protein OS	A8BHU2	109 kDa	0	0	0	0	0	0	8.97314	14.5654	14.8555
Ankyrin repeat protein OS	V6TXQ4	56 kDa	0	0	1.43434	0	0	0	8.97314	6.53574	2.09501
Developmentally regulated GTP-binding protein 1 OS	A8BMD0	41 kDa	0	0	0	0	0	0	8.97314	7.46941	13.7128
Uncharacterized protein OS	A8B867	187 kDa	0	0	0	0	0	0	8.97314	9.71024	11.0464
Glucosamine 6-phosphate N-acetyltransferase OS	E1F9B4	17 kDa	0	0	0	0	0	0	8.97314	7.09594	7.99913
Uncharacterized protein OS	A8BDU0	43 kDa	0	0	0	0	0	0	8.97314	8.58982	8.76095
Uncharacterized protein OS	A8B6L2	46 kDa	0	0	0	0	0	0	8.97314	7.46941	8.38004
Uncharacterized protein OS	A8BIJ7	38 kDa	0	0	0	0	0	0	8.97314	7.09594	7.61822
Uncharacterized protein OS	A8B2F1	21 kDa	0	0	0	0	0	0	8.97314	6.72247	6.8564
Threonylcarbamoyl-AMP synthase OS	A8BLW1	43 kDa	0	0	0	0	0	0	8.97314	7.46941	7.23731
Ankyrin repeat protein 1 OS	A8B4Q7	53 kDa	0	0	0	0	0	0	8.97314	5.22859	8.76095
Cleavage stimulation factor 50K chain OS	A8BFV5	47 kDa	0	0	0	0	0	0	8.97314	5.60206	6.09458
FtsJ cell division protein, putative OS	A8BBN3	123 kDa	0	0	0	0	0	0	8.97314	4.85512	3.04729
Uncharacterized protein OS	A8B4K9	158 kDa	0	0	0	0	0	0	8.97314	5.22859	5.33275
Coiled-coil protein OS	A8B524	117 kDa	0	0	0	0	0	0	8.97314	4.10818	4.57093
Uncharacterized protein OS	D3KGP5	68 kDa	0	0	0	0	0	0	8.97314	4.48165	3.4282
Uncharacterized protein OS	A8BUF1	124 kDa	0	0	0	0	0	0	8.79368	8.58982	6.8564
Arginyl-tRNA synthetase OS	C6LY82	70 kDa	0	0	0	0	0	0	8.79368	7.28268	7.99913
Proteasome complex protein 26 OS	V6TIM4	148 kDa	0	0	0	0	0	0	8.79368	8.21635	8.95141
Uncharacterized protein OS	E1F5K4	92 kDa	0	0	0	0	0	0	8.79368	5.60206	3.4282
Uncharacterized protein OS	E1EZL6	85 kDa	0	0	0	0	0	0	8.79368	4.85512	4.76139
Uncharacterized protein OS	V6TQY1	30 kDa	0	0	0	0	0	0	8.79368	8.77656	5.33275
Rab GDP dissociation inhibitor OS	E1EX31	53 kDa	0	2.11227	0.956225	0	0	0	8.73386	11.0174	10.1576
Beta giardin (Fragment) OS	A0A3G9K8G1	26 kDa	83.6832	104.724	110.108	334.61	322.204	323.692	8.69417	16.0836	15.8772
Copine I OS	E1F809	30 kDa	0	0	0	0	0	0	8.67404	10.6439	10.856
Kinase, NEK OS	A8B6P4	133 kDa	4.76814	0	5.73735	18.9272	36.9449	8.69502	8.61422	5.60206	4.57093
Uncharacterized protein OS	A8BWE3	16 kDa	0	0	0	0	0	0	8.61422	4.66838	5.1423
Uncharacterized protein OS	A8BCI0	9 kDa	0	0	11.4747	0	0	0	8.61422	11.9511	13.3319
Uncharacterized protein OS	A8BFI7	45 kDa	0	0	0	0	0	0	8.61422	8.58982	7.23731
Uncharacterized protein OS	A8BKK1	101 kDa	0	0	0	0	0	0	8.61422	6.16227	5.1423
Putative heme/steroid binding domain protein OS	V6TMZ4	25 kDa	0	0	0	0	0	0	8.61422	4.85512	9.90368
Group of Uncharacterized protein OS	A8BQL3		0	0	0	0	0	0	8.61422	10.0837	10.6655
WD40 repeat protein OS	A0A644F6B7	52 kDa	0	0	0	0	0	0	8.61422	4.10818	15.2364
Putative Nudix hydrolase OS	A8BMV8	19 kDa	0	0	0	0	0	0	8.61422	4.85512	7.23731
Phosphatidyl synthase OS	A8B4N6	38 kDa	0	0	0	0	0	0	8.61422	6.349	11.8082
LMBR1-like membrane protein OS	A8BSX6	86 kDa	0	0	0	0	0	0	8.61422	7.46941	6.09458
Putative Rab32 OS	A8B7Z5	30 kDa	0	0	0	0	0	0	8.61422	4.48165	5.33275
Cysteine desulfurase OS	A8B326	48 kDa	0	0	0	0	0	0	8.61422	5.60206	5.33275
Uncharacterized protein OS	A8BD96	35 kDa	0	0	0	0	0	0	8.61422	2.98777	7.99913
V-type H-transporting ATPase subunit F OS	A0A644F762	10 kDa	0	0	0	0	0	0	8.61422	2.61429	5.33275
Ankyrin repeat protein 1 OS	A0A644F4B0	27 kDa	0	0	0	0	0	0	8.61422	3.73471	4.38048
Uncharacterized protein OS	A0A644F4A6	234 kDa	0	0	0	0	0	0	8.61422	3.73471	1.90455
Kinase, NEK OS	A8B4Z8	165 kDa	0	0	0	0	0	0	8.61422	2.98777	3.4282
High cysteine membrane protein TMK-like OS	A8B3R3	264 kDa	0	0	0	0	0	0	8.5544	5.91328	10.0941
Dynein heavy chain OS	A0A644F4K5	630 kDa	1.19203	0	0.717169	0	0	0	8.49458	4.824	3.93608
Beta-giardin (Fragment) OS	B4Y0X1	18 kDa	95.0593	114.754	65.9666	309.718	275.239	214.49	8.43995	13.5918	15.9041
Cathepsin L OS	E1F814	63 kDa	0	0	0	0	0	0	8.43475	10.0837	8.38004
Ubiquitin-conjugating enzyme E1 OS	E1F5V9	122 kDa	0	0	0	0	0	0	8.43475	5.41532	7.61822
Clathrin-like protein OS	V6TRF3	216 kDa	0	0	0	0	0	0	8.43475	6.349	5.52321
ZipA OS	E1F7J3	91 kDa	0	0	0	0	0	0	8.43475	6.72247	6.09458
Nuclear pore complex subunit OS	A8B474	204 kDa	0	0	0	0	0	0	8.43475	4.29491	6.09458
High cysteine membrane protein Group 1 OS	A8B5M8	88 kDa	0	0	0	0	0	0	8.40484	7.81176	5.68192
Beta-giardin (Fragment) OS	A0A5H2ZV60	18 kDa	63.8931	79.2101	59.6685	247.947	169.946	188.682	8.36041	17.2334	17.1266
Dynein heavy chain OS	V6TIB4	630 kDa	1.19203	0	0.717169	0	0	0	8.31511	4.63726	4.12654
Prefoldin subunit 2 OS	A8BM24	12 kDa	9.53627	25.3472	11.4747	75.7088	184.724	69.5601	8.25529	7.09594	7.61822
Putative WD-repeat family protein OS	V6TJ02	88 kDa	0	0	0	0	0	0	8.25529	8.40309	10.856
Uncharacterized protein OS	V6TND2	58 kDa	0	0	0	0	0	0	8.25529	13.0715	11.4273
Uncharacterized protein OS	V6TCF9	60 kDa	0	0	0	0	0	0	8.25529	6.72247	10.2846
Group of Cyclin-dependent protein kinase, CMGC RCK OS	V6T8Z9		0	0	0	0	0	0	8.25529	6.349	11.0464
Ribonucloprotein OS	A8BMJ0	13 kDa	0	0	0	0	0	8.69502	8.25529	4.85512	3.80911
IFRD domain-containing protein OS	A8BLD1	42 kDa	0	0	0	0	0	0	8.25529	7.84288	7.23731
Alanine--glyoxylate aminotransferase OS	V6TJV2	42 kDa	0	0	0	0	0	0	8.25529	6.72247	7.61822
Signal receptor alpha subunit OS	O97446	63 kDa	0	0	0	0	0	0	8.25529	5.97553	6.47549
Pelo protein OS	A8BKU3	44 kDa	0	0	0	0	0	8.69502	8.25529	1.49388	1.90455
Phosphorylase B kinase gamma catalytic chain OS	A8B374	161 kDa	0	0	0	0	0	0	8.25529	7.46941	7.99913
Uncharacterized protein OS	A8B390	179 kDa	0	0	0	0	0	0	8.25529	2.98777	5.71366
Uncharacterized protein OS	A8BE11	38 kDa	0	0	0	0	0	0	8.25529	5.60206	6.8564
Uncharacterized protein OS	V6T7V8	51 kDa	0	0	0	0	0	0	8.25529	3.36124	8.38004
Ubiquitinyl hydrolase 1 OS	A8B354	92 kDa	0	0	0	0	0	0	8.25529	4.48165	5.33275
Uncharacterized protein OS	V6TI48	21 kDa	0	0	0	0	0	0	8.25529	1.86735	2.66638
Ubiquitin carboxyl-terminal hydrolase OS	V6THF3	51 kDa	0	0	0	0	0	0	8.25529	2.24082	5.33275
Putative WD40 domain protein (Fragment) OS	V6TK34	214 kDa	0	0	0	0	0	0	8.25529	2.24082	1.90455
Beta-giardin (Fragment) OS	Q19S92	12 kDa	76.9356	100.682	78.2831	261.196	265.387	179.526	8.16083	11.7913	12.4449
Adenylate kinase OS	V6TUL8	32 kDa	0	0	2.86868	0	0	0	8.07583	7.46941	9.90368
IFT complex B OS	A8BJ87	215 kDa	0	0	0	0	0	0	8.07583	6.349	5.52321
L-serine dehydratase OS	A8B2X2	56 kDa	0	0	0	0	0	0	8.07583	10.2704	9.71323
Uncharacterized protein OS	V6TI11	21 kDa	0	0	0	0	0	0	8.07583	6.349	7.23731
IFT complex B OS	A0A644F860	45 kDa	0	0	0	0	0	0	7.95619	6.84696	6.91988
Proteasome endopeptidase complex OS	A8BGC6	24 kDa	33.377	25.3472	40.1615	0	0	0	7.89637	8.9633	8.38004
WD-40 repeat protein OS	A8B754	84 kDa	0	0	0	0	0	0	7.89637	5.97553	7.99913
Eukaryotic peptide chain release factor subunit 1 OS	E1EZY6	51 kDa	0	0	0	0	0	0	7.89637	6.90921	9.33232
Metal-dependent hydrolase related to alanyl-tRNA synthetase OS	A8BQ23	43 kDa	0	0	0	0	0	0	7.89637	7.09594	10.6655
Uncharacterized protein OS	E1F8M4	258 kDa	0	0	0	0	0	0	7.89637	5.04185	6.8564
Protein phosphatase 2C-like protein OS	A8BBQ9	90 kDa	0	0	0	0	0	0	7.89637	5.97553	14.4746
DNA-directed RNA polymerase subunit D OS	A8B9C8	40 kDa	0	0	0	0	0	0	7.89637	8.21635	8.76095
Serine/threonine protein kinase OS	A8W2C2	40 kDa	0	0	0	0	0	0	7.89637	10.4572	7.61822
Transcription factor, CAP family protein OS	A8B391	41 kDa	0	0	0	0	0	0	7.89637	7.84288	5.33275
Uncharacterized protein OS	D3KGF7	24 kDa	0	0	0	0	0	0	7.89637	5.04185	7.23731
Tenascin-X OS	A8BWU4	115 kDa	0	0	0	0	0	0	7.89637	7.09594	7.99913
5'-methylthioadenosine/S-adenosylhomocysteine nucleosidase OS	A8B509	29 kDa	0	0	0	0	0	0	7.89637	4.48165	6.8564
26S protease regulatory subunit 6B OS	A8B3G7	43 kDa	0	0	0	0	0	0	7.89637	4.10818	9.14186
Putative TPR repeat family protein OS	A0A644EYW9	75 kDa	0	0	0	0	0	0	7.89637	5.97553	7.99913
Translation initiation factor SUI1 OS	A8B7C6	25 kDa	0	0	0	0	0	0	7.89637	5.22859	8.38004
Regulatory subunit of type II PKA R-subunit OS	V6TGK6	6 kDa	0	0	0	0	0	0	7.89637	4.10818	7.23731
Pyridoxal phosphate homeostasis protein OS	A8BFV8	25 kDa	0	0	0	0	0	0	7.89637	4.10818	7.23731
WD-repeat protein OS	A8BS05	44 kDa	0	0	0	0	0	0	7.89637	3.73471	7.23731
Kinase, NEK OS	A8BZI8	35 kDa	0	0	0	0	0	0	7.89637	4.48165	5.33275
DUF384 domain-containing protein OS	A8BSV8	40 kDa	0	0	0	0	0	0	7.89637	4.85512	6.8564
Nucleolar protein NOP2 OS	A8B636	55 kDa	0	0	0	0	0	0	7.89637	1.86735	4.19002
DUB-1 OS	A8B9K1	67 kDa	0	0	0	0	0	0	7.89637	3.36124	2.28547
Uncharacterized protein OS	A8B6M6	65 kDa	0	0	0	0	0	0	7.89637	2.61429	3.80911
tRNA (adenine(58)-N(1))-methyltransferase non-catalytic subunit TRM6 OS	A8B9U9	60 kDa	0	0	0	0	0	0	7.89637	4.10818	2.28547
Vacuolar protein sorting 11 OS	A8BJ72	121 kDa	0	0	0	0	0	0	7.89637	1.49388	0.380911
ABC transporter, putative (Fragment) OS	A8BN72	131 kDa	0	0	0	0	0	0	7.89637	2.98777	0.380911
Protein 21.1 OS	E1EWV8	159 kDa	0	0	0	0	0	0	7.83655	7.46941	5.52321
Uncharacterized protein OS	A0A644EYT2	253 kDa	0	0	0	0	0	0	7.77672	6.349	4.31699
High cysteine membrane protein Group 1 OS	A8BCN1	83 kDa	0	0	0	47.318	0	47.8226	7.7169	14.5654	9.71323
Small glutamine-rich tetratricopeptide repeat-containing protein OS	E1F9N3	32 kDa	2.38407	0	1.43434	0	0	0	7.7169	6.90921	8.38004
High cysteine membrane protein Group 2 OS	A8BTL5	76 kDa	0	0	0	0	0	0	7.7169	10.2704	8.38004
Kinase, NEK OS	E1F535	35 kDa	0	0	0	0	0	0	7.7169	5.22859	4.38048
High cysteine membrane protein VSP-like OS	A8BEJ8	86 kDa	0	0	0	0	0	0	7.65708	12.2623	10.4751
Cytidine deaminase OS	A8B7B3	14 kDa	19.0725	69.7049	45.8988	0	73.8898	60.8651	7.53744	7.84288	4.95184
SH2_2 domain-containing protein OS	A8BEU7	347 kDa	0	0	0	0	36.9449	0	7.53744	2.98777	1.90455
Glutamyl-tRNA synthetase OS	V6U1U6	80 kDa	0	0	0	0	0	0	7.53744	4.29491	5.1423
Nucleolar GTPase OS	E1F1A4	60 kDa	0	0	0	0	0	0	7.53744	4.10818	6.66594
Uncharacterized protein OS	A8B602	65 kDa	0	0	2.86868	0	0	0	7.53744	6.349	9.14186
Eukaryotic translation initiation factor 3 subunit G OS	A8B8H3	40 kDa	0	0	0	0	0	0	7.53744	5.60206	11.8082
Protein phosphatase 2C OS	A8B8N7	57 kDa	0	0	0	0	0	0	7.53744	8.21635	11.0464
Cia1 OS	A8BPR8	41 kDa	0	0	0	0	0	0	7.53744	6.349	7.99913
Uncharacterized protein OS	V6TKD2	46 kDa	0	0	0	0	0	0	7.53744	7.09594	9.90368
Prefoldin subunit 4 OS	A8BVJ1	15 kDa	0	0	0	0	0	0	7.53744	8.58982	5.33275
VSP OS	A0A644F702	77 kDa	0	0	0	0	0	0	7.53744	5.7888	3.4282
TB2/DP1, HVA22 family protein OS	A0A644F3K2	17 kDa	0	0	0	0	0	0	7.53744	2.98777	7.23731
Chromosome segregation protein SMC OS	V6T8W0	99 kDa	0	0	0	0	0	0	7.53744	2.98777	4.95184
Putative PCI domain containing protein (Fragment) OS	V6TJ28	60 kDa	0	0	2.86868	0	0	0	7.53744	3.36124	4.95184
Ribosome subunit biogenesis protein NIP7 OS	A8BRN4	26 kDa	0	0	0	0	0	0	7.53744	2.61429	5.71366
ABC transporter, ATP-binding protein OS	A8BE70	87 kDa	0	0	0	0	0	0	7.53744	4.10818	5.71366
Uncharacterized protein OS	D3KG97	112 kDa	0	0	0	0	0	0	7.53744	4.10818	4.95184
Kinase, NEK OS	A8B2W4	71 kDa	0	0	0	0	0	0	7.53744	3.36124	4.19002
Molybdenum cofactor sulfurase OS	A8BJ76	69 kDa	0	0	0	0	0	0	7.53744	1.12041	0.380911
Uncharacterized protein OS	A8BLU8	103 kDa	0	0	0	0	0	0	7.53744	3.36124	2.28547
Uncharacterized protein OS	E1EWF0	147 kDa	0	0	0	0	0	0	7.35798	4.29491	7.80868
VSP OS	A8BV90	64 kDa	0	0	0	0	0	0	7.26825	4.76175	6.38026
VSP OS	A8B1N7	65 kDa	0	6.33681	2.86868	586.744	258.614	182.595	7.17852	3.36124	6.8564
High cysteine membrane protein Group 4 OS	A8BWB7	85 kDa	0	0	0	18.9272	36.9449	0	7.17852	11.3909	7.23731
Serine/threonine-protein phosphatase OS	E1F236	37 kDa	4.76814	6.33681	2.86868	0	0	0	7.17852	5.22859	6.47549
Uncharacterized protein OS	A8BWL4	341 kDa	0	0	0	0	110.835	8.69502	7.17852	4.10818	5.33275
Polysaccharide biosynthesis family protein OS	A8B965	19 kDa	0	0	0	0	36.9449	0	7.17852	2.98777	9.14186
WD-40 repeat protein OS	A8BHE4	67 kDa	0	0	0	0	0	0	7.17852	7.65615	7.99913
Ankyrin repeat protein 1 OS	A8B7M2	138 kDa	0	0	0	0	0	0	7.17852	2.24082	6.47549
Ubiquitin carboxyl-terminal hydrolase OS	V6TBX8	93 kDa	0	0	0	0	0	0	7.17852	6.16227	4.57093
Serine/threonine-protein kinase PLK OS	V6TLK0	80 kDa	0	0	0	0	0	0	7.17852	2.98777	4.76139
Ribosome assembly factor mrt4 OS	A8BN05	28 kDa	0	0	0	0	0	0	7.17852	7.09594	13.7128
VSP OS	A0A644EZQ7	195 kDa	0	0	0	0	0	0	7.17852	7.46941	7.23731
Protein 21.1 OS	E1F6M9	28 kDa	0	0	0	0	0	0	7.17852	3.73471	4.38048
CDC50 OS	A8B8S2	41 kDa	0	0	0	0	0	0	7.17852	6.349	6.8564
Multisite-specific tRNA m(5)C methyltransferase OS	A8W2C4	82 kDa	0	0	0	0	0	0	7.17852	7.09594	6.8564
Uncharacterized protein OS	V6TH80	34 kDa	0	0	0	0	0	0	7.17852	3.73471	7.23731
Nucleoporin complex subunit 54 OS	A8B780	36 kDa	0	0	0	0	0	0	7.17852	4.85512	6.47549
Uncharacterized protein OS	A8B460	27 kDa	0	0	0	0	0	0	7.17852	5.60206	6.47549
Uncharacterized protein OS	E1F3K7	62 kDa	0	0	0	0	0	0	7.17852	4.85512	6.09458
Kinase, NEK OS	A8B882	59 kDa	0	0	0	0	0	0	7.17852	3.73471	4.57093
CDP-diacylglycerol-glycerol-3-phosphate 3-phosphatidyltransferase OS	A0A644EZZ7	31 kDa	0	0	0	0	0	0	7.17852	6.72247	4.19002
Uncharacterized protein OS	A8BA38	40 kDa	0	0	0	0	0	0	7.17852	2.98777	4.95184
Elongation initiation factor 5C OS	A8BL07	47 kDa	0	0	0	0	0	0	7.17852	3.73471	4.95184
Uncharacterized protein OS	A8BPS3	43 kDa	0	0	0	0	0	0	7.17852	4.10818	4.57093
Ankyrin repeat protein OS	V6TFN0	136 kDa	0	0	0	0	0	0	7.17852	1.86735	4.76139
Uncharacterized protein OS	A8BFS8	47 kDa	0	0	0	0	0	0	7.17852	5.97553	2.28547
DNA-directed RNA polymerase subunit OS	A8B7R7	239 kDa	0	0	0	0	0	0	7.17852	4.48165	2.28547
Uncharacterized protein OS	A0A644F340	113 kDa	0	0	0	0	0	0	7.17852	4.85512	3.80911
UsoAp OS	A8B7S2	49 kDa	0	0	0	0	0	0	7.17852	3.73471	3.80911
Uncharacterized protein OS	V6TDF8	82 kDa	0	0	0	0	0	0	7.17852	4.10818	3.4282
ATP-dependent RNA helicase OS	A8B7Q7	49 kDa	0	0	0	0	0	0	7.17852	1.49388	4.19002
Dynein heavy chain OS	E1F1F0	630 kDa	1.19203	0	0.717169	0	0	0	7.1187	5.19747	3.17426
Kinesin-like protein OS	A8BB91	73 kDa	0	0	0	0	0	0	7.05887	4.48165	10.3481
VSP with INR OS	A8BWQ1	56 kDa	0	0	0	85.1725	18.4724	21.7375	6.99905	3.29899	6.03109
Ankyrin repeat protein 1 OS	A8BPT8	92 kDa	0	0	0	0	0	0	6.99905	8.02962	8.18959
Ankyrin repeat protein OS	V6TB52	92 kDa	0	0	0	0	0	0	6.99905	8.02962	7.04685
Uncharacterized protein OS	A8BK21	152 kDa	0	0	0	0	0	0	6.99905	3.1745	4.57093
Nucleotidyl cyclase OS	A8B947	246 kDa	0	0	0	0	0	0	6.99905	1.49388	1.14273
Dynein heavy chain, putative OS	E1F0Y3	623 kDa	0	0	0	0	0	8.69502	6.97512	2.60807	1.91725
VSP OS	A8BUU6	75 kDa	0	0	0	0	0	0	6.83953	9.26859	10.6564
Uncharacterized protein OS	V6TFG9	426 kDa	0	0	0	18.9272	0	0	6.81959	2.80103	1.7141
Tctex-1 family protein OS	A8BD81	14 kDa	4.76814	12.6736	8.60603	0	0	0	6.81959	6.72247	10.6655
Deoxyhypusine synthase, putative OS	A8B4T1	44 kDa	4.76814	0	2.86868	0	0	0	6.81959	7.46941	6.8564
Ankyrin repeat protein OS	V6U3L9	201 kDa	0	0	0	0	0	0	6.81959	5.32196	5.71366
Phosphatase, putative OS	A8BPG1	72 kDa	0	0	11.4747	0	0	0	6.81959	4.48165	9.52277
Methionyl-tRNA synthetase OS	E1F1D8	24 kDa	0	0	0	0	0	0	6.81959	8.58982	7.61822
Histone chaperone Rttp106-like family protein OS	A8B8A9	73 kDa	0	0	0	0	0	0	6.81959	10.4572	6.09458
Sentrin OS	A8BE94	11 kDa	0	0	0	0	0	8.69502	6.81959	7.84288	6.09458
DNA topoisomerase 2 OS	Q86BT9	168 kDa	0	0	0	0	0	0	6.81959	3.73471	4.57093
Ankyrin repeat protein OS	V6TE48	107 kDa	0	0	0	0	0	0	6.81959	8.21635	7.23731
Uncharacterized protein OS	D3KH71	64 kDa	0	0	0	0	0	0	6.81959	4.85512	8.38004
Dynein heavy chain OS	E1EX88	625 kDa	0	0	0	0	0	0	6.81959	1.43164	1.20622
Nfu OS	D3KHE1	22 kDa	0	0	0	0	0	0	6.81959	5.60206	7.23731
Uncharacterized protein OS	A8BND0	27 kDa	0	0	0	0	0	0	6.81959	4.10818	5.33275
Uncharacterized protein OS	A8BI07	109 kDa	0	0	0	0	0	0	6.81959	5.60206	5.33275
Ankyrin repeat protein 1 OS	A0A644F5X5	178 kDa	0	0	0	0	0	0	6.81959	5.97553	5.71366
Uncharacterized protein OS	A8BAV5	32 kDa	0	0	0	0	0	0	6.81959	4.10818	7.99913
Putative synaptobrevin family protein OS	V6TJ86	24 kDa	0	0	0	0	0	0	6.81959	2.98777	6.8564
Serine/threonine-protein phosphatase OS	A8BQ55	81 kDa	0	0	0	0	0	0	6.81959	5.97553	4.95184
Tom40 OS	D3KGX1	38 kDa	0	0	0	0	0	0	6.81959	5.22859	4.19002
Tubulin binding cofactor C family protein OS	A8BN38	60 kDa	0	0	0	0	0	0	6.81959	5.97553	5.33275
Uncharacterized protein OS	A8BBM5	81 kDa	0	0	0	0	0	0	6.81959	3.73471	4.19002
Dynein light chain OS	V6TFE5	12 kDa	0	0	0	0	0	0	6.81959	3.73471	7.61822
Cyclin-dependent kinases regulatory subunit OS	E1EW80	10 kDa	0	0	0	0	0	0	6.81959	4.85512	5.33275
Uncharacterized protein OS	A8BHU9	90 kDa	0	0	0	0	0	0	6.81959	4.10818	3.4282
Uncharacterized protein OS	V6TQQ2	103 kDa	0	0	0	0	0	0	6.81959	4.48165	5.33275
Uncharacterized protein OS	V6TJA1	36 kDa	0	0	0	0	0	0	6.81959	1.86735	5.33275
N-terminal acetyltransferase complex ARD1 subunit OS	V6TJ99	24 kDa	0	0	0	0	0	0	6.81959	3.54797	1.33319
Ankyrin repeat protein 1 OS	A8B1Z9	142 kDa	0	0	0	0	0	0	6.81959	1.49388	3.04729
Uncharacterized protein OS	A8BAJ6	140 kDa	0	0	0	0	0	0	6.81959	2.98777	2.28547
Uncharacterized protein OS	A0A644EYW7	42 kDa	0	0	0	0	0	0	6.81959	1.86735	3.80911
Ribosome biogenesis protein BMS1 OS	A8B382	146 kDa	0	0	0	0	0	0	6.81959	1.12041	1.14273
Serine/threonine protein kinase OS	V6TLA7	77 kDa	0	0	0	0	0	0	6.81959	2.98777	2.66638
ClpB protein OS	A8B6K3	98 kDa	0	0	0	0	0	0	6.81959	1.86735	2.66638
High cysteine membrane protein VSP-like OS	A8BSY8	86 kDa	0	0	0	0	0	0	6.75977	18.798	11.0464
Beta-giardin (Fragment) OS	F1CT47	27 kDa	60.5649	78.9444	67.8603	265.497	176.944	143.27	6.75651	9.88205	12.3463
Uncharacterized protein OS	A8B909	269 kDa	4.76814	0	2.86868	0	0	0	6.64013	2.42756	6.47549
Uncharacterized protein OS	E1F652	160 kDa	0	0	0	0	0	0	6.64013	3.92144	3.99957
Uncharacterized protein OS	A8BEI4	355 kDa	0	0	0	0	0	0	6.64013	1.86735	2.85683
Variant-specific surface protein (Fragment) OS	V6TIS4	79 kDa	0	0	0	38.5304	27.7087	0	6.63842	3.45638	5.75448
Variant-specific surface protein OS	V6TJN7	264 kDa	0	6.33681	2.86868	0	0	0	6.58031	5.35308	7.04685
Uncharacterized protein OS	A8BFN9	82 kDa	0	0	0	0	36.9449	0	6.46066	5.97553	3.4282
Kelch repeat-containing protein OS	E1F4Z8	166 kDa	0	0	0	0	0	0	6.46066	11.2041	11.8082
SSU ribosomal protein S27AE / Ubiquitin OS	V6TE24	15 kDa	0	0	34.4241	0	0	0	6.46066	7.46941	11.0464
Uncharacterized protein OS	A8BP01	162 kDa	0	0	0	0	0	0	6.46066	8.21635	9.52277
Kinase, NEK OS	A8B7S7	34 kDa	0	0	8.60603	0	0	0	6.46066	6.72247	8.38004
Dynein-like protein OS	A8BXI4	52 kDa	0	0	2.86868	0	0	0	6.46066	7.09594	6.47549
Uncharacterized protein OS	A8B4M7	21 kDa	0	0	0	0	0	0	6.46066	7.46941	11.0464
EGF-like domain-containing protein OS	A0A644F6C0	40 kDa	0	0	0	0	0	0	6.46066	4.85512	6.47549
Ankyrin repeat protein 1 OS	A8BA65	78 kDa	0	0	0	0	0	0	6.46066	8.9633	6.8564
Uncharacterized protein OS	A8BV86	63 kDa	0	0	0	0	0	0	6.46066	4.29491	3.23774
Uncharacterized protein OS	A8B2N6	81 kDa	0	0	0	0	0	0	6.46066	10.4572	7.23731
Serine/threonine protein phosphatase 5 OS	A8BSN2	43 kDa	0	0	0	0	0	0	6.46066	5.97553	6.8564
Ankyrin repeat protein 1 OS	A8BHX8	129 kDa	0	0	0	0	0	0	6.46066	4.85512	5.33275
Group of Uncharacterized protein OS	A8B961		0	0	0	0	0	0	6.46066	6.349	8.38004
Phosphatidylinositol 5-phosphate phosphatase OS	V6TD31	83 kDa	0	0	0	0	0	0	6.46066	4.10818	6.8564
Uncharacterized protein OS	C6LXR8	79 kDa	0	0	0	0	0	0	6.46066	4.85512	4.57093
2-(3-amino-3-carboxypropyl)histidine synthase subunit 1 OS	A8BG29	43 kDa	0	0	0	0	0	0	6.46066	4.10818	4.57093
Uncharacterized protein OS	A8BN10	41 kDa	0	0	0	0	0	0	6.46066	6.349	5.71366
Tetratricopeptide repeat-containing protein OS	A8BJV0	17 kDa	0	0	0	0	0	0	6.46066	5.97553	4.19002
Putative serine/threonine-protein kinase OS	A8BUE4	99 kDa	0	0	0	0	0	0	6.46066	5.60206	3.4282
Serine/threonine-protein kinase (Fragment) OS	Q1H8W8	47 kDa	0	0	0	0	0	0	6.46066	6.349	4.95184
Uncharacterized protein OS	A8BFW5	36 kDa	0	0	0	0	0	0	6.46066	2.24082	6.09458
Cyclin box fold, protein binding domain protein OS	V6TIL6	40 kDa	0	0	0	0	0	0	6.46066	2.98777	6.47549
Uncharacterized protein OS	A8BN44	116 kDa	0	0	0	0	0	0	6.46066	2.98777	4.19002
Leucine-rich repeat, ribonuclease inhibitor subfamily protein OS	V6TRA5	54 kDa	0	0	0	0	0	0	6.46066	5.60206	3.04729
Long chain fatty acid CoA ligase 5 OS	A8BC93	167 kDa	0	0	2.86868	0	0	0	6.46066	2.98777	3.04729
Uncharacterized protein OS	A8BHX3	266 kDa	0	0	0	0	0	0	6.46066	1.86735	1.52364
Uncharacterized protein OS	A8BQ63	92 kDa	0	0	0	0	0	0	6.46066	3.73471	1.52364
Dynein light chain OS	A8BSJ2	19 kDa	0	0	0	0	0	0	6.46066	2.61429	4.57093
Manganese-dependent inorganic pyrophosphatase, putative OS	A8B5T0	76 kDa	0	0	2.86868	0	0	0	6.46066	3.36124	1.90455
Kinase, NEK OS	A8BRV7	43 kDa	0	0	0	0	0	0	6.46066	3.36124	4.57093
ATP-dependent RNA helicase OS	A8BMX7	69 kDa	0	0	0	0	0	0	6.46066	1.49388	1.90455
Protein 21.2 OS	Q967Z9	35 kDa	0	0	0	0	0	0	6.46066	2.61429	2.28547
Protein required for cell viability OS	A8B643	64 kDa	0	0	0	0	0	0	6.46066	4.48165	2.28547
Partner of Nob1 OS	A8BE77	22 kDa	0	0	0	0	0	0	6.46066	1.49388	1.52364
Kinesin motor domain-containing protein OS	A8B9V0	35 kDa	0	0	0	0	0	0	6.46066	1.86735	2.66638
DNA replication licensing factor MCM7 OS	A8B5Y5	120 kDa	0	0	0	0	0	0	6.46066	1.12041	0.761822
NADPH oxidoreductase, putative OS	E1EXL9	18 kDa	14.3044	6.33681	8.60603	0	0	43.4751	6.2812	5.41532	6.09458
Tenascin-like protein OS	A8BDS8	61 kDa	0	0	0	0	0	0	6.2812	11.7643	14.6651
Uncharacterized protein OS	A8B4R5	127 kDa	0	0	0	0	0	0	6.2812	5.97553	9.71323
Uncharacterized protein OS	V6U183	86 kDa	0	0	2.86868	0	0	0	6.2812	4.85512	4.38048
Uncharacterized protein OS	A0A644F7M3	117 kDa	0	0	0	0	0	0	6.2812	3.73471	4.57093
RING-finger domain-containing protein OS	A8BMA9	96 kDa	0	0	0	0	0	0	6.2812	5.41532	4.76139
WD40 repeat protein OS	A8B9E8	38 kDa	0	0	0	0	0	0	6.2812	3.1745	3.04729
Beta-giardin (Fragment) OS	A0A1M4M1D5	16 kDa	87.2786	100.554	61.9961	248.764	183.297	198.214	6.21449	11.825	13.0615
Uncharacterized protein OS	V6T9K9	12 kDa	57.2176	88.7153	83.1916	643.525	886.677	304.326	6.10174	4.85512	7.61822
Uncharacterized protein OS	V6TCX6	75 kDa	42.9132	63.368	166.383	0	0	0	6.10174	6.72247	10.2846
Ribosomal protein L44 OS	A8BQU8	12 kDa	0	0	57.3735	0	0	0	6.10174	6.72247	8.38004
Protein 21.1 OS	E1F3J6	83 kDa	0	0	0	0	0	0	6.10174	5.85104	8.38004
Uncharacterized protein OS	A8B4X8	157 kDa	0	6.33681	5.73735	0	0	0	6.10174	5.97553	4.19002
Tenascin-37 OS	A8B301	62 kDa	0	0	0	0	0	0	6.10174	2.61429	11.8082
PCI domain-containing protein OS	A8B978	46 kDa	0	0	0	0	0	0	6.10174	4.10818	7.99913
Uncharacterized protein OS	V6TC86	25 kDa	0	0	0	0	0	0	6.10174	8.21635	7.23731
Kelch motif-containing protein OS	A8BG47	102 kDa	0	0	0	0	0	0	6.10174	4.85512	7.61822
Uncharacterized protein OS	A8BV17	25 kDa	0	0	0	0	0	0	6.10174	5.60206	5.71366
Uncharacterized protein OS	A8BKB6	85 kDa	0	0	0	0	0	0	6.10174	3.36124	6.8564
Tenascin-like OS	A8B7B6	65 kDa	0	0	0	0	0	0	6.10174	4.48165	9.14186
ERP3 OS	A8BMA0	23 kDa	0	0	0	0	0	0	6.10174	6.349	5.33275
Uncharacterized protein OS	A8B4F4	189 kDa	0	0	0	0	0	0	6.10174	5.60206	4.19002
Ankyrin repeat protein 1 OS	A8BC91	87 kDa	0	0	0	0	0	0	6.10174	5.60206	5.1423
Kelch motif-containing protein OS	A8BGN1	36 kDa	0	0	0	0	0	0	6.10174	2.24082	5.71366
Putative TPR repeat family protein OS	V6TH43	95 kDa	0	0	0	0	0	0	6.10174	6.349	4.57093
Cia2 OS	A8BJ52	16 kDa	0	0	0	0	0	0	6.10174	4.48165	7.23731
Uncharacterized protein OS	A8BQZ0	21 kDa	0	0	0	0	0	0	6.10174	3.73471	4.76139
EB1 OS	E2RU10	27 kDa	0	0	0	0	0	0	6.10174	4.10818	6.09458
Putative serine esterase OS	A8B3C3	85 kDa	0	0	0	0	0	0	6.10174	2.98777	6.09458
Uncharacterized protein OS	A0A644F576	21 kDa	0	0	0	0	0	0	6.10174	2.24082	6.09458
Uncharacterized protein OS	A8B680	127 kDa	0	0	0	0	0	0	6.10174	3.36124	2.28547
Ribosome biogenesis protein BOP1 homolog OS	V6TAD4	85 kDa	0	0	0	0	0	0	6.10174	2.61429	2.28547
SRP GTPase OS	A8B6W3	59 kDa	0	0	0	0	0	0	6.10174	2.61429	4.57093
Kinase, NEK OS	A8BUX7	109 kDa	0	0	0	0	0	0	6.10174	2.98777	3.4282
Uncharacterized protein OS	D3KHX2	167 kDa	0	0	0	0	0	0	6.10174	2.24082	4.57093
Translational activator GCN1 OS	A8BGY3	315 kDa	0	0	0	0	0	0	6.10174	1.12041	1.90455
Uncharacterized protein OS	D3KHZ6	32 kDa	0	0	0	0	0	0	6.10174	1.49388	2.66638
Sec7 family protein OS	A8BK70	249 kDa	0	0	0	0	0	0	6.10174	1.86735	0.380911
Protein 21.1 OS	E1F6M7	76 kDa	33.377	33.7963	44.9426	0	0	0	6.10174	10.0837	12.6336
Dynein heavy chain OS	V6U3W3	623 kDa	0	0	0	0	0	0	6.07781	2.04786	1.7268
Midasin OS	Q8T5T1	540 kDa	0	0	0	0	0	0	5.9821	1.49388	2.53941
Uncharacterized protein OS	V6U7T2	114 kDa	0	0	0	0	0	0	5.98209	3.61022	8.31656
Variant-specific surface protein (Fragment) OS	V6TBQ2	80 kDa	14.3044	19.0104	0	156.825	326.346	65.2126	5.93937	3.32567	6.3068
Uncharacterized protein OS	V6TFL8	271 kDa	0	0	0	0	0	0	5.92227	6.349	4.76139
Uncharacterized protein OS	V6T9F6	118 kDa	0	0	0	0	0	0	5.92227	3.73471	4.19002
Zinc-finger protein zpr1 OS	V6TXB0	52 kDa	0	0	0	0	0	0	5.92227	3.36124	3.80911
Kinase, NEK OS	A8BIB3	134 kDa	0	0	0	0	0	0	5.86245	9.64799	11.967
Group of Uncharacterized protein OS	A8BWK6		42.9132	76.0417	25.8181	321.763	369.449	243.461	5.74281	11.5776	12.5701
VSP OS	A8BPL3	72 kDa	0	0	0	113.563	73.8898	43.4751	5.74281	4.29491	5.33275
Ankyrin repeat protein 1 OS	A8BZE2	75 kDa	66.7539	38.0208	40.1615	0	0	0	5.74281	8.9633	10.2846
Uncharacterized protein OS	V6THE5	101 kDa	0	0	0	0	0	0	5.74281	3.92144	4.76139
Uncharacterized protein OS	D3KI31	39 kDa	0	0	0	0	0	0	5.74281	6.349	7.99913
Uncharacterized protein OS	V6TGK4	16 kDa	0	12.6736	5.73735	0	0	0	5.74281	1.49388	4.57093
VSP OS	A8B1Y1	46 kDa	0	0	0	0	0	0	5.74281	5.60206	5.71366
26S protease regulatory subunit 7 OS	A8BAB3	44 kDa	0	0	0	0	0	0	5.74281	4.85512	5.71366
Uncharacterized protein OS	E1F3X3	169 kDa	0	0	0	0	0	0	5.74281	5.60206	8.38004
1-acyl-sn-glycerol-3-phosphate acyltransferase OS	V6TDA2	46 kDa	0	0	0	0	0	0	5.74281	1.68062	2.28547
Uncharacterized protein OS	V6U5F7	24 kDa	0	0	0	0	0	0	5.74281	2.42756	2.47592
Serine/threonine protein kinase OS	V6TCY0	34 kDa	0	0	0	0	0	0	5.74281	4.10818	3.4282
Glycylpeptide N-tetradecanoyltransferase OS	E1F0C7	47 kDa	0	0	0	0	0	0	5.74281	2.61429	6.8564
Flagellar transport protein 57 (Fragment) OS	V6TB24	42 kDa	0	0	0	0	0	0	5.74281	1.86735	2.09501
DNA helicase HCS1 OS	A8BNF4	80 kDa	0	0	0	0	0	8.69502	5.74281	0	1.52364
Uncharacterized protein OS	A8BIM7	47 kDa	0	0	0	0	0	0	5.74281	3.36124	8.38004
Ubiquitin-conjugating enzyme E2 OS	V6T9Y2	31 kDa	0	0	0	0	0	0	5.74281	5.22859	6.09458
Uncharacterized protein OS	A8BZ31	70 kDa	0	0	0	0	0	0	5.74281	2.98777	4.57093
GTPase SAR1 family protein OS	A8BB52	21 kDa	0	6.33681	0	0	0	0	5.74281	2.98777	3.80911
tRNA-dihydrouridine(47) synthase [NAD(P)(+)] OS	A8BQN9	62 kDa	0	0	0	0	0	0	5.74281	2.24082	6.09458
Ubiquitin carboxyl-terminal hydrolase OS	V6TH78	50 kDa	0	0	0	0	0	0	5.74281	4.10818	4.57093
6-phosphogluconate dehydrogenase, decarboxylating OS	A8BWM8	52 kDa	0	0	0	0	0	0	5.74281	2.98777	3.4282
Uncharacterized protein OS	A8BX15	42 kDa	0	0	0	0	0	0	5.74281	2.24082	5.33275
ATP binding protein associated with cell differentiation, putative OS	A8BTV9	21 kDa	0	0	0	0	0	0	5.74281	1.86735	4.95184
Palmitoyltransferase OS	V6TC26	35 kDa	0	0	0	0	0	0	5.74281	2.24082	2.28547
EF-hand domain-containing protein OS	V6T954	209 kDa	0	0	0	0	0	0	5.74281	2.61429	5.33275
CHY-type domain-containing protein OS	E1F1F4	16 kDa	0	0	0	0	0	0	5.74281	1.86735	4.57093
Chaperone protein dnaJ OS	A8BXW6	64 kDa	0	0	0	0	0	0	5.74281	2.24082	2.28547
ABC transporter OS	A8BH71	100 kDa	0	0	0	0	0	0	5.74281	2.98777	2.28547
Uncharacterized protein OS	A8BEN9	50 kDa	0	0	0	0	0	0	5.74281	2.61429	3.4282
HECT domain-containing protein OS	A8BIP6	292 kDa	0	0	0	0	0	0	5.74281	1.86735	2.66638
Uncharacterized protein OS	E1F499	41 kDa	0	0	0	0	0	0	5.74281	1.86735	3.04729
Spindle pole protein, putative OS	A8BBA1	59 kDa	0	0	0	0	0	0	5.74281	1.86735	3.04729
Uncharacterized protein OS	D3KGB9	16 kDa	0	0	0	0	0	0	5.74281	0.373471	3.04729
RNA helicase OS	A8BWJ2	274 kDa	0	0	0	0	0	0	5.74281	1.49388	0.761822
Ankyrin repeat protein OS	V6TUN1	81 kDa	33.377	33.7963	42.0739	0	0	0	5.74281	8.9633	10.1576
Uncharacterized protein OS	E1F617	709 kDa	0	0	0	0	0	0	5.68299	1.99184	2.28547
Ankyrin repeat protein OS	V6TH41	62 kDa	0	0	0	0	0	0	5.62317	6.349	7.99913
VSP OS	A0A644F288	65 kDa	0	0	0	85.1725	0	17.39	5.56335	3.08113	4.38048
Kinase, NEK OS	A8B3E4	136 kDa	0	0	0	0	0	0	5.56335	3.36124	4.19002
Uncharacterized protein OS	E1F981	53 kDa	0	0	0	0	0	0	5.56335	2.80103	3.4282
Ankyrin repeat protein OS	V6U0J0	88 kDa	0	0	0	0	0	0	5.56335	5.1041	6.09457
Rab GDP dissociation inhibitor OS	V6U194	52 kDa	0	2.11227	0.956225	0	0	0	5.50353	7.09594	6.91988
Enkurin domain-containing protein OS	V6TBB6	46 kDa	42.9132	50.6944	51.6362	0	36.9449	26.0851	5.38389	3.36124	5.71366
Ankyrin repeat protein OS	V6TD41	134 kDa	0	0	0	0	36.9449	0	5.38389	5.41532	7.52299
Protein 21.1 OS	C6LSU7	87 kDa	0	0	0	0	0	0	5.38389	5.41532	9.14186
Ankyrin repeat protein 1 OS	A8BSJ8	134 kDa	0	0	0	0	0	0	5.38389	5.41532	7.52299
Serine/threonine-protein kinase PLK OS	V6TXQ5	79 kDa	0	0	0	0	0	0	5.38389	2.61429	4.38048
Uncharacterized protein OS	E1F7U4	194 kDa	0	0	8.60603	0	0	0	5.38389	2.05409	1.33319
Uncharacterized protein OS	A8BMA4	384 kDa	0	0	0	0	0	8.69502	5.38389	3.36124	2.28547
NAD synthase OS	V6TAB3	32 kDa	0	0	0	0	0	0	5.38389	5.60206	3.80911
Uncharacterized protein OS	D3KHD5	24 kDa	0	0	0	0	0	0	5.38389	3.73471	9.90368
HMG (High mobility group) box-containing protein OS	A8B715	24 kDa	0	0	0	0	0	0	5.38389	2.98777	8.76095
Uncharacterized protein OS	A8BKU5	12 kDa	0	0	0	0	0	8.69502	5.38389	1.12041	1.90455
Uncharacterized protein OS	A0A644F872	123 kDa	0	0	0	0	0	0	5.38389	5.60206	6.47549
Group of Putative TPR repeat family protein OS	V6TFV2		0	0	0	0	0	0	5.38389	6.349	6.8564
Uncharacterized protein OS	A8B974	117 kDa	0	0	0	0	0	0	5.38389	5.60206	5.33275
Ankyrin repeat protein 1 OS	A8BQK8	34 kDa	0	0	0	0	0	0	5.38389	5.60206	4.57093
ENC6 protein OS	A8BNJ4	40 kDa	0	0	0	0	0	0	5.38389	5.60206	4.19002
Ankyrin repeat protein 1 OS	A8BBX9	105 kDa	0	0	0	0	0	0	5.38389	2.61429	5.33275
Uncharacterized protein OS	D3KI74	111 kDa	0	0	0	0	0	0	5.38389	3.73471	4.19002
Tenascin-X OS	A8BJ09	45 kDa	0	0	0	0	0	0	5.38389	5.60206	4.95184
Exosome complex exonuclease, putative OS	A8BPK3	29 kDa	0	0	0	0	0	0	5.38389	3.36124	5.33275
Inositol 5-phosphatase 4 OS	A8B5J7	124 kDa	0	0	0	0	0	0	5.38389	4.48165	3.80911
Protein tyrosine phosphatase OS	V6T8Q4	69 kDa	0	0	0	0	0	0	5.38389	2.61429	5.71366
Kinase, AGC OS	A0A644F7J4	65 kDa	0	0	0	0	0	0	5.38389	4.48165	4.57093
Uncharacterized protein OS	A0A644F542	70 kDa	0	0	0	0	0	0	5.38389	4.48165	2.66638
Ankyrin repeat protein 1 OS	A8BHX6	139 kDa	0	0	0	0	0	0	5.38389	4.48165	2.66638
Uncharacterized protein OS	A8BYU8	127 kDa	0	0	0	0	0	0	5.38389	3.73471	3.80911
Ankyrin repeat protein 1 OS	A8B695	79 kDa	0	0	0	0	0	0	5.38389	3.36124	4.57093
Uncharacterized protein OS	A8BXS7	74 kDa	0	0	0	0	0	0	5.38389	3.36124	3.80911
Uncharacterized protein OS	D3KGR2	79 kDa	0	0	0	0	0	0	5.38389	4.10818	1.14273
Cilia- and flagella-associated protein 300 OS	V6TL76	30 kDa	0	0	0	0	0	0	5.38389	1.86735	3.4282
Uncharacterized protein OS	A8BLK6	14 kDa	0	0	0	0	0	0	5.38389	1.49388	2.66638
Translation initiation factor OS	E1F724	147 kDa	0	0	0	0	0	0	5.38389	1.86735	2.66638
Kinase, NEK OS	A0A644F276	126 kDa	0	0	0	0	0	0	5.38389	1.86735	1.52364
DNA helicase OS	E1EYD3	106 kDa	0	0	0	0	0	0	5.38389	1.49388	2.66638
Uncharacterized protein OS	A8BRV0	52 kDa	0	0	0	0	0	0	5.38389	1.86735	2.28547
Uncharacterized protein OS	A8BZT5	55 kDa	0	0	0	0	0	0	5.38389	3.11226	3.36471
cAMP-dependent protein kinase regulatory chain OS	V6U3B5	51 kDa	0	6.33681	5.73735	0	0	0	5.20442	5.7888	6.66594
Uncharacterized protein OS	A8BQ13	68 kDa	0	0	0	0	0	0	5.20442	6.90921	3.23774
Uncharacterized protein OS	V6T9G5	62 kDa	0	0	0	0	0	0	5.20442	6.349	4.19002
DNA-directed RNA polymerase subunit beta OS	A8B827	138 kDa	0	0	0	0	0	0	5.20442	1.86735	3.23774
Uncharacterized protein OS	A8B638	289 kDa	0	0	0	0	0	0	5.20442	2.61429	3.61865
Nucleotidyl cyclase OS	V6TIL2	249 kDa	0	0	0	0	0	0	5.20442	1.49388	1.14273
Ankyrin repeat protein 1 OS	A8BA58	125 kDa	0	0	0	0	0	0	5.1446	4.23267	7.61822
Beta giardin (Fragment) OS	A0A3G9K0B3	26 kDa	18.4898	11.6879	48.0663	197.474	24.6299	277.661	5.11469	2.39281	3.14781
Ribosomal protein S28 OS	E1F1V5	7 kDa	52.4495	120.399	77.4543	359.617	1071.4	426.056	5.02496	4.48165	7.23731
Uncharacterized protein OS	A8BP44	32 kDa	4.76814	0	14.3434	0	0	0	5.02496	5.97553	11.4273
Uncharacterized protein OS	C6LWA1	258 kDa	4.76814	0	0	0	0	0	5.02496	2.42756	3.80911
Protein 21.1 OS	C6LMZ7	78 kDa	0	3.1684	11.4747	0	0	0	5.02496	4.48165	3.61865
DUF4821 domain-containing protein OS	E1F5P7	203 kDa	0	3.1684	0	0	0	0	5.02496	4.48165	2.66638
Uncharacterized protein OS	V6TVT3	135 kDa	0	0	0	0	0	0	5.02496	4.10818	4.76139
Uncharacterized protein OS	D3KG33	35 kDa	0	0	0	0	0	0	5.02496	4.85512	6.09458
Phosphatidylinositol-4-phosphate 5-kinase, putative OS	A8B2P6	57 kDa	0	0	0	0	0	0	5.02496	4.85512	6.47549
Hydrolase haloacid dehalogenase family protein OS	V6TA47	26 kDa	0	0	0	0	0	0	5.02496	7.09594	9.14186
Hydrolase, putative OS	A8BPW1	25 kDa	0	0	0	0	0	0	5.02496	4.48165	6.09458
Ankyrin repeat protein 1 OS	A8B609	98 kDa	0	0	0	0	0	0	5.02496	5.22859	7.99913
Uncharacterized protein OS	A8BHZ1	64 kDa	0	0	0	0	0	0	5.02496	1.86735	4.19002
Nucleotide-binding protein 1 OS	A8B3U7	45 kDa	0	0	0	0	0	0	5.02496	3.36124	6.8564
Hydroxyacylglutathione hydrolase OS	A8B798	25 kDa	0	0	0	0	0	0	5.02496	6.72247	4.19002
Kinase, NEK OS	A8BGI4	101 kDa	0	0	0	0	0	0	5.02496	2.61429	7.61822
HIT family protein OS	A8BMK0	14 kDa	0	0	0	0	0	0	5.02496	4.48165	4.19002
Uncharacterized protein OS	A8BGZ7	30 kDa	0	0	0	0	0	0	5.02496	4.10818	5.33275
DNA-directed RNA polymerase RPB3 OS	E2RTY7	36 kDa	0	0	0	0	0	0	5.02496	2.61429	5.33275
Putative Flagellar C1a complex subunit C1a-32 OS	A8BQY8	37 kDa	0	0	0	0	0	0	5.02496	5.22859	3.80911
Uncharacterized protein OS	A8BGP0	17 kDa	0	0	0	0	0	0	5.02496	4.85512	5.71366
Uncharacterized protein OS	A8BYY6	21 kDa	0	0	0	0	0	0	5.02496	3.73471	3.80911
Uncharacterized protein OS	A8BWK0	87 kDa	0	0	0	0	0	0	5.02496	2.98777	4.95184
Ankyrin repeat protein OS	V6TI86	55 kDa	0	0	0	0	0	0	5.02496	1.86735	3.04729
Thioredoxin family protein OS	A8BXY7	38 kDa	0	0	0	0	0	0	5.02496	1.86735	2.66638
Intracellular protein transport protein USO1 OS	A8B544	68 kDa	0	0	0	0	0	0	5.02496	2.61429	3.04729
Importin N-terminal domain-containing protein OS	V6TLJ1	109 kDa	0	0	0	0	0	0	5.02496	2.61429	3.4282
Ankyrin repeat protein 1 OS	A0A644F4Z1	153 kDa	0	0	2.86868	0	0	0	5.02496	0.373471	4.57093
Uncharacterized protein OS	V6TKN7	109 kDa	0	0	0	0	0	0	5.02496	2.24082	1.90455
ZipA OS	A8BHR6	68 kDa	0	0	0	0	0	0	5.02496	3.36124	3.4282
Brix domain-containing protein OS	V6TN09	40 kDa	0	0	0	0	0	0	5.02496	2.61429	3.4282
Kinase, NEK OS	A8B9X0	112 kDa	0	0	0	0	0	0	5.02496	1.49388	2.28547
Lipase OS	D3KGF6	45 kDa	0	0	0	0	0	0	5.02496	1.12041	2.66638
Cathepsin L-like protease OS	A8BT10	58 kDa	0	0	0	0	0	0	5.02496	1.12041	0.380911
Group of VSP OS	A0A644F7F2		0	0	0	0	0	0	4.90532	2.11633	2.53941
ABC transporter family protein OS	E1EY43	20 kDa	0	0	0	0	0	0	4.8455	2.61429	4.38048
Zinc-finger of a C2HC-type domain-containing protein OS	A8BS93	48 kDa	0	0	1.43434	0	0	0	4.8455	4.29491	7.80868
Protein Translation Initiation Factor 5 (IF-5) OS	V6TS29	38 kDa	0	0	0	0	0	0	4.8455	3.1745	5.71366
Serine/threonine protein kinase (Fragment) OS	V6TDL0	39 kDa	0	0	0	0	0	0	4.8455	1.49388	2.85683
Serine/threonine-protein kinase NEK OS	V6TKF0	136 kDa	0	0	0	0	0	0	4.8455	1.86735	2.28547
Short chain dehydrogenase OS	V6TDQ6	30 kDa	0	0	0	0	0	0	4.8455	2.42756	2.47592
Dynein heavy chain OS	C6LXZ3	630 kDa	1.19203	0	0.717169	0	0	0	4.78568	3.26787	2.47592
Ankyrin repeat protein 1 OS	A0A644F3V6	161 kDa	0	0	0	0	0	0	4.78568	5.60206	6.98337
Chromosome segregation protein SMC (Fragment) OS	V6TC24	223 kDa	0	0	0	0	0	0	4.78568	3.05001	3.68214
Ankyrin repeat protein OS	V6U2X6	149 kDa	30.1982	40.1331	44.4645	0	0	2.89834	4.78568	6.53574	5.52321
VSP OS	A0A644F6F6	119 kDa	0	0	0	0	0	0	4.72586	1.18266	2.03153
Kinase, NEK OS	A8B2B4	32 kDa	4.76814	0	0	0	0	0	4.66603	1.86735	4.19002
Meiosis-specific nuclear structural protein 1 OS	A8BS98	63 kDa	0	0	1.43434	0	18.4724	0	4.66603	5.22859	5.1423
Kinesin-like protein (Fragment) OS	Q969C2	110 kDa	0	0	0	0	36.9449	0	4.66603	5.60206	4.95184
High cysteine membrane protein Group 1 OS	E1F447	170 kDa	0	0	0	0	0	0	4.66603	4.10818	3.04729
Uncharacterized protein OS	A8B693	17 kDa	0	0	0	0	0	0	4.66603	6.72247	9.90368
Uncharacterized protein OS	V6TGB6	15 kDa	0	0	0	0	0	0	4.66603	5.22859	6.09458
Amylomaltase OS	V6U4W8	139 kDa	0	0	0	0	0	0	4.66603	2.98777	3.04729
Vacuolar ATP synthase subunit H OS	E1F658	59 kDa	0	0	0	0	0	0	4.66603	1.86735	4.57093
IFT complex B OS	E1EZL3	42 kDa	0	0	0	0	0	0	4.66603	2.98777	5.1423
Uncharacterized protein OS	A8B9Y1	122 kDa	0	0	0	0	0	0	4.66603	0.373471	1.14273
DRAP deaminase OS	A8BNG7	64 kDa	0	0	0	0	0	0	4.66603	5.41532	4.95184
Uncharacterized protein OS	E1F0G6	428 kDa	0	0	0	0	0	0	4.66603	1.30715	2.09501
Uncharacterized protein OS	V6T980	175 kDa	0	0	0	0	0	0	4.66603	1.86735	1.33319
Uncharacterized protein OS	V6TF30	43 kDa	0	0	0	0	0	0	4.66603	2.24082	6.47549
Coiled-coil protein OS	A0A644F3P9	120 kDa	0	0	0	0	0	0	4.66603	3.73471	5.71366
Uncharacterized protein OS	A8BLW9	10 kDa	0	0	0	0	0	0	4.66603	0.746941	6.8564
Peptide-methionine (R)-S-oxide reductase OS	A8BI72	17 kDa	0	0	0	0	0	0	4.66603	3.73471	4.19002
Tenascin-X OS	A8BMN6	53 kDa	0	0	0	0	0	0	4.66603	2.98777	3.04729
Group of Kinase, CMGC CDK OS	A8BZ95		0	0	0	0	0	0	4.66603	2.24082	3.80911
Protein DPCD OS	A8BU72	22 kDa	0	0	0	0	0	0	4.66603	3.73471	4.19002
Group of Phosphoacetylglucosamine mutase OS	E2RTN2		0	0	0	0	0	0	4.66603	2.24082	3.4282
Ribosome biogenesis protein NSA2 homolog OS	A8B8T6	30 kDa	0	0	0	0	0	0	4.66603	1.86735	3.4282
Ankyrin repeat protein 1 OS	A8B5R0	113 kDa	0	0	0	0	0	0	4.66603	1.12041	1.14273
Uncharacterized protein OS	V6TK60	31 kDa	0	0	0	0	0	0	4.66603	1.49388	1.52364
Uncharacterized protein OS	A8BRJ7	61 kDa	0	0	0	0	0	0	4.66603	2.24082	3.04729
Uncharacterized protein OS	A8BA94	120 kDa	0	0	0	0	0	0	4.66603	1.86735	2.28547
Uncharacterized protein OS	A8BYZ5	129 kDa	0	0	0	0	0	0	4.66603	2.24082	3.4282
Myotubularin-related protein OS	V6TAG3	115 kDa	0	0	0	0	0	0	4.66603	1.86735	3.4282
Ribosome production factor 2 homolog OS	A8BD66	38 kDa	0	0	0	0	0	0	4.66603	0.746941	2.66638
Glycerophosphocholine phosphodiesterase OS	A8B5H9	69 kDa	0	0	0	0	0	0	4.66603	1.49388	2.66638
Uncharacterized protein OS	A8BWB0	105 kDa	0	0	0	0	0	0	4.66603	1.86735	1.90455
Uncharacterized protein OS	D3KGL3	126 kDa	0	0	0	0	0	0	4.66603	1.49388	1.14273
Ankyrin repeat protein 1 OS	D3KG89	66 kDa	0	0	0	0	0	0	4.66603	0.373471	2.66638
Uncharacterized protein OS	A8BI79	189 kDa	0	0	0	0	0	0	4.66603	0.746941	0.761822
Spindle pole body component OS	A8BD62	110 kDa	0	0	0	0	0	0	4.66603	1.12041	1.14273
Uncharacterized protein OS	V6TC41	27 kDa	0	0	0	0	0	0	4.66603	0.746941	1.14273
Uncharacterized protein OS	A8B462	27 kDa	0	0	0	0	0	0	4.66603	0.746941	0.380911
Uncharacterized protein OS	D3KHB5	224 kDa	0	0	0	0	0	0	4.66603	1.49388	0
Kinase, NEK OS	E1F6M4	148 kDa	0	0	0	0	0	0	4.60621	6.28676	3.93608
Uncharacterized protein OS	E1F2F3	89 kDa	0	0	0	0	0	0	4.48657	3.36124	7.42776
L-serine dehydratase OS	E1F042	56 kDa	0	0	0	0	0	0	4.48657	6.16227	5.52321
Uncharacterized protein OS	E1EYK9	269 kDa	0	0	0	0	0	0	4.48657	1.30715	3.80911
Uncharacterized protein OS	V6TG58	21 kDa	0	0	2.86868	0	0	0	4.48657	4.10818	6.8564
Glutamate-rich WD-repeat protein OS	A0A644F0Y6	58 kDa	0	0	0	0	0	0	4.48657	4.10818	5.90412
Ankyrin repeat protein OS	V6T944	130 kDa	0	0	0	0	0	0	4.48657	1.49388	4.38048
Cysteinyl-tRNA synthetase OS	E1F2Q8	73 kDa	0	0	0	0	0	0	4.48657	2.42756	2.85683
Uncharacterized protein OS	A8BIH3	323 kDa	0	0	0	0	0	0	4.48657	2.80103	2.09501
Kinase, CMGC CLK OS	A8BBY0	51 kDa	0	0	0	0	0	0	4.48657	0.560206	1.14273
E3 ubiquitin protein ligase OS	A8BHM8	75 kDa	0	0	0	0	0	0	4.48657	0.746941	1.33319
VSP OS	A0A644F5M7	68 kDa	0	0	0	0	0	0	4.42675	6.16227	5.84063
Group of VSP OS	A0A644F158		0	0	8.60603	321.763	147.78	60.8651	4.30711	1.86735	1.90455
Coiled-coil protein OS	C6LYM5	161 kDa	14.3044	0	17.2121	18.9272	184.724	17.39	4.30711	3.92144	4.57093
Uncharacterized protein OS	V6TM78	334 kDa	2.38407	3.1684	8.60603	0	0	0	4.30711	6.16227	4.57093
Meiosis-specific nuclear structural protein 1 OS	V6TTA0	63 kDa	0	0	1.43434	0	18.4724	0	4.30711	3.73471	3.61865
High cysteine membrane protein Group 2 OS	E1F9L7	90 kDa	0	0	0	0	0	0	4.30711	4.29491	4.38048
Kinase, NEK OS	A8BEQ0	75 kDa	0	0	2.86868	0	0	0	4.30711	4.48165	3.4282
Yip1 domain-containing protein OS	A8BZ74	33 kDa	0	0	0	0	0	0	4.30711	4.85512	6.8564
Uncharacterized protein OS	E1F2I0	112 kDa	0	0	1.43434	0	0	0	4.30711	3.1745	3.99957
5'-AMP-activated protein kinase, catalytic alpha-2 chain (Fragment) OS	V6TMR3	72 kDa	0	0	0	0	0	0	4.30711	5.60206	7.61822
Uncharacterized protein OS	A8BRW3	122 kDa	0	0	0	0	0	0	4.30711	2.61429	7.99913
Coiled-coil protein OS	A8BXQ9	92 kDa	0	0	0	0	0	0	4.30711	2.24082	3.04729
Uncharacterized protein OS	V6TMA0	50 kDa	0	0	0	0	0	0	4.30711	3.73471	4.19002
Alpha-snap OS	A8BRX7	32 kDa	0	0	0	0	0	0	4.30711	1.86735	2.28547
Intraflagellar transport protein IFT56 OS	A8BS40	60 kDa	0	0	0	0	0	0	4.30711	2.24082	5.71366
Uncharacterized protein OS	V6THK2	73 kDa	0	0	0	0	0	0	4.30711	1.12041	2.28547
High cysteine membrane protein OS	A8BB88	77 kDa	0	0	0	0	0	0	4.30711	3.73471	3.23774
Putative RNA binding protein OS	A8BU38	116 kDa	0	0	0	0	0	0	4.30711	2.24082	2.28547
Peptide-methionine (S)-S-oxide reductase OS	A8BEB2	23 kDa	0	0	0	0	0	0	4.30711	4.10818	5.33275
Aminoacyl-tRNA hydrolase OS	A8BYR9	19 kDa	0	0	0	0	0	0	4.30711	2.61429	3.80911
Queuine tRNA-ribosyltransferase catalytic subunit 1 OS	A8BW19	44 kDa	0	0	0	0	0	0	4.30711	4.10818	3.80911
Uncharacterized protein OS	A8B7C4	13 kDa	0	0	0	0	0	0	4.30711	3.73471	3.80911
Radial spoke protein 9 OS	A8B5H4	34 kDa	0	0	0	0	0	0	4.30711	1.86735	3.04729
VSP OS	A0A644F0R1	134 kDa	0	0	0	0	0	0	4.30711	2.73878	3.93608
Leucine-rich repeat protein OS	A8BRK2	43 kDa	0	0	0	0	0	0	4.30711	1.49388	3.4282
Ankyrin repeat protein 1 OS	A8B366	71 kDa	0	0	0	0	0	0	4.30711	1.86735	4.95184
Putative Dpy-30 motif protein OS	V6TEV0	7 kDa	0	0	2.86868	0	0	0	4.30711	1.86735	2.28547
SecE family protein OS	V6TDX5	8 kDa	0	0	0	0	0	0	4.30711	2.24082	3.04729
Uncharacterized protein OS	A8BIX7	188 kDa	0	0	0	0	0	0	4.30711	1.86735	1.14273
Uncharacterized protein OS	V6TD28	43 kDa	0	0	0	0	0	0	4.30711	1.86735	2.66638
Uncharacterized protein (Fragment) OS	V6TFR1	31 kDa	0	0	0	0	0	0	4.30711	2.98777	3.04729
Uncharacterized protein OS	D3KHW1	55 kDa	0	0	0	0	0	0	4.30711	3.73471	2.66638
Ankyrin repeat protein OS	V6TH52	58 kDa	0	0	0	0	0	0	4.30711	2.61429	3.4282
Uncharacterized protein OS	A8BRT4	78 kDa	0	0	0	0	0	0	4.30711	1.12041	4.57093
Coiled-coil protein OS	A8B3H5	109 kDa	0	0	0	0	0	0	4.30711	3.1745	2.47592
Uncharacterized protein OS	A0A644F320	26 kDa	0	0	0	0	0	0	4.30711	2.98777	1.90455
N-acetyltransferase-like protein OS	A8BXS3	115 kDa	0	0	0	0	0	0	4.30711	0.373471	0.761822
Neurogenic locus notch-like protein OS	A8BVL6	119 kDa	0	0	0	0	0	0	4.30711	2.24082	3.4282
Calcineurin B subunit OS	A8BFV2	22 kDa	0	0	0	0	0	0	4.30711	0.746941	4.19002
Aminoacyl-tRNA hydrolase OS	A8BL02	14 kDa	0	0	0	0	0	0	4.30711	1.49388	3.04729
Transducin OS	A8B4P5	54 kDa	0	0	0	0	0	0	4.30711	2.24082	2.28547
Palmitoyltransferase OS	A8BE48	38 kDa	0	0	0	0	0	0	4.30711	1.49388	2.66638
Uncharacterized protein OS	D3KHG9	155 kDa	0	0	0	0	0	0	4.30711	1.12041	2.28547
Replication factor C, subunit 4 OS	A8BRC3	36 kDa	0	0	0	0	0	0	4.30711	0.373471	2.66638
Ubiquitin binding protein, PLAA family protein OS	A0A644F5T7	90 kDa	0	0	0	0	0	0	4.30711	1.86735	1.14273
Uncharacterized protein (Fragment) OS	V6TAS2	36 kDa	0	0	0	0	0	0	4.30711	2.24082	0.761822
Kinase, AGC MAST OS	A8B1S2	169 kDa	0	0	0	0	0	0	4.30711	0.746941	1.90455
Structural maintenance of chromosomes protein OS	A8B2I5	136 kDa	0	0	0	0	0	0	4.30711	0.746941	0.761822
Kinase, NEK OS	E1F8M2	255 kDa	0	0	0	0	0	0	4.30711	4.10818	5.71366
Uncharacterized protein OS	D3KGW1	117 kDa	0	0	0	0	0	0	4.12765	11.0174	6.09458
Alanyl dipeptidyl peptidase OS	E1F156	81 kDa	0	0	0	0	0	0	4.12765	3.36124	4.57093
Putative DnaJ domain protein OS	V6TZZ3	68 kDa	0	0	2.86868	0	0	0	4.12765	3.1745	1.90455
Short-chain dehydrogenase, putative OS	E1EWV2	30 kDa	0	0	0	0	0	0	4.12765	2.80103	2.85683
Intraflagellar transport protein 122 homolog OS	V6TKW3	188 kDa	0	0	0	0	0	0	4.12765	2.98777	0.761822
High cysteine membrane protein VSP-like OS	E1EX83	111 kDa	0	0	0	0	0	0	4.12765	3.1745	1.33319
Ankyrin repeat protein 1 OS	A8BDH7	89 kDa	0	0	0	0	0	0	4.12765	0.746941	3.04729
RING-type domain-containing protein OS	A8BQV1	155 kDa	0	0	0	0	0	0	4.12765	1.49388	0
TRP domain containing protein OS	A8B607	201 kDa	0	0	0	0	0	0	4.12765	0.373471	0
Ankyrin repeat protein OS	V6TYJ4	80 kDa	0	0	0	0	0	0	4.06783	3.36124	2.66638
Kinesin-like protein (Fragment) OS	Q969B6	82 kDa	0	0	0	0	0	0	4.008	2.42756	4.06305
Thioredoxin-like protein OS	V6T9Y0	15 kDa	14.3044	31.684	4.30301	66.2452	665.008	360.843	3.94818	2.05409	2.09501
Uncharacterized protein OS	V6TDL6	103 kDa	0	0	0	0	0	0	3.94818	1.86735	7.23731
Solute carrier family protein OS	A8B526	84 kDa	0	0	0	0	0	0	3.94818	10.0837	8.38004
WD-40 repeat protein OS	E1F647	67 kDa	0	0	0	0	0	0	3.94818	4.66838	4.57093
Uncharacterized protein OS	E1EWX7	76 kDa	0	0	1.43434	0	0	0	3.94818	1.49388	2.09501
Protein 21.6 OS	A8BJR2	96 kDa	0	0	0	0	0	0	3.94818	4.85512	5.33275
Sec13 OS	A8B9T4	31 kDa	0	0	0	0	0	0	3.94818	7.65615	8.38004
Phospholipid-translocating P-type ATPase (Flippase) OS	V6TRQ7	152 kDa	0	0	0	0	0	0	3.94818	3.1745	1.33319
Translation initiation factor OS	V6TLS8	12 kDa	0	0	0	0	0	0	3.94818	4.48165	9.14186
Uncharacterized protein OS	A8B666	110 kDa	0	0	0	0	0	0	3.94818	3.54797	3.04729
Variant-specific surface protein OS	V6T8B5	49 kDa	0	0	2.86868	0	0	0	3.94818	3.48573	2.79335
Uncharacterized protein OS	V6TE05	53 kDa	0	0	0	0	0	0	3.94818	2.80103	1.7141
Ankyrin repeat protein 1 OS	A8B349	103 kDa	0	0	0	0	0	0	3.94818	4.66838	3.80911
Uncharacterized protein OS	D3KHN3	120 kDa	0	0	0	0	0	0	3.94818	4.48165	3.80911
Uncharacterized protein OS	V6TAA8	34 kDa	0	0	0	0	0	0	3.94818	5.97553	4.19002
Nicotinate phosphoribosyltransferase OS	A8BXX3	70 kDa	0	0	0	0	0	0	3.94818	4.10818	4.95184
Group of Uncharacterized protein OS	A0A644F0V1		0	0	0	0	0	0	3.94818	3.36124	3.80911
Coiled-coil domain-containing protein 153 OS	A8BJM8	20 kDa	0	0	0	0	0	0	3.94818	1.86735	3.80911
Uncharacterized protein OS	D3KG01	30 kDa	0	0	0	0	0	0	3.94818	3.73471	4.57093
Uncharacterized protein OS	V6TBL0	46 kDa	0	0	0	0	0	0	3.94818	1.86735	3.80911
DNA-directed RNA polymerases I and III 16 kDa polypeptide OS	A8B7A8	11 kDa	0	0	0	0	0	0	3.94818	3.73471	4.19002
Uncharacterized protein OS	A8B4U4	17 kDa	0	0	0	0	0	0	3.94818	3.36124	3.80911
Putative tRNA (cytidine(32)/guanosine(34)-2'-O)-methyltransferase OS	V6TGF7	30 kDa	0	0	0	0	0	0	3.94818	2.24082	4.19002
Histidine phosphatase superfamily protein OS	A8B7W8	24 kDa	0	0	0	0	0	0	3.94818	2.98777	4.57093
Uncharacterized protein OS	D3KGM6	102 kDa	0	0	0	0	0	0	3.94818	2.24082	4.57093
BUB3 OS	A8B1Y9	40 kDa	0	0	0	0	0	0	3.94818	3.36124	4.95184
WD40 repeat protein OS	A8B7Y4	78 kDa	0	0	0	0	0	0	3.94818	1.86735	0.380911
Signal recognition particle OS	A8BBT9	68 kDa	0	0	0	0	0	0	3.94818	1.49388	5.33275
Uncharacterized protein OS	A8B2R4	107 kDa	0	0	0	0	0	0	3.94818	2.24082	3.04729
Ubiquitin-conjugating enzyme E2 OS	V6TJJ6	42 kDa	0	0	0	0	0	0	3.94818	2.61429	3.80911
Kinase, NEK OS	A8B2L1	111 kDa	0	0	0	0	0	0	3.94818	1.12041	3.80911
Group of Nuclear LIM interactor-interacting factor 1 OS	A8BIB0		0	0	0	0	0	0	3.94818	0.746941	5.33275
Uncharacterized protein OS	A8BG73	210 kDa	0	0	0	0	0	0	3.94818	2.61429	1.52364
RNA polymerase II subunit Rpb5b OS	Q8MUU9	23 kDa	0	0	0	0	0	0	3.94818	2.24082	2.66638
Zinc finger domain protein OS	A8BTX3	62 kDa	0	0	0	0	0	0	3.94818	2.98777	3.04729
Tetratricopeptide repeat-containing protein OS	A8BFP8	45 kDa	0	0	0	0	0	0	3.94818	1.49388	3.04729
Group of Flap endonuclease 1 OS	A8B672		0	0	0	0	0	0	3.94818	0	4.57093
Uncharacterized protein OS	D3KHD9	59 kDa	0	0	0	0	0	0	3.94818	1.49388	2.28547
Chromosome segregation ATPase OS	V6U0Q3	30 kDa	0	0	0	0	0	0	3.94818	2.61429	2.28547
CDC19 OS	A8B8T1	148 kDa	0	0	0	0	0	0	3.94818	1.49388	1.52364
Ubiquitin-like domain-containing protein OS	A8BY12	67 kDa	0	0	0	0	0	0	3.94818	3.73471	1.90455
ATP-dependent RNA helicase OS	A0A644FBC0	69 kDa	0	0	0	0	0	0	3.94818	0.746941	2.28547
Uncharacterized protein OS	A8BK67	55 kDa	0	0	0	0	0	0	3.94818	1.49388	1.52364
Uncharacterized protein OS	A8BNE2	106 kDa	0	0	0	0	0	0	3.94818	0.373471	1.14273
Protein 21.1 OS	E1F2C9	53 kDa	0	0	0	0	0	0	3.94818	1.12041	3.04729
SURF6 domain-containing protein OS	A8BMF3	22 kDa	0	0	0	0	0	0	3.94818	0.746941	2.28547
Rab GTPase-like family protein OS	A8BD07	19 kDa	0	0	0	0	0	0	3.94818	1.12041	2.28547
Uncharacterized protein (Fragment) OS	V6TD94	52 kDa	0	0	0	0	0	0	3.94818	1.12041	2.28547
Uncharacterized protein OS	A8B5L3	96 kDa	0	0	0	0	0	0	3.94818	1.12041	1.52364
Alpha/beta hydrolase OS	A8B727	110 kDa	0	0	0	0	0	0	3.94818	0.373471	1.52364
RNA pol II accessory factor, Cdc73 family, C-terminal domain-containing protein OS	A8BE03	75 kDa	0	0	0	0	0	0	3.94818	0	1.14273
Acetyl-CoA acetyltransferase OS	A8BBW5	43 kDa	0	0	0	0	0	0	3.94818	0.373471	1.52364
Protein transport protein Sec7 OS	A8BIL0	265 kDa	0	0	0	0	0	0	3.94818	1.12041	0.761822
Synaptic glycoprotein SC2 OS	A8BNY7	40 kDa	0	0	0	0	0	0	3.94818	1.12041	0
Uncharacterized protein OS	A0A644EZL4	175 kDa	0	0	0	0	0	0	3.94818	0.373471	0.380911
Group of Ankyrin repeat protein 1 OS	A8B823		0	0	17.2121	0	0	0	3.82854	3.48573	4.6979
Glutamate dehydrogenase (Fragment) OS	A0A0U1WW75	19 kDa	0.794689	0	2.00807	0	0	0	3.81487	5.65363	5.15862
VSP OS	A8B728	64 kDa	0	0	0	37.8544	0	13.0425	3.76872	5.94441	5.65018
Intraflagellar transport protein 122 homolog OS	E1F4T3	188 kDa	0	0	0	0	36.9449	0	3.76872	1.12041	1.52364
Uncharacterized protein OS	E1EX82	272 kDa	0	0	0	0	0	0	3.76872	2.61429	2.85683
Glutamine--tRNA ligase OS	E1F7U8	89 kDa	0	0	0	0	0	0	3.76872	2.80103	3.04729
Uncharacterized protein OS	E1EYF2	174 kDa	0	0	0	0	0	0	3.76872	2.98777	2.47592
Ankyrin repeat protein 1 OS	D3KGW3	87 kDa	0	0	0	0	0	0	3.76872	2.05409	4.38048
Beta-giardin (Fragment) OS	E0ZS70	17 kDa	6.93547	11.5215	11.1704	72.2675	130.986	113.826	3.75215	6.52555	6.88224
Metalloprotease, insulinase family OS	E1F9L3	129 kDa	0	0	0	0	0	0	3.64908	3.11226	2.34895
Cystatin OS	A8BPS7	10 kDa	61.9858	88.7153	57.3735	208.199	517.228	295.631	3.58926	1.86735	1.52364
Prefoldin subunit family protein OS	V6TJ49	14 kDa	0	0	0	0	0	60.8651	3.58926	1.12041	5.33275
Uncharacterized protein OS	E1F6I4	199 kDa	0	0	0	0	36.9449	0	3.58926	2.05409	3.23774
Uncharacterized protein OS	E1F6F8	62 kDa	0	0	0	0	0	0	3.58926	3.73471	3.80911
PX domain-containing protein OS	E1F080	80 kDa	0	0	0	0	0	0	3.58926	4.10818	3.80911
Macro domain family protein (Fragment) OS	V6TJB8	41 kDa	0	0	0	0	0	0	3.58926	2.24082	2.28547
Uncharacterized protein OS	E1F5N6	171 kDa	0	0	0	0	0	0	3.58926	3.1745	1.90455
Eukaryotic translation initiation factor 3 30 kDa subunit OS	C6LR24	29 kDa	0	0	0	0	0	0	3.58926	5.97553	7.23731
Rho GDI OS	A8B564	22 kDa	0	0	0	0	0	0	3.58926	4.10818	5.71366
Palmitoyltransferase OS	A8BY53	61 kDa	0	0	0	0	0	0	3.58926	2.98777	6.47549
Proteasome subunit beta OS	A8B1W6	29 kDa	0	0	0	0	0	0	3.58926	7.09594	4.19002
p-loop containing nucleoside triphosphate hydrolase superfamily protein OS	V6TVQ4	20 kDa	0	0	0	0	0	0	3.58926	3.36124	3.80911
Kinesin-like protein OS	A8BL50	88 kDa	0	0	0	0	0	0	3.58926	3.36124	4.95184
Protein 21.1 OS	A8BBJ4	128 kDa	0	0	0	0	0	0	3.58926	2.05409	3.4282
High cysteine membrane protein Group 5 OS	A0A644EY15	72 kDa	0	0	0	0	0	0	3.58926	5.60206	3.4282
Uncharacterized protein OS	V6TCU5	33 kDa	0	0	0	0	0	0	3.58926	1.86735	4.57093
Transitional endoplasmic reticulum ATPase OS	A8BDI7	90 kDa	0	0	0	0	0	0	3.58926	1.12041	3.04729
Lysophospholipid acyltransferase OS	A8BV75	49 kDa	0	0	0	0	0	0	3.58926	3.73471	3.4282
Protein phosphatase methylesterase 1 OS	A0A644F4K3	41 kDa	0	0	0	0	0	0	3.58926	2.24082	4.19002
Kinesin-14 OS	A8BN64	131 kDa	0	0	0	0	0	0	3.58926	1.49388	2.28547
Sec24-like OS	A8BRX4	126 kDa	0	0	0	0	0	0	3.58926	2.61429	3.04729
Protein F10G7.1 OS	A8BRB4	93 kDa	0	0	0	0	0	0	3.58926	2.61429	1.52364
High cysteine membrane protein Group 4 OS	A8BTQ7	86 kDa	0	0	0	0	0	0	3.58926	3.54797	2.66638
ABC transporter, ATP-binding protein, putative OS	E1F5R2	232 kDa	0	0	0	0	0	0	3.58926	1.68062	0.380911
Kinase, NEK OS	E1F9F3	92 kDa	0	0	0	0	0	0	3.58926	2.24082	1.90455
Emp24/gp25L/p24 family/GOLD protein OS	A0A644F232	23 kDa	0	0	0	0	0	0	3.58926	2.61429	2.66638
Pescadillo homolog OS	A8BZA6	66 kDa	0	0	2.86868	0	0	0	3.58926	1.49388	0.380911
H/ACA ribonucleoprotein complex subunit OS	V6TJL0	20 kDa	0	0	0	0	0	0	3.58926	2.24082	2.66638
Ankyrin repeat protein 1 OS	A0A644F3Q5	60 kDa	0	0	0	0	0	0	3.58926	0.373471	4.95184
Uncharacterized protein OS	A8BJU8	68 kDa	0	0	0	0	0	0	3.58926	0.746941	2.28547
Nuclear pore complex protein OS	D3KGR1	81 kDa	0	0	0	0	0	0	3.58926	1.49388	1.90455
Uncharacterized protein OS	A0A644F4X8	23 kDa	0	0	0	0	0	0	3.58926	2.24082	2.66638
Protein SDA1 OS	A8BNX5	98 kDa	0	0	0	0	0	0	3.58926	1.12041	4.57093
Ankyrin repeat protein 1 OS	A8B1U1	105 kDa	0	0	0	0	0	0	3.58926	2.98777	2.28547
Beige/BEACH domain-containing protein OS	D3KHQ2	353 kDa	0	0	0	0	0	0	3.58926	2.61429	2.28547
Ankyrin repeat protein 1 OS	A0A644F2P7	299 kDa	0	0	0	0	0	0	3.58926	0	0.761822
Ankyrin repeat protein 1 OS	A8BA67	73 kDa	0	0	0	0	0	0	3.58926	0.746941	4.19002
Uncharacterized protein OS	D3KGC0	80 kDa	0	0	0	0	0	0	3.58926	2.98777	1.90455
Degreening related gene dee76 protein OS	A8BB10	38 kDa	0	0	0	0	0	0	3.58926	1.12041	3.4282
Uncharacterized protein OS	A0A644EY25	122 kDa	0	0	0	0	0	0	3.58926	2.98777	1.14273
Uncharacterized protein OS	A8BP02	136 kDa	0	0	0	0	0	0	3.58926	0	2.28547
Uncharacterized protein OS	A8B1T0	53 kDa	0	0	0	0	0	0	3.58926	0.373471	2.66638
Protein YIPF OS	V6TN39	27 kDa	0	0	0	0	0	0	3.58926	1.12041	1.90455
Ankyrin repeat protein 1 OS	A0A644EZI6	165 kDa	0	0	0	0	0	0	3.58926	2.61429	2.66638
Ubiquitin-like domain-containing protein OS	V6TDT2	41 kDa	0	0	0	0	0	0	3.58926	1.86735	1.14273
Putative U6 snRNA-associated Sm-like protein LSm3 OS	A8B4P7	14 kDa	0	0	0	0	0	0	3.58926	0.746941	2.28547
EXS family protein OS	A8BME6	82 kDa	0	0	0	0	0	0	3.58926	2.61429	1.52364
Uncharacterized protein OS	V6TE89	24 kDa	0	0	0	0	0	0	3.58926	1.86735	1.90455
Deoxyribonuclease, TatD family OS	A8BYL9	38 kDa	0	0	0	0	0	0	3.58926	1.49388	1.90455
Uncharacterized protein OS	A8BJM1	82 kDa	0	0	0	0	0	0	3.58926	2.24082	0
ARF3 OS	E1EWA8	20 kDa	0	0	0	0	0	0	3.58926	1.49388	1.52364
Uncharacterized protein OS	D3KI77	88 kDa	0	0	0	0	0	0	3.58926	1.12041	0
Variant-specific surface protein (Fragment) OS	V6TCZ7	44 kDa	0	0	0	0	0	0	3.55935	3.33011	2.44418
High cysteine membrane protein TMK-like OS	A8B5Q2	266 kDa	0	0	0	0	0	0	3.52944	2.92552	5.33275
Midasin OS	C6LXB5	541 kDa	0	0	0	0	0	8.69502	3.46962	1.12041	1.77758
Protein 21.1 OS	C6LW32	127 kDa	0	0	2.86868	0	0	0	3.40979	2.98777	3.61865
p-loop containing Nucleoside Triphosphate Hydrolase superfamily protein OS	V6TKN6	21 kDa	0	0	0	0	0	0	3.40979	2.61429	3.61865
Serine/threonine-protein kinase NEK OS	V6TZS7	155 kDa	0	0	0	0	0	0	3.40979	4.29491	3.23774
FACT complex subunit OS	C6LQS1	130 kDa	0	0	0	0	0	0	3.40979	6.16227	2.28547
High cysteine membrane protein Group 1 OS	E1F6U1	220 kDa	0	0	0	0	0	0	3.40979	1.49388	3.99957
Beta-giardin (Fragment) OS	A0A2I7YW49	19 kDa	68.556	45.7484	39.2686	130.401	57.2886	73.7044	3.40935	7.94722	8.40058
Protein 21.1 OS	E1F0W1	161 kDa	0	0	0	0	0	0	3.34997	3.73471	4.6979
Kinase, NEK OS	C6LY62	134 kDa	0	0	0	0	0	0	3.34997	4.4194	6.6342
Beta-giardin (Fragment) OS	A0A0A1E9S9	19 kDa	39.0409	51.1265	32.5899	115.169	125.445	87.3059	3.25426	3.40085	4.99916
H-SHIPPO 1 OS	A8B9X5	22 kDa	81.0583	114.062	126.222	113.563	369.449	443.446	3.23033	4.48165	4.95184
Thioredoxin domain-containing protein OS	C6LS73	15 kDa	14.3044	31.684	4.30301	47.318	332.504	213.028	3.23033	2.80103	2.85683
Uncharacterized protein OS	A8BPX8	28 kDa	9.53627	19.0104	8.60603	0	0	0	3.23033	2.61429	1.52364
Uncharacterized protein OS	A8BKI2	60 kDa	4.76814	25.3472	37.2928	0	221.669	182.595	3.23033	1.49388	3.4282
Uncharacterized protein OS	V6TCG9	20 kDa	4.76814	6.33681	5.73735	0	36.9449	8.69502	3.23033	2.61429	3.80911
Endothelin-converting enzyme 2 OS	A8B1X1	25 kDa	0	6.33681	20.0807	0	0	0	3.23033	5.97553	12.951
High cysteine membrane protein Group 1 OS	E1F797	101 kDa	0	0	0	0	0	0	3.23033	5.7888	4.19002
DUF4485 domain-containing protein OS	A8BI65	106 kDa	0	0	0	0	0	0	3.23033	2.61429	4.57093
Methyltransferase domain-containing protein OS	A8BQ80	77 kDa	0	0	0	0	0	0	3.23033	5.97553	6.09458
CYTH domain-containing protein OS	A8B4P8	28 kDa	0	0	0	0	0	0	3.23033	2.24082	4.57093
Kinesin-like protein OS	A8BJV9	69 kDa	0	0	0	0	0	0	3.23033	3.36124	4.19002
Group of Putative WD40 family protein OS	V6TGM8		0	0	0	0	0	0	3.23033	5.22859	3.04729
Adenylate kinase OS	A8B700	21 kDa	0	0	0	0	0	0	3.23033	3.36124	4.19002
DUF4471 domain-containing protein OS	D3KH42	63 kDa	0	0	0	0	0	0	3.23033	3.73471	3.04729
Translation machinery-associated protein 16 OS	A8BH46	19 kDa	0	0	0	0	0	0	3.23033	2.61429	6.09458
Serine/threonine protein kinase OS	V6TBU6	82 kDa	0	0	0	0	0	0	3.23033	0.746941	1.90455
Uncharacterized protein OS	D3KGS3	47 kDa	0	0	0	0	0	0	3.23033	2.24082	2.66638
Signal peptidase subunit OS	V6TAT3	22 kDa	0	0	0	0	0	0	3.23033	3.36124	3.04729
Putative SnRNP Sm-like protein OS	A8BRN2	9 kDa	0	0	0	0	0	0	3.23033	3.73471	3.80911
Uncharacterized protein OS	A8B5W8	41 kDa	0	0	0	0	0	0	3.23033	1.86735	1.90455
Uncharacterized protein OS	V6TCZ0	80 kDa	0	0	0	0	0	0	3.23033	1.12041	0.761822
Kinase, CMGC RCK/Long-flagella protein OS	A8BXD9	60 kDa	0	0	0	0	0	0	3.23033	0.373471	2.66638
UBC3 OS	A8BV55	22 kDa	0	0	0	0	0	0	3.23033	2.98777	3.4282
Ankyrin repeat protein 1 OS	A8BNF9	37 kDa	0	0	0	0	0	0	3.23033	2.24082	3.4282
VSP OS	A0A644F2G9	95 kDa	0	0	0	0	0	0	3.23033	3.73471	1.52364
Thiamine diphosphokinase OS	D3KGL9	33 kDa	0	0	0	0	0	0	3.23033	2.24082	3.80911
Tubulin tyrosine ligase OS	A8BB31	81 kDa	0	0	0	0	0	0	3.23033	1.86735	3.04729
ELMO/CED-12 family protein OS	A8BLM1	24 kDa	0	0	0	0	0	0	3.23033	2.61429	3.4282
Trimethylguanosine synthase OS	V6TAX7	29 kDa	0	0	0	0	0	0	3.23033	1.49388	4.19002
Ankyrin repeat protein 2 OS	A8BXR5	40 kDa	0	0	0	0	0	0	3.23033	2.24082	3.4282
Uncharacterized protein OS	A0A644FAX4	13 kDa	0	0	0	0	0	0	3.23033	2.24082	2.28547
5'-nucleotidase OS	A8BAE8	45 kDa	0	0	0	0	0	0	3.23033	2.24082	2.28547
Ubiquitin fusion degradation protein 1 OS	E1F8R0	35 kDa	0	0	0	0	0	0	3.23033	0.746941	3.04729
Inosine triphosphate pyrophosphatase OS	A0A644EZ43	21 kDa	0	0	0	0	0	0	3.23033	2.24082	1.52364
PX domain-containing protein OS	A0A644F8E3	27 kDa	0	0	0	0	0	0	3.23033	2.24082	1.90455
Uncharacterized protein OS	V6TGR2	56 kDa	0	0	0	0	0	0	3.23033	0.746941	1.90455
Leucine-rich repeat protein OS	A8BAI3	37 kDa	0	0	0	0	0	0	3.23033	1.49388	2.66638
Uncharacterized protein OS	D3KG96	79 kDa	0	0	0	0	0	0	3.23033	1.86735	1.14273
RING-H2 zinc finger domain-containing protein OS	D3KHT1	97 kDa	0	0	0	0	0	0	3.23033	2.98777	1.14273
Uncharacterized protein OS	V6TE23	17 kDa	0	0	0	0	0	0	3.23033	0.373471	1.90455
VSP OS	A0A644F1H8	109 kDa	0	0	0	0	0	0	3.23033	0.746941	1.90455
Chaperone protein DnaJ subfamily C OS	A8BQ93	56 kDa	0	0	0	0	0	0	3.23033	1.12041	1.90455
Uncharacterized protein OS	V6TC91	35 kDa	0	0	0	0	0	0	3.23033	0.746941	1.14273
5'-nucleotidase family protein OS	V6TNW4	67 kDa	0	0	0	0	0	0	3.23033	1.49388	0.380911
Uncharacterized protein OS	D3KGS5	32 kDa	0	0	0	0	0	0	3.23033	1.49388	0.761822
Phospholipid-binding Copine Family Protein (Fragment) OS	V6TGA3	33 kDa	0	0	0	0	0	0	3.23033	0.373471	1.14273
Uncharacterized protein OS	V6TFQ1	25 kDa	0	0	0	0	0	0	3.23033	0.746941	0.761822
DNA helicase OS	V6T913	79 kDa	0	0	0	0	0	0	3.23033	0.746941	0.761822
Uncharacterized protein OS	A8B6X5	60 kDa	0	0	0	0	0	0	3.23033	0.373471	0.761822
Protein 21.1 OS	E1F6I9	79 kDa	0	0	5.73735	0	0	0	3.05087	2.42756	3.61865
[truncated: 1,347 more rows]

## Sheet: Found LV_SV_LR
Accession	Entry	Entry name	Protein names	Gene names	Organism	Length	Annotation	Features	Protein existence
E1EW75	E1EW75	E1EW75_GIAIA	Peptidyl-prolyl cis-trans isomerase (PPIase) (EC 5.2.1.8)	GLP15_5143	Giardia intestinalis (strain P15) (Giardia lamblia)	168	2 out of 5	Domain (1)	Inferred from homology
A0A644F364	A0A644F364	A0A644F364_GIAIC	VSP with INR	GL50803_00113797	Giardia intestinalis (strain ATCC 50803 / WB clone C6) (Giardia lamblia)	713	1 out of 5	Chain (1); Domain (4); Signal peptide (1); Transmembrane (1)	Predicted
V6TZ19	V6TZ19	V6TZ19_GIAIN	Peptidyl-prolyl cis-trans isomerase (PPIase) (EC 5.2.1.8)	GSB_17163	Giardia intestinalis (Giardia lamblia)	188	2 out of 5	Domain (1)	Inferred from homology
A8BZ11	A8BZ11	A8BZ11_GIAIC	VSP with INR	GL50803_14586	Giardia intestinalis (strain ATCC 50803 / WB clone C6) (Giardia lamblia)	733	1 out of 5	Chain (1); Domain (6); Signal peptide (1); Transmembrane (1)	Predicted
A0A0F6PP63	A0A0F6PP63	A0A0F6PP63_GIAIN	Beta-giardin (Fragment)	bg	Giardia intestinalis (Giardia lamblia)	230	1 out of 5	Coiled coil (1); Non-terminal residue (1)	Inferred from homology
A8BAX4	A8BAX4	A8BAX4_GIAIC	VSP with INR	GL50803_113450	Giardia intestinalis (strain ATCC 50803 / WB clone C6) (Giardia lamblia)	732	1 out of 5	Chain (1); Domain (4); Signal peptide (1); Transmembrane (1)	Predicted
A8BZ89	A8BZ89	A8BZ89_GIAIC	Eukaryotic translation initiation factor 5A (eIF-5A)	GL50803_0014614 GL50803_14614	Giardia intestinalis (strain ATCC 50803 / WB clone C6) (Giardia lamblia)	149	2 out of 5	Domain (1)	Inferred from homology
V6TH20	V6TH20	V6TH20_GIAIN	Putative_PNPOx domain-containing protein	DHA2_5810	Giardia intestinalis (Giardia lamblia)	131	1 out of 5	Domain (1)	Predicted
V6TS50	V6TS50	V6TS50_GIAIN	A-type flavoprotein lateral transfer candidate (Flavoprotein)	DHA2_10358	Giardia intestinalis (Giardia lamblia)	414	1 out of 5	Domain (1)	Predicted
A8BH09	A8BH09	A8BH09_GIAIC	Translation initiation inhibitor	GL50803_00480 GL50803_480	Giardia intestinalis (strain ATCC 50803 / WB clone C6) (Giardia lamblia)	120	1 out of 5		Inferred from homology
A8BB85	A8BB85	A8BB85_GIAIC	Carbamate kinase	GL50803_0016453 GL50803_16453	Giardia intestinalis (strain ATCC 50803 / WB clone C6) (Giardia lamblia)	316	2 out of 5	Binding site (4); Domain (1); Nucleotide binding (2)	Evidence at protein level
V6TP98	V6TP98	V6TP98_GIAIN	Uncharacterized protein	DHA2_150146	Giardia intestinalis (Giardia lamblia)	165	1 out of 5	Compositional bias (1); Region (1)	Predicted
A8BKV3	A8BKV3	A8BKV3_GIAIC	Uncharacterized protein	GL50803_005883 GL50803_5883	Giardia intestinalis (strain ATCC 50803 / WB clone C6) (Giardia lamblia)	562	1 out of 5	Coiled coil (2); Compositional bias (5); Region (2)	Predicted
A8BMG9	A8BMG9	A8BMG9_GIAIC	Nucleoside diphosphate kinase (EC 2.7.4.6)	GL50803_0011301 GL50803_11301	Giardia intestinalis (strain ATCC 50803 / WB clone C6) (Giardia lamblia)	151	1 out of 5	Domain (1)	Evidence at protein level
A8BI78	A8BI78	A8BI78_GIAIC	Histone H2B	GL50803_00121045 GL50803_00121046 GL50803_121045 GL50803_121046	Giardia intestinalis (strain ATCC 50803 / WB clone C6) (Giardia lamblia)	130	1 out of 5	Domain (1); Region (1)	Inferred from homology
Q8IFV3	Q8IFV3	Q8IFV3_GIAIN	Thioredoxin reductase (EC 1.8.1.9)	trxr TrxR DHA2_9827	Giardia intestinalis (Giardia lamblia)	314	2 out of 5	Domain (1)	Inferred from homology
O76458	O76458	O76458_GIAIN	Ornithine carbamoyltransferase	OTC	Giardia intestinalis (Giardia lamblia)	327	1 out of 5	Disulfide bond (2); Domain (2)	Evidence at protein level
Q8ITF3	Q8ITF3	Q8ITF3_GIAIN	Putative purine nucleoside phosphorylase (UPL-1)	PNPH	Giardia intestinalis (Giardia lamblia)	310	1 out of 5	Domain (1)	Predicted
A8B3P4	A8B3P4	A8B3P4_GIAIC	Coiled-coil protein	GL50803_0010167 GL50803_10167	Giardia intestinalis (strain ATCC 50803 / WB clone C6) (Giardia lamblia)	1190	1 out of 5	Coiled coil (15); Compositional bias (1); Region (1)	Predicted
A0A3G9K727	A0A3G9K727	A0A3G9K727_GIAIN	Beta giardin (Fragment)		Giardia intestinalis (Giardia lamblia)	225	1 out of 5	Coiled coil (1); Non-terminal residue (2)	Inferred from homology
A0A3G1Z1L9	A0A3G1Z1L9	A0A3G1Z1L9_GIAIN	Beta-giardin (Fragment)	bg	Giardia intestinalis (Giardia lamblia)	152	1 out of 5	Coiled coil (1); Non-terminal residue (2)	Inferred from homology
P53429	P53429	G3P1_GIAIN	Glyceraldehyde-3-phosphate dehydrogenase 1 (GAPDH) (EC 1.2.1.12)	GAP1	Giardia intestinalis (Giardia lamblia)	337	3 out of 5	Active site (1); Binding site (5); Chain (1); Natural variant (2); Nucleotide binding (1); Region (2); Site (1)	Inferred from homology
C6LS90	C6LS90	C6LS90_GIAIB	A-type flavoprotein lateral transfer candidate	GL50581_1626	Giardia intestinalis (strain ATCC 50581 / GS clone H7) (Giardia lamblia)	414	1 out of 5	Domain (1)	Predicted
A0A644F280	A0A644F280	A0A644F280_GIAIC	Mucin-like protein	GL50803_0061044	Giardia intestinalis (strain ATCC 50803 / WB clone C6) (Giardia lamblia)	932	1 out of 5	Compositional bias (3); Region (3)	Predicted
A8BYC4	A8BYC4	A8BYC4_GIAIC	Peroxiredoxin 1 (EC 1.11.1.-)	GL50803_0016076 GL50803_16076	Giardia intestinalis (strain ATCC 50803 / WB clone C6) (Giardia lamblia)	201	2 out of 5	Active site (1); Domain (1)	Inferred from homology
A0A3G9JZW8	A0A3G9JZW8	A0A3G9JZW8_GIAIN	Beta giardin (Fragment)		Giardia intestinalis (Giardia lamblia)	225	1 out of 5	Coiled coil (2); Non-terminal residue (2)	Inferred from homology
A8BCP0	A8BCP0	A8BCP0_GIAIC	Ribosomal protein P2	GL50803_0016588 GL50803_16588	Giardia intestinalis (strain ATCC 50803 / WB clone C6) (Giardia lamblia)	122	1 out of 5	Region (1)	Inferred from homology
A8BVA8	A8BVA8	A8BVA8_GIAIC	VSP (VSP with INR)	GL50803_00119706 GL50803_00119707 GL50803_119706 GL50803_119707	Giardia intestinalis (strain ATCC 50803 / WB clone C6) (Giardia lamblia)	673	1 out of 5	Chain (1); Signal peptide (1); Transmembrane (1)	Predicted
D0QYZ1	D0QYZ1	D0QYZ1_GIAIN	Beta giardin (Fragment)		Giardia intestinalis (Giardia lamblia)	252	1 out of 5	Coiled coil (2); Non-terminal residue (2)	Inferred from homology
E1F596	E1F596	E1F596_GIAIA	Putative_PNPOx domain-containing protein	GLP15_630	Giardia intestinalis (strain P15) (Giardia lamblia)	131	1 out of 5	Domain (1)	Predicted
A0A644EYN4	A0A644EYN4	A0A644EYN4_GIAIC	Uncharacterized protein	GL50803_001875	Giardia intestinalis (strain ATCC 50803 / WB clone C6) (Giardia lamblia)	101	1 out of 5		Predicted
A0A3G9K0B9	A0A3G9K0B9	A0A3G9K0B9_GIAIN	Beta giardin (Fragment)		Giardia intestinalis (Giardia lamblia)	225	1 out of 5	Coiled coil (1); Non-terminal residue (2)	Inferred from homology
V6TVY8	V6TVY8	V6TVY8_GIAIN	Carbamate kinase	GSB_16453	Giardia intestinalis (Giardia lamblia)	357	1 out of 5	Domain (1)	Inferred from homology
V6T9K9	V6T9K9	V6T9K9_GIAIN	Uncharacterized protein	DHA2_5258	Giardia intestinalis (Giardia lamblia)	106	1 out of 5	Region (2)	Predicted
D0QYV8	D0QYV8	D0QYV8_GIAIN	Beta giardin (Fragment)		Giardia intestinalis (Giardia lamblia)	252	1 out of 5	Coiled coil (2); Non-terminal residue (2)	Inferred from homology
A0A5B8NFF6	A0A5B8NFF6	A0A5B8NFF6_GIAIN	Beta-giardin (Fragment)	bg	Giardia intestinalis (Giardia lamblia)	153	1 out of 5	Coiled coil (1); Non-terminal residue (2)	Inferred from homology
A8BB06	A8BB06	A8BB06_GIAIC	VSP with INR	GL50803_113439	Giardia intestinalis (strain ATCC 50803 / WB clone C6) (Giardia lamblia)	727	1 out of 5	Chain (1); Domain (4); Signal peptide (1); Transmembrane (1)	Predicted
A0A3G9KAJ8	A0A3G9KAJ8	A0A3G9KAJ8_GIAIN	Beta giardin (Fragment)		Giardia intestinalis (Giardia lamblia)	225	1 out of 5	Coiled coil (2); Non-terminal residue (2)	Inferred from homology
V6TSB8	V6TSB8	V6TSB8_GIAIN	Glyceraldehyde-3-phosphate dehydrogenase (EC 1.2.1.12)	GSB_6687	Giardia intestinalis (Giardia lamblia)	336	3 out of 5	Active site (1); Binding site (5); Domain (1); Nucleotide binding (1); Region (2); Site (1)	Inferred from homology
A8BML6	A8BML6	A8BML6_GIAIC	Spindle pole protein, putative	GL50803_0024537 GL50803_24537	Giardia intestinalis (strain ATCC 50803 / WB clone C6) (Giardia lamblia)	515	1 out of 5	Compositional bias (1); Region (5)	Predicted
A8BS67	A8BS67	A8BS67_GIAIC	Deflagellation inducible protein (Sjogren's syndrome nuclear autoantigen 1-like protein)	GL50803_0016263 GL50803_16263	Giardia intestinalis (strain ATCC 50803 / WB clone C6) (Giardia lamblia)	106	1 out of 5	Coiled coil (1)	Predicted
E1EZW7	E1EZW7	E1EZW7_GIAIA	Ornithine carbamoyltransferase	GLP15_2721	Giardia intestinalis (strain P15) (Giardia lamblia)	327	1 out of 5	Domain (2)	Inferred from homology
A0A3G9K3A2	A0A3G9K3A2	A0A3G9K3A2_GIAIN	Beta giardin (Fragment)		Giardia intestinalis (Giardia lamblia)	225	1 out of 5	Coiled coil (2); Non-terminal residue (2)	Inferred from homology
A8B4C4	A8B4C4	A8B4C4_GIAIC	Thioredoxin	GL50803_00104250 GL50803_104250	Giardia intestinalis (strain ATCC 50803 / WB clone C6) (Giardia lamblia)	123	1 out of 5	Domain (1)	Predicted
A8B5E9	A8B5E9	A8B5E9_GIAIC	Thioredoxin	GL50803_003910 GL50803_3910	Giardia intestinalis (strain ATCC 50803 / WB clone C6) (Giardia lamblia)	123	1 out of 5	Domain (1)	Predicted
C6LPK2	C6LPK2	C6LPK2_GIAIB	Ornithine carbamoyltransferase	GL50581_668	Giardia intestinalis (strain ATCC 50581 / GS clone H7) (Giardia lamblia)	327	1 out of 5	Domain (2)	Inferred from homology
A8BP21	A8BP21	A8BP21_GIAIC	VSP	GL50803_00113304 GL50803_00d113304 GL50803_113304	Giardia intestinalis (strain ATCC 50803 / WB clone C6) (Giardia lamblia)	636	1 out of 5	Chain (1); Domain (3); Signal peptide (1); Transmembrane (1)	Predicted
V6TK17	V6TK17	V6TK17_GIAIN	Protein disulfide isomerase (Fragment)	DHA2_14670	Giardia intestinalis (Giardia lamblia)	134	1 out of 5	Domain (1); Non-terminal residue (1); Transmembrane (1)	Predicted
A0A3G4S8P8	A0A3G4S8P8	A0A3G4S8P8_GIAIN	Beta-giardin (Fragment)	bg	Giardia intestinalis (Giardia lamblia)	209	1 out of 5	Coiled coil (2); Non-terminal residue (2)	Inferred from homology
A8BTV4	A8BTV4	A8BTV4_GIAIC	VSP	GL50803_137612	Giardia intestinalis (strain ATCC 50803 / WB clone C6) (Giardia lamblia)	865	1 out of 5	Transmembrane (1)	Predicted
Q4VPP2	Q4VPP2	Q4VPP2_GIAIN	Alpha-11 giardin		Giardia intestinalis (Giardia lamblia)	307	1 out of 5	Metal binding (8)	Evidence at protein level
V6TK06	V6TK06	V6TK06_GIAIN	Heat shock protein 70 (Fragment)	DHA2_17121	Giardia intestinalis (Giardia lamblia)	686	1 out of 5	Coiled coil (1); Non-terminal residue (1); Region (1)	Inferred from homology
A0A644F3A6	A0A644F3A6	A0A644F3A6_GIAIC	Rhodanese-like protein	GL50803_006752	Giardia intestinalis (strain ATCC 50803 / WB clone C6) (Giardia lamblia)	119	1 out of 5	Domain (1)	Predicted
A8W230	A8W230	A8W230_GIAIN	Gamma giardin protein (Giardin gamma chain)	GSB_153064	Giardia intestinalis (Giardia lamblia)	311	1 out of 5	Coiled coil (1)	Predicted
V6TAQ7	V6TAQ7	V6TAQ7_GIAIN	Tubulin-specific chaperone A	DHA2_1649	Giardia intestinalis (Giardia lamblia)	114	2 out of 5	Coiled coil (2)	Inferred from homology
E2RU76	E2RU76	E2RU76_GIAIB	Giardia trophozoite antigen GTA-1	GL50581_1587	Giardia intestinalis (strain ATCC 50581 / GS clone H7) (Giardia lamblia)	181	1 out of 5	Domain (1)	Predicted
A8B9L4	A8B9L4	A8B9L4_GIAIC	Uncharacterized protein	GL50803_008560 GL50803_8560	Giardia intestinalis (strain ATCC 50803 / WB clone C6) (Giardia lamblia)	151	1 out of 5		Predicted
V6U3Q0	V6U3Q0	V6U3Q0_GIAIN	Thioredoxin peroxidase (Fragment)	GSB_14521	Giardia intestinalis (Giardia lamblia)	240	1 out of 5	Domain (1); Non-terminal residue (1)	Predicted
V6TJE5	V6TJE5	V6TJE5_GIAIN	Uncharacterized protein	DHA2_10196	Giardia intestinalis (Giardia lamblia)	164	1 out of 5	Region (1)	Predicted
V6TFY1	V6TFY1	V6TFY1_GIAIN	Protein Translation Elongation Factor 1A (EF-1A) (Fragment)	DHA2_153320	Giardia intestinalis (Giardia lamblia)	118	1 out of 5	Domain (1); Non-terminal residue (1)	Predicted
E1F1V5	E1F1V5	E1F1V5_GIAIA	Ribosomal protein S28	GLP15_3984	Giardia intestinalis (strain P15) (Giardia lamblia)	64	1 out of 5		Inferred from homology
D0QYX9	D0QYX9	D0QYX9_GIAIN	Beta giardin (Fragment)		Giardia intestinalis (Giardia lamblia)	252	1 out of 5	Coiled coil (2); Non-terminal residue (2)	Inferred from homology
A0A644F647	A0A644F647	A0A644F647_GIAIC	VSP	GL50803_005812	Giardia intestinalis (strain ATCC 50803 / WB clone C6) (Giardia lamblia)	409	1 out of 5	Chain (1); Signal peptide (1); Transmembrane (1)	Predicted
C6LQV8	C6LQV8	C6LQV8_GIAIB	Ubiquitin	GL50581_1138	Giardia intestinalis (strain ATCC 50581 / GS clone H7) (Giardia lamblia)	77	1 out of 5	Domain (1)	Predicted
A8BJ08	A8BJ08	A8BJ08_GIAIC	Ubiquitin	GL50803_007110 GL50803_7110	Giardia intestinalis (strain ATCC 50803 / WB clone C6) (Giardia lamblia)	82	1 out of 5	Domain (1)	Predicted
A8B911	A8B911	A8B911_GIAIC	RAN binding protein 1	GL50803_0016969 GL50803_16969	Giardia intestinalis (strain ATCC 50803 / WB clone C6) (Giardia lamblia)	166	1 out of 5	Domain (1); Region (1)	Predicted
A0A3G9K8G1	A0A3G9K8G1	A0A3G9K8G1_GIAIN	Beta giardin (Fragment)		Giardia intestinalis (Giardia lamblia)	225	1 out of 5	Coiled coil (2); Non-terminal residue (2)	Inferred from homology
V9VDI7	V9VDI7	V9VDI7_GIAIN	Beta-giardin (Fragment)	bg	Giardia intestinalis (Giardia lamblia)	122	1 out of 5	Coiled coil (1); Non-terminal residue (2)	Inferred from homology
A8BWK6	A8BWK6	A8BWK6_GIAIC	Uncharacterized protein	GL50803_00101326 GL50803_101326	Giardia intestinalis (strain ATCC 50803 / WB clone C6) (Giardia lamblia)	320	1 out of 5	Region (2)	Predicted
Q0ZAK4	Q0ZAK4	Q0ZAK4_GIAIN	Beta-giardin (Fragment)		Giardia intestinalis (Giardia lamblia)	239	1 out of 5	Coiled coil (2); Non-terminal residue (2)	Inferred from homology
B4Y0X1	B4Y0X1	B4Y0X1_GIAIN	Beta-giardin (Fragment)		Giardia intestinalis (Giardia lamblia)	164	1 out of 5	Non-terminal residue (2)	Inferred from homology
Q27657	Q27657	Q27657_GIAIN	Arginine deiminase (EC 3.5.3.6)		Giardia intestinalis (Giardia lamblia)	580	1 out of 5		Predicted
V6THM7	V6THM7	V6THM7_GIAIN	Arginine deiminase	DHA2_112103	Giardia intestinalis (Giardia lamblia)	580	1 out of 5		Predicted
Q08046	Q08046	EF1A_GIAIN	Elongation factor 1-alpha (EF-1-alpha) (14 nm filament-associated protein) (Fragment)	TEF1	Giardia intestinalis (Giardia lamblia)	396	3 out of 5	Chain (1); Domain (1); Non-terminal residue (2); Nucleotide binding (2)	Evidence at transcript level
E9M2H0	E9M2H0	E9M2H0_GIAIN	Elongation factor 1-alpha (Fragment)	ef1a	Giardia intestinalis (Giardia lamblia)	417	1 out of 5	Domain (1); Non-terminal residue (2)	Inferred from homology
I6Z0X4	I6Z0X4	I6Z0X4_GIAIN	Beta-giardin (Fragment)		Giardia intestinalis (Giardia lamblia)	158	1 out of 5	Coiled coil (1); Non-terminal residue (2)	Inferred from homology
A0A0U3S861	A0A0U3S861	A0A0U3S861_GIAIN	Beta-giardin (Fragment)		Giardia intestinalis (Giardia lamblia)	109	1 out of 5	Coiled coil (1); Non-terminal residue (2)	Inferred from homology
V5J7F4	V5J7F4	V5J7F4_GIAIN	Beta-giardin (Fragment)		Giardia intestinalis (Giardia lamblia)	146	1 out of 5	Non-terminal residue (2)	Inferred from homology
F1CT47	F1CT47	F1CT47_GIAIN	Beta-giardin (Fragment)		Giardia intestinalis (Giardia lamblia)	237	1 out of 5	Coiled coil (2); Non-terminal residue (2)	Inferred from homology
A8BHA7	A8BHA7	A8BHA7_GIAIC	Uncharacterized protein	GL50803_004259 GL50803_4259	Giardia intestinalis (strain ATCC 50803 / WB clone C6) (Giardia lamblia)	283	1 out of 5		Predicted
Q19S92	Q19S92	Q19S92_GIAIN	Beta-giardin (Fragment)		Giardia intestinalis (Giardia lamblia)	110	1 out of 5	Coiled coil (1); Non-terminal residue (2)	Inferred from homology
A0A1M4M1D5	A0A1M4M1D5	A0A1M4M1D5_GIAIN	Beta-giardin (Fragment)	bg	Giardia intestinalis (Giardia lamblia)	138	1 out of 5	Coiled coil (1); Non-terminal residue (2)	Inferred from homology
A0A5H2ZV60	A0A5H2ZV60	A0A5H2ZV60_GIAIN	Beta-giardin (Fragment)	bg	Giardia intestinalis (Giardia lamblia)	158	1 out of 5	Coiled coil (1); Non-terminal residue (2)	Inferred from homology
A8BMP3	A8BMP3	A8BMP3_GIAIC	Ribosomal protein L31B (Ribosomal protein L31e)	GL50803_0016368 GL50803_16368	Giardia intestinalis (strain ATCC 50803 / WB clone C6) (Giardia lamblia)	106	1 out of 5		Inferred from homology
A8BED1	A8BED1	A8BED1_GIAIC	Putative Spindle pole protein (Spindle pole protein, putative)	GL50803_0021444 GL50803_21444	Giardia intestinalis (strain ATCC 50803 / WB clone C6) (Giardia lamblia)	588	1 out of 5	Coiled coil (8)	Predicted
A0A5B8NF65	A0A5B8NF65	A0A5B8NF65_GIAIN	Beta-giardin (Fragment)	bg	Giardia intestinalis (Giardia lamblia)	153	1 out of 5	Coiled coil (1); Non-terminal residue (2)	Inferred from homology
A8BMP6	A8BMP6	A8BMP6_GIAIC	Ribosomal protein L23A	GL50803_007870 GL50803_7870	Giardia intestinalis (strain ATCC 50803 / WB clone C6) (Giardia lamblia)	141	1 out of 5	Domain (1)	Inferred from homology
V6T9U4	V6T9U4	V6T9U4_GIAIN	LSU ribosomal protein L11P (Fragment)	DHA2_14938	Giardia intestinalis (Giardia lamblia)	189	1 out of 5	Domain (2); Non-terminal residue (1)	Inferred from homology
E1F7R1	E1F7R1	E1F7R1_GIAIA	Spindle pole protein, putative	GLP15_4968	Giardia intestinalis (strain P15) (Giardia lamblia)	588	1 out of 5	Coiled coil (8)	Predicted
A8BPS7	A8BPS7	A8BPS7_GIAIC	Cystatin	GL50803_0027918 GL50803_27918	Giardia intestinalis (strain ATCC 50803 / WB clone C6) (Giardia lamblia)	95	1 out of 5		Predicted
A8BS87	A8BS87	A8BS87_GIAIC	Uncharacterized protein	GL50803_0022855 GL50803_22855	Giardia intestinalis (strain ATCC 50803 / WB clone C6) (Giardia lamblia)	437	1 out of 5	Compositional bias (5); Region (3)	Predicted
F6KZU6	F6KZU6	F6KZU6_GIAIN	Beta-giardin (Fragment)		Giardia intestinalis (Giardia lamblia)	170	1 out of 5	Coiled coil (1); Non-terminal residue (2)	Inferred from homology
A0A3G9K0B3	A0A3G9K0B3	A0A3G9K0B3_GIAIN	Beta giardin (Fragment)		Giardia intestinalis (Giardia lamblia)	225	1 out of 5	Coiled coil (2); Non-terminal residue (2)	Inferred from homology
A8BDV4	A8BDV4	A8BDV4_GIAIC	FixW protein, putative (Putative FixW protein)	GL50803_006289 GL50803_6289	Giardia intestinalis (strain ATCC 50803 / WB clone C6) (Giardia lamblia)	133	1 out of 5	Domain (1)	Predicted
A0A3G9KAK1	A0A3G9KAK1	A0A3G9KAK1_GIAIN	Beta giardin (Fragment)		Giardia intestinalis (Giardia lamblia)	225	1 out of 5	Coiled coil (2); Non-terminal residue (2)	Inferred from homology
A0A1B1SP02	A0A1B1SP02	A0A1B1SP02_GIAIN	Beta-giardin (Fragment)		Giardia intestinalis (Giardia lamblia)	219	1 out of 5	Coiled coil (1); Non-terminal residue (2)	Inferred from homology
A8BGV6	A8BGV6	A8BGV6_GIAIC	Phosphoglycerate kinase (EC 2.7.2.3)	GL50803_0090872 GL50803_90872	Giardia intestinalis (strain ATCC 50803 / WB clone C6) (Giardia lamblia)	409	3 out of 5	Binding site (6); Nucleotide binding (1); Region (2)	Inferred from homology
A8BLL4	A8BLL4	A8BLL4_GIAIC	Hybrid cluster protein (Hybrid cluster protein lateral transfer candidate)	GL50803_003042 GL50803_3042	Giardia intestinalis (strain ATCC 50803 / WB clone C6) (Giardia lamblia)	568	1 out of 5		Inferred from homology
A8B6T1	A8B6T1	A8B6T1_GIAIC	RNA recognition motif-containing protein	GL50803_008250 GL50803_8250	Giardia intestinalis (strain ATCC 50803 / WB clone C6) (Giardia lamblia)	158	1 out of 5		Predicted
V6TBQ2	V6TBQ2	V6TBQ2_GIAIN	Variant-specific surface protein (Fragment)	DHA2_150444	Giardia intestinalis (Giardia lamblia)	770	1 out of 5	Domain (5); Non-terminal residue (1); Transmembrane (1)	Predicted
V6TKZ3	V6TKZ3	V6TKZ3_GIAIN	Chromosome segregation protein SMC	DHA2_15499	Giardia intestinalis (Giardia lamblia)	445	1 out of 5	Coiled coil (4)	Predicted
V6TLE8	V6TLE8	V6TLE8_GIAIN	Fructose-bisphosphate aldolase	DHA2_11043	Giardia intestinalis (Giardia lamblia)	323	1 out of 5		Predicted
E1F402	E1F402	E1F402_GIAIA	Peptidylprolyl isomerase (EC 5.2.1.8)	GLP15_730	Giardia intestinalis (strain P15) (Giardia lamblia)	109	1 out of 5	Domain (1); Region (1)	Predicted
A8BX22	A8BX22	A8BX22_GIAIC	Stress-induced-phosphoprotein 1	GL50803_0027310 GL50803_27310	Giardia intestinalis (strain ATCC 50803 / WB clone C6) (Giardia lamblia)	587	1 out of 5	Coiled coil (2); Domain (4); Region (1); Repeat (6)	Predicted
E1F0R6	E1F0R6	E1F0R6_GIAIA	Stress-induced-phosphoprotein 1	GLP15_4215	Giardia intestinalis (strain P15) (Giardia lamblia)	588	1 out of 5	Coiled coil (2); Compositional bias (1); Domain (4); Region (1); Repeat (6)	Predicted
V6TQK6	V6TQK6	V6TQK6_GIAIN	Tubulin alpha chain	DHA2_103676	Giardia intestinalis (Giardia lamblia)	511	2 out of 5	Coiled coil (1); Domain (2)	Inferred from homology
A8BZ22	A8BZ22	A8BZ22_GIAIC	Translation elongation factor (Translation elongation factor 1-beta)	GL50803_0013561 GL50803_13561	Giardia intestinalis (strain ATCC 50803 / WB clone C6) (Giardia lamblia)	220	1 out of 5	Compositional bias (1); Domain (1); Region (1)	Inferred from homology
A8BFP4	A8BFP4	A8BFP4_GIAIC	Macrophage migration inhibitory factor	GL50803_0012091 GL50803_12091	Giardia intestinalis (strain ATCC 50803 / WB clone C6) (Giardia lamblia)	114	1 out of 5		Evidence at protein level
A0A2I7YW49	A0A2I7YW49	A0A2I7YW49_GIAIN	Beta-giardin (Fragment)	bg	Giardia intestinalis (Giardia lamblia)	164	1 out of 5	Coiled coil (1); Non-terminal residue (2)	Inferred from homology
A0A0A1E9S9	A0A0A1E9S9	A0A0A1E9S9_GIAIN	Beta-giardin (Fragment)	bg	Giardia intestinalis (Giardia lamblia)	169	1 out of 5	Coiled coil (1); Non-terminal residue (2)	Inferred from homology
A8B820	A8B820	A8B820_GIAIC	Ankyrin repeat protein 1 (Protein 21.1)	GL50803_0017060 GL50803_17060	Giardia intestinalis (strain ATCC 50803 / WB clone C6) (Giardia lamblia)	623	1 out of 5	Domain (1); Repeat (1)	Predicted
A8B9X5	A8B9X5	A8B9X5_GIAIC	H-SHIPPO 1 (SHIPPO repeat domain-containing protein)	GL50803_009148 GL50803_9148	Giardia intestinalis (strain ATCC 50803 / WB clone C6) (Giardia lamblia)	212	1 out of 5	Compositional bias (1); Region (3)	Predicted
A0A644F787	A0A644F787	A0A644F787_GIAIC	Uncharacterized protein	GL50803_0016522	Giardia intestinalis (strain ATCC 50803 / WB clone C6) (Giardia lamblia)	103	1 out of 5		Predicted
H9U975	H9U975	H9U975_GIAIN	Beta-giardin (Fragment)		Giardia intestinalis (Giardia lamblia)	90	1 out of 5	Non-terminal residue (2)	Inferred from homology
A0A5S9HWF0	A0A5S9HWF0	A0A5S9HWF0_GIAIN	Beta-giardin (Fragment)	BG	Giardia intestinalis (Giardia lamblia)	165	1 out of 5	Coiled coil (1); Non-terminal residue (2)	Inferred from homology
A8BEZ6	A8BEZ6	A8BEZ6_GIAIC	Delta giardin	GL50803_86676	Giardia intestinalis (strain ATCC 50803 / WB clone C6) (Giardia lamblia)	293	1 out of 5		Inferred from homology
A8B1T3	A8B1T3	A8B1T3_GIAIC	60S ribosomal protein L27	GL50803_008462 GL50803_8462	Giardia intestinalis (strain ATCC 50803 / WB clone C6) (Giardia lamblia)	135	1 out of 5	Domain (1)	Inferred from homology
E1EVT6	E1EVT6	E1EVT6_GIAIA	Histone H2A	GLP15_3338 GLP15_4819	Giardia intestinalis (strain P15) (Giardia lamblia)	124	2 out of 5	Compositional bias (1); Domain (1); Region (1)	Inferred from homology
E1F0K8	E1F0K8	E1F0K8_GIAIA	Coiled-coil protein	GLP15_3897	Giardia intestinalis (strain P15) (Giardia lamblia)	1191	1 out of 5	Coiled coil (16); Compositional bias (1); Region (1)	Predicted
A8BCR6	A8BCR6	A8BCR6_GIAIC	Cytosolic HSP70 (Cytosolic heat shock protein 70)	GL50803_0088765 GL50803_88765	Giardia intestinalis (strain ATCC 50803 / WB clone C6) (Giardia lamblia)	664	2 out of 5	Coiled coil (1); Region (1)	Inferred from homology
E1F6V5	E1F6V5	E1F6V5_GIAIA	Delta giardin	GLP15_2196	Giardia intestinalis (strain P15) (Giardia lamblia)	268	1 out of 5		Inferred from homology
E1F4L8	E1F4L8	E1F4L8_GIAIA	GTP-binding nuclear protein	GLP15_2417	Giardia intestinalis (strain P15) (Giardia lamblia)	226	2 out of 5		Inferred from homology
A8BM24	A8BM24	A8BM24_GIAIC	Prefoldin subunit 2	GL50803_0011713 GL50803_11713	Giardia intestinalis (strain ATCC 50803 / WB clone C6) (Giardia lamblia)	108	1 out of 5	Coiled coil (2)	Inferred from homology
A8BL61	A8BL61	A8BL61_GIAIC	Dynein light chain	GL50803_009848 GL50803_9848	Giardia intestinalis (strain ATCC 50803 / WB clone C6) (Giardia lamblia)	89	2 out of 5		Inferred from homology
E0ZS70	E0ZS70	E0ZS70_GIAIN	Beta-giardin (Fragment)	bgia	Giardia intestinalis (Giardia lamblia)	154	1 out of 5	Coiled coil (1); Non-terminal residue (2)	Inferred from homology
V6TEP4	V6TEP4	V6TEP4_GIAIN	UVR domain-containing protein	DHA2_7444	Giardia intestinalis (Giardia lamblia)	367	1 out of 5	Coiled coil (2); Compositional bias (1); Domain (1); Region (1)	Predicted
A8B484	A8B484	A8B484_GIAIC	40S ribosomal protein S21	GL50803_007082 GL50803_7082	Giardia intestinalis (strain ATCC 50803 / WB clone C6) (Giardia lamblia)	89	1 out of 5		Inferred from homology
C6LRE4	C6LRE4	C6LRE4_GIAIB	UVR domain-containing protein	GL50581_1326	Giardia intestinalis (strain ATCC 50581 / GS clone H7) (Giardia lamblia)	367	1 out of 5	Coiled coil (2); Compositional bias (1); Domain (1); Region (1)	Predicted
A8BVR8	A8BVR8	A8BVR8_GIAIC	NAC-A/B domain-containing protein	GL50803_5604	Giardia intestinalis (strain ATCC 50803 / WB clone C6) (Giardia lamblia)	135	1 out of 5	Domain (1); Region (1)	Predicted
A0A644F045	A0A644F045	A0A644F045_GIAIC	NAC domain-containing protein	GL50803_005604	Giardia intestinalis (strain ATCC 50803 / WB clone C6) (Giardia lamblia)	131	1 out of 5	Domain (1); Region (1)	Predicted
V6T9Y0	V6T9Y0	V6T9Y0_GIAIN	Thioredoxin-like protein	DHA2_9355	Giardia intestinalis (Giardia lamblia)	134	1 out of 5	Domain (1)	Predicted
V6TBM5	V6TBM5	V6TBM5_GIAIN	Tubulin beta chain	DHA2_153187	Giardia intestinalis (Giardia lamblia)	454	2 out of 5	Coiled coil (1); Domain (2); Region (1)	Inferred from homology
A8B481	A8B481	A8B481_GIAIC	Ribosomal L38e	GL50803_0034093 GL50803_34093	Giardia intestinalis (strain ATCC 50803 / WB clone C6) (Giardia lamblia)	77	1 out of 5		Inferred from homology
E2RTT3	E2RTT3	E2RTT3_GIAIB	Calmodulin	GL50581_2793	Giardia intestinalis (strain ATCC 50581 / GS clone H7) (Giardia lamblia)	153	1 out of 5	Calcium binding (3); Domain (4)	Predicted
A0A1Q1PRU6	A0A1Q1PRU6	A0A1Q1PRU6_GIAIN	Triosephosphate isomerase (EC 5.3.1.1) (Fragment)	tpi	Giardia intestinalis (Giardia lamblia)	174	2 out of 5	Non-terminal residue (2)	Inferred from homology
Q967M2	Q967M2	Q967M2_GIAIN	Adenine phosphoribosyltransferase	DHA2_112885	Giardia intestinalis (Giardia lamblia)	180	1 out of 5	Active site (1); Domain (1); Site (1)	Evidence at protein level
A8BZZ4	A8BZZ4	A8BZZ4_GIAIC	Vesicle-fusing ATPase (EC 3.6.4.6)	GL50803_112681	Giardia intestinalis (strain ATCC 50803 / WB clone C6) (Giardia lamblia)	830	2 out of 5	Domain (2)	Inferred from homology
V6TSF6	V6TSF6	V6TSF6_GIAIN	Chromosome segregation protein SMC	GSB_21444	Giardia intestinalis (Giardia lamblia)	586	1 out of 5	Coiled coil (8)	Predicted
V6TS02	V6TS02	V6TS02_GIAIN	Chromosome segregation protein SMC	GSB_10167	Giardia intestinalis (Giardia lamblia)	1191	1 out of 5	Coiled coil (16); Compositional bias (1); Region (1)	Predicted
A0A3G9KB83	A0A3G9KB83	A0A3G9KB83_GIAIN	Beta giardin (Fragment)		Giardia intestinalis (Giardia lamblia)	225	1 out of 5	Coiled coil (2); Non-terminal residue (2)	Inferred from homology
E1F0W3	E1F0W3	E1F0W3_GIAIA	Arginine deiminase	GLP15_4932	Giardia intestinalis (strain P15) (Giardia lamblia)	580	1 out of 5		Predicted
C6LWT7	C6LWT7	C6LWT7_GIAIB	40S ribosomal protein S21	GL50581_3249	Giardia intestinalis (strain ATCC 50581 / GS clone H7) (Giardia lamblia)	89	1 out of 5		Inferred from homology
C6LS73	C6LS73	C6LS73_GIAIB	Thioredoxin domain-containing protein	GL50581_1609	Giardia intestinalis (strain ATCC 50581 / GS clone H7) (Giardia lamblia)	134	1 out of 5	Domain (1)	Predicted
E2RU57	E2RU57	E2RU57_GIAIC	Alpha-7.3 giardin	GL50803_00114787 GL50803_114787	Giardia intestinalis (strain ATCC 50803 / WB clone C6) (Giardia lamblia)	295	1 out of 5		Predicted
V6T9H5	V6T9H5	V6T9H5_GIAIN	Uncharacterized protein	DHA2_154418	Giardia intestinalis (Giardia lamblia)	295	1 out of 5		Predicted
Q4VPN9	Q4VPN9	Q4VPN9_GIAIN	Alpha-7.2 giardin		Giardia intestinalis (Giardia lamblia)	388	1 out of 5		Predicted
V6TEB3	V6TEB3	V6TEB3_GIAIN	Uncharacterized protein (Fragment)	DHA2_153929	Giardia intestinalis (Giardia lamblia)	357	1 out of 5	Non-terminal residue (1)	Predicted
E2RTP6	E2RTP6	E2RTP6_GIAIC	Alpha-7.1 giardin	GL50803_00103373 GL50803_103373	Giardia intestinalis (strain ATCC 50803 / WB clone C6) (Giardia lamblia)	388	1 out of 5	Chain (1); Signal peptide (1)	Predicted
A0A644F843	A0A644F843	A0A644F843_GIAIC	40S ribosomal protein S30	GL50803_0060147	Giardia intestinalis (strain ATCC 50803 / WB clone C6) (Giardia lamblia)	69	1 out of 5	Compositional bias (1); Region (1)	Inferred from homology
V6TY33	V6TY33	V6TY33_GIAIN	Uncharacterized protein	GSB_4239	Giardia intestinalis (Giardia lamblia)	98	1 out of 5		Predicted
A8BD17	A8BD17	A8BD17_GIAIC	Cytochrome b5-like Heme/Steroid binding domain-containing protein	GL50803_002972 GL50803_2972	Giardia intestinalis (strain ATCC 50803 / WB clone C6) (Giardia lamblia)	258	1 out of 5	Domain (1); Region (1)	Inferred from homology
A8B966	A8B966	A8B966_GIAIC	4-methyl-5-thiazole monophosphate biosynthesis enzyme (Protein deglycase)	GL50803_009088 GL50803_9088	Giardia intestinalis (strain ATCC 50803 / WB clone C6) (Giardia lamblia)	186	1 out of 5	Domain (1)	Predicted
C6LS39	C6LS39	C6LS39_GIAIB	Arginine deiminase	GL50581_1575	Giardia intestinalis (strain ATCC 50581 / GS clone H7) (Giardia lamblia)	580	1 out of 5		Predicted
A8BLL7	A8BLL7	A8BLL7_GIAIC	60S ribosomal protein L7a	GL50803_0017244 GL50803_17244	Giardia intestinalis (strain ATCC 50803 / WB clone C6) (Giardia lamblia)	225	1 out of 5	Domain (1)	Inferred from homology
C6LYM5	C6LYM5	C6LYM5_GIAIB	Coiled-coil protein	GL50581_3902	Giardia intestinalis (strain ATCC 50581 / GS clone H7) (Giardia lamblia)	1444	1 out of 5	Coiled coil (15); Compositional bias (2); Region (3)	Predicted
A8B6P4	A8B6P4	A8B6P4_GIAIC	Kinase, NEK	GL50803_0087677 GL50803_87677	Giardia intestinalis (strain ATCC 50803 / WB clone C6) (Giardia lamblia)	1208	1 out of 5	Domain (3); Repeat (6)	Predicted
E1F838	E1F838	E1F838_GIAIA	Alpha-7.3 giardin	GLP15_1354	Giardia intestinalis (strain P15) (Giardia lamblia)	278	1 out of 5		Predicted
V6TSN2	V6TSN2	V6TSN2_GIAIN	Uncharacterized protein	GSB_152473	Giardia intestinalis (Giardia lamblia)	295	1 out of 5		Predicted
V6TSA5	V6TSA5	V6TSA5_GIAIN	Uncharacterized protein	GSB_153791	Giardia intestinalis (Giardia lamblia)	295	1 out of 5		Predicted
E1F2J5	E1F2J5	E1F2J5_GIAIA	CCT-alpha (T-complex protein 1 subunit alpha)	GLP15_1108	Giardia intestinalis (strain P15) (Giardia lamblia)	550	1 out of 5		Inferred from homology
V6TDW9	V6TDW9	V6TDW9_GIAIN	CCT-alpha (T-complex protein 1 subunit alpha)	DHA2_91919	Giardia intestinalis (Giardia lamblia)	550	1 out of 5		Inferred from homology
A0A1M4M170	A0A1M4M170	A0A1M4M170_GIAIN	Beta-giardin (Fragment)	bg	Giardia intestinalis (Giardia lamblia)	138	1 out of 5	Coiled coil (1); Non-terminal residue (2)	Inferred from homology

## Sheet: enrichment LV_SV_LR
Enrichment FDR	Genes in list	Total genes	Functional Category	Genes
0.000658098	7	70	mixed, incl. TCP-1/cpn60 chaperonin family, and Thioredoxin	GL50803_16076 GL50803_27310 TEF1 GSB_17163 GL50803_88765 GL50803_3910 GSB_14521
0.0096382	7	174	mixed, incl. Metabolic pathways, and Transferase	GL50803_14614 GAP1 GL50803_11301 GL50803_90872 GL50803_12091 GL50803_16453 GL50803_9088
0.0107225	7	194	mixed, incl. Metabolic pathways, and Transferase	GL50803_14614 GAP1 GL50803_11301 GL50803_90872 GL50803_12091 GL50803_16453 GL50803_9088
0.0107225	7	183	mixed, incl. Metabolic pathways, and Transferase	GL50803_14614 GAP1 GL50803_11301 GL50803_90872 GL50803_12091 GL50803_16453 GL50803_9088
0.0010631	6	54	mixed, incl. TCP-1/cpn60 chaperonin family, and Thioredoxin	GL50803_16076 GL50803_27310 GSB_17163 GL50803_88765 GL50803_3910 GSB_14521
0.00211581	6	71	Ribosomal protein	GL50803_16368 GL50803_7870 GL50803_17244 GL50803_34093 GL50803_7082 GL50803_8462
0.00223817	6	76	Ribonucleoprotein	GL50803_16368 GL50803_7870 GL50803_17244 GL50803_34093 GL50803_7082 GL50803_8462
0.00281384	6	87	Ribosome, and Protein biosynthesis	GL50803_13561 GL50803_7870 GL50803_17244 GL50803_7110 GL50803_7082 GL50803_8462
0.00281384	6	81	Ribosome	GL50803_13561 GL50803_7870 GL50803_17244 GL50803_7110 GL50803_7082 GL50803_8462
0.00723132	6	112	Ribosome, and Aminoacyl-tRNA biosynthesis	GL50803_13561 GL50803_7870 GL50803_17244 GL50803_7110 GL50803_7082 GL50803_8462
0.00211581	5	44	mixed, incl. TCP-1/cpn60 chaperonin family, and Thioredoxin	GL50803_16076 GL50803_27310 GL50803_88765 GL50803_3910 GSB_14521
0.00723132	5	72	Ribosome	GL50803_7870 GL50803_17244 GL50803_7110 GL50803_7082 GL50803_8462
0.0107225	5	87	mixed, incl. Biosynthesis of secondary metabolites, and Transferase	GL50803_14614 GAP1 GL50803_11301 GL50803_90872 GL50803_16453
0.0107225	4	53	mixed, incl. Carbon metabolism, and Starch and sucrose metabolism	GL50803_14614 GAP1 GL50803_90872 GL50803_16453
0.00124341	3	6	AhpC/TSA family	GL50803_16076 GL50803_6289 GSB_14521
0.00124341	3	6	Redoxin	GL50803_16076 GL50803_6289 GSB_14521
0.00281384	3	10	Furin-like repeat	GL50803_119706 GL50803_113304 GL50803_113450
0.00284689	3	11	Redoxin, and Thioredoxin	GL50803_16076 GL50803_3910 GSB_14521
0.00284689	3	11	Growth factor receptor cysteine-rich domain superfamily	GL50803_119706 GL50803_113304 GL50803_113450
0.00352227	3	12	Giardia variant-specific surface protein	GL50803_119706 GL50803_113304 GL50803_113450
0.00540042	3	14	Thioredoxin	GL50803_6289 GL50803_3910 GL50803_104250
0.00788575	3	18	nucleotide binding	TEF1 GAP1 GL50803_16453
0.00788575	3	18	cellular nitrogen compound metabolic process	TEF1 GAP1 GL50803_16453
0.00788575	3	18	small molecule binding	TEF1 GAP1 GL50803_16453
0.00788575	3	18	nucleoside phosphate binding	TEF1 GAP1 GL50803_16453
0.00788575	3	18	organonitrogen compound metabolic process	TEF1 GAP1 GL50803_16453
0.00281384	2	2	Thioredoxin	GL50803_3910 GL50803_104250
0.00281384	2	2	Histone H2B	GL50803_121045 GL50803_121046
0.00563878	2	3	C-terminal domain of 1-Cys peroxiredoxin	GL50803_16076 GSB_14521
0.0107225	2	6	Core histone H2A/H2B/H3/H4	GL50803_121045 GL50803_121046

## Sheet: LR_LV
Entry	Entry name	Protein names	Gene names	Organism	Length	Annotation	Features	Protein existence
A8BH19	A8BH19_GIAIC	Kinase, NEK	GL50803_0015409 GL50803_15409	Giardia intestinalis (strain ATCC 50803 / WB clone C6) (Giardia lamblia)	515	1 out of 5	Domain (1)	Predicted
A8BL74	A8BL74_GIAIC	Uncharacterized protein	GL50803_009861 GL50803_9861	Giardia intestinalis (strain ATCC 50803 / WB clone C6) (Giardia lamblia)	385	1 out of 5	Compositional bias (1); Region (1)	Predicted
A8BAF5	A8BAF5_GIAIC	Coiled-coil protein	GL50803_0017249 GL50803_17249	Giardia intestinalis (strain ATCC 50803 / WB clone C6) (Giardia lamblia)	1675	1 out of 5	Coiled coil (18); Compositional bias (1); Region (2)	Predicted
Q27662	Q27662_GIAIN	Pyruvate, phosphate dikinase (EC 2.7.9.1)		Giardia intestinalis (Giardia lamblia)	884	2 out of 5	Active site (2); Binding site (7); Domain (5); Metal binding (2)	Inferred from homology
Q962Q0	Q962Q0_GIAIN	Axoneme-associated protein GASP-180		Giardia intestinalis (Giardia lamblia)	1627	1 out of 5	Coiled coil (27); Domain (2); Repeat (2)	Predicted
E2RU98	E2RU98_GIAIB	14-3-3 protein	GL50581_2925	Giardia intestinalis (strain ATCC 50581 / GS clone H7) (Giardia lamblia)	248	1 out of 5	Coiled coil (2); Domain (1)	Inferred from homology
A8B5G1	A8B5G1_GIAIC	Axoneme-associated protein GASP-180	GL50803_137716	Giardia intestinalis (strain ATCC 50803 / WB clone C6) (Giardia lamblia)	1585	1 out of 5	Coiled coil (27); Domain (1); Repeat (1)	Predicted
A0A644F1V6	A0A644F1V6_GIAIC	Coiled-coil protein	GL50803_00113677	Giardia intestinalis (strain ATCC 50803 / WB clone C6) (Giardia lamblia)	3226	1 out of 5	Coiled coil (42); Region (2)	Predicted
A0A644F3M5	A0A644F3M5_GIAIC	Acyl-CoA synthetase	GL50803_0086511	Giardia intestinalis (strain ATCC 50803 / WB clone C6) (Giardia lamblia)	902	1 out of 5	Compositional bias (1); Domain (1); Region (1)	Predicted
A8BBT5	A8BBT5_GIAIC	Axoneme-associated protein GASP-180	GL50803_0016745 GL50803_16745	Giardia intestinalis (strain ATCC 50803 / WB clone C6) (Giardia lamblia)	1039	1 out of 5	Coiled coil (13); Domain (2)	Predicted
E1F308	E1F308_GIAIA	Pyruvate, phosphate dikinase (EC 2.7.9.1)	GLP15_1026	Giardia intestinalis (strain P15) (Giardia lamblia)	884	2 out of 5	Active site (2); Binding site (7); Domain (5); Metal binding (2)	Inferred from homology
A8B440	A8B440_GIAIC	Ankyrin repeat protein 1 (Protein 21.1)	GL50803_0027925 GL50803_27925	Giardia intestinalis (strain ATCC 50803 / WB clone C6) (Giardia lamblia)	786	1 out of 5	Coiled coil (6); Compositional bias (1); Domain (1); Region (1); Repeat (2)	Predicted
A8BYL1	A8BYL1_GIAIC	Uncharacterized protein	GL50803_0013584 GL50803_13584	Giardia intestinalis (strain ATCC 50803 / WB clone C6) (Giardia lamblia)	386	1 out of 5	Coiled coil (5); Region (1)	Predicted
E1F4P2	E1F4P2_GIAIA	Protein 21.1	GLP15_1170	Giardia intestinalis (strain P15) (Giardia lamblia)	330	1 out of 5	Coiled coil (1); Domain (1)	Predicted
E3WCX0	E3WCX0_GIAIN	Heat shock protein 90	hsp90	Giardia intestinalis (Giardia lamblia)	704	1 out of 5	Coiled coil (1); Domain (1); Region (2)	Evidence at transcript level
A8BHN6	A8BHN6_GIAIC	Uncharacterized protein	GL50803_0021628 GL50803_21628	Giardia intestinalis (strain ATCC 50803 / WB clone C6) (Giardia lamblia)	383	1 out of 5	Compositional bias (2); Region (1)	Predicted
A8BH24	A8BH24_GIAIC	Kinase, NEK (Kinase, NEK-frag)	GL50803_0015411 GL50803_15411	Giardia intestinalis (strain ATCC 50803 / WB clone C6) (Giardia lamblia)	706	1 out of 5	Domain (2)	Predicted
A8BK79	A8BK79_GIAIC	Xaa-Pro dipeptidase	GL50803_0017327 GL50803_17327	Giardia intestinalis (strain ATCC 50803 / WB clone C6) (Giardia lamblia)	444	1 out of 5	Domain (1)	Inferred from homology
E2RU11	E2RU11_GIAIC	Acetyl-CoA synthetase	GL50803_13608	Giardia intestinalis (strain ATCC 50803 / WB clone C6) (Giardia lamblia)	726	1 out of 5	Domain (1)	Predicted
E2RTZ3	E2RTZ3_GIAIC	Protein disulfide isomerase PDI2	GL50803_009413 GL50803_9413	Giardia intestinalis (strain ATCC 50803 / WB clone C6) (Giardia lamblia)	449	2 out of 5	Chain (1); Domain (1); Region (2); Signal peptide (1); Transmembrane (1)	Predicted
Q8T6L2	Q8T6L2_GIAIN	Dynamin GTPase (Dynamin-like protein)	DLP DHA2_14373	Giardia intestinalis (Giardia lamblia)	732	1 out of 5	Compositional bias (1); Domain (2); Region (1)	Predicted
Q24982	Q24982_GIAIN	Pyruvate:ferredoxin oxidoreductase		Giardia intestinalis (Giardia lamblia)	1253	1 out of 5	Domain (2)	Predicted
A8BCE5	A8BCE5_GIAIC	Flagellar exit site protein (p115, putative)	GL50803_008855 GL50803_8855	Giardia intestinalis (strain ATCC 50803 / WB clone C6) (Giardia lamblia)	932	1 out of 5	Coiled coil (3); Compositional bias (2); Region (2)	Predicted
V6TDZ9	V6TDZ9_GIAIN	Uncharacterized protein	DHA2_153553	Giardia intestinalis (Giardia lamblia)	383	1 out of 5	Compositional bias (2); Region (1)	Predicted
A8BKJ8	A8BKJ8_GIAIC	Polyadenylate-binding protein, putative (Putative Polyadenylate-binding protein)	GL50803_005942 GL50803_5942	Giardia intestinalis (strain ATCC 50803 / WB clone C6) (Giardia lamblia)	442	1 out of 5	Domain (2); Region (1)	Predicted
Q8WP40	Q8WP40_GIAIN	Phosphopyruvate hydratase (EC 4.2.1.11)	enol	Giardia intestinalis (Giardia lamblia)	445	3 out of 5	Active site (2); Binding site (5); Domain (2); Region (1)	Inferred from homology
A0A644EYT1	A0A644EYT1_GIAIC	Ankyrin repeat protein 1	GL50803_0041212	Giardia intestinalis (strain ATCC 50803 / WB clone C6) (Giardia lamblia)	1620	1 out of 5	Coiled coil (23); Domain (2)	Predicted
E1F1N5	E1F1N5_GIAIA	Protein 21.1	GLP15_4723	Giardia intestinalis (strain P15) (Giardia lamblia)	786	1 out of 5	Coiled coil (6); Compositional bias (1); Domain (1); Region (1); Repeat (2)	Predicted
V6TH18	V6TH18_GIAIN	LSU ribosomal protein L4/L1 family protein	DHA2_17547	Giardia intestinalis (Giardia lamblia)	316	1 out of 5	Domain (1)	Inferred from homology
A8BMZ1	A8BMZ1_GIAIC	Ribosomal protein S2	GL50803_008118 GL50803_8118	Giardia intestinalis (strain ATCC 50803 / WB clone C6) (Giardia lamblia)	242	1 out of 5	Compositional bias (1); Domain (1); Region (1)	Inferred from homology
A8BU59	A8BU59_GIAIC	Elongation factor 2	GL50803_0017570 GL50803_17570	Giardia intestinalis (strain ATCC 50803 / WB clone C6) (Giardia lamblia)	898	1 out of 5	Coiled coil (1); Domain (1)	Inferred from homology
V6U0F1	V6U0F1_GIAIN	Dynamin GTPase	GSB_14373	Giardia intestinalis (Giardia lamblia)	734	1 out of 5	Compositional bias (2); Domain (2); Region (1)	Predicted
P19389	GIA2_GIAIN	Giardin subunit alpha-2		Giardia intestinalis (Giardia lamblia)	296	2 out of 5	Chain (1); Repeat (4)	Inferred from homology
O09435	O09435_GIAIN	Aldehyde-alcohol dehydrogenase	ADHE	Giardia intestinalis (Giardia lamblia)	888	2 out of 5	Domain (2)	Inferred from homology
A8BEW2	A8BEW2_GIAIC	Uncharacterized protein	GL50803_009183 GL50803_9183	Giardia intestinalis (strain ATCC 50803 / WB clone C6) (Giardia lamblia)	1904	1 out of 5		Predicted
E1EVJ1	E1EVJ1_GIAIA	Axoneme-associated protein GASP-180	GLP15_1880	Giardia intestinalis (strain P15) (Giardia lamblia)	1641	1 out of 5	Coiled coil (27); Domain (2); Repeat (2)	Predicted
V6TE36	V6TE36_GIAIN	Axoneme-associated protein GASP-180 (Fragment)	DHA2_153328	Giardia intestinalis (Giardia lamblia)	1062	1 out of 5	Coiled coil (19); Non-terminal residue (1)	Predicted
A8BE38	A8BE38_GIAIC	Malate dehydrogenase (Malic enzyme)	GL50803_0014285 GL50803_14285	Giardia intestinalis (strain ATCC 50803 / WB clone C6) (Giardia lamblia)	557	2 out of 5	Active site (2); Domain (2); Metal binding (3)	Inferred from homology
V6T893	V6T893_GIAIN	Chromosome segregation protein SMC	DHA2_41212	Giardia intestinalis (Giardia lamblia)	1620	1 out of 5	Coiled coil (24); Domain (1); Repeat (1)	Predicted
A8B852	A8B852_GIAIC	Pyruvate-flavodoxin oxidoreductase (EC 1.-.-.-)	GL50803_0017063 GL50803_17063	Giardia intestinalis (strain ATCC 50803 / WB clone C6) (Giardia lamblia)	1199	2 out of 5	Coiled coil (1); Domain (2); Metal binding (12)	Predicted
V6U2F5	V6U2F5_GIAIN	Viral A-type inclusion protein repeat protein	GSB_17249	Giardia intestinalis (Giardia lamblia)	1671	1 out of 5	Coiled coil (21); Region (1)	Predicted
V6T7L3	V6T7L3_GIAIN	Aminoacyl-histidine dipeptidase	DHA2_15832	Giardia intestinalis (Giardia lamblia)	524	1 out of 5	Coiled coil (1)	Predicted
E2RTP4	E2RTP4_GIAIC	Alpha-1 giardin	GL50803_0011654 GL50803_11654	Giardia intestinalis (strain ATCC 50803 / WB clone C6) (Giardia lamblia)	295	1 out of 5		Predicted
E1EWM9	E1EWM9_GIAIA	Ribosomal protein S16	GLP15_5036	Giardia intestinalis (strain P15) (Giardia lamblia)	158	1 out of 5		Inferred from homology
A8BUY7	A8BUY7_GIAIC	AAA family ATPase	GL50803_0016867 GL50803_16867	Giardia intestinalis (strain ATCC 50803 / WB clone C6) (Giardia lamblia)	870	2 out of 5	Domain (3); Region (1)	Predicted
Q8WR55	Q8WR55_GIAIN	NADH oxidase (Fragment)		Giardia intestinalis (Giardia lamblia)	470	1 out of 5	Domain (2); Non-terminal residue (1)	Predicted
E1F603	E1F603_GIAIA	Axoneme-associated protein GASP-180	GLP15_1902	Giardia intestinalis (strain P15) (Giardia lamblia)	1039	1 out of 5	Coiled coil (14); Domain (2)	Predicted
Q95VP0	Q95VP0_GIAIC	Alpha-3 giardin		Giardia intestinalis (strain ATCC 50803 / WB clone C6) (Giardia lamblia)	296	1 out of 5		Predicted
V6TUM8	V6TUM8_GIAIN	Tubulin alpha chain (Fragment)	GSB_150617	Giardia intestinalis (Giardia lamblia)	316	2 out of 5	Coiled coil (1); Domain (2); Non-terminal residue (1)	Inferred from homology
Q9Y1U1	Q9Y1U1_GIAIN	Malate dehydrogenase (EC 1.1.1.37)	mdh1	Giardia intestinalis (Giardia lamblia)	331	2 out of 5	Active site (1); Binding site (3); Domain (2)	Inferred from homology
E2RU74	E2RU74_GIAIB	Ribosomal protein L23	GL50581_3626	Giardia intestinalis (strain ATCC 50581 / GS clone H7) (Giardia lamblia)	142	1 out of 5		Inferred from homology
V6TAM8	V6TAM8_GIAIN	60S acidic ribosomal protein P0	DHA2_17054	Giardia intestinalis (Giardia lamblia)	326	1 out of 5	Domain (1); Region (1)	Inferred from homology
E1EYJ1	E1EYJ1_GIAIA	Pyruvate-flavodoxin oxidoreductase	GLP15_1818	Giardia intestinalis (strain P15) (Giardia lamblia)	1253	1 out of 5	Domain (2)	Predicted
V6TKC4	V6TKC4_GIAIN	Aldehyde-alcohol dehydrogenase	DHA2_93358	Giardia intestinalis (Giardia lamblia)	888	2 out of 5	Domain (2)	Inferred from homology
V6T7M2	V6T7M2_GIAIN	SSU ribosomal protein S3P	DHA2_7999	Giardia intestinalis (Giardia lamblia)	217	1 out of 5	Domain (1)	Inferred from homology
C6LWW4	C6LWW4_GIAIB	Protein 21.1	GL50581_3278	Giardia intestinalis (strain ATCC 50581 / GS clone H7) (Giardia lamblia)	786	1 out of 5	Coiled coil (5); Compositional bias (1); Domain (1); Region (1); Repeat (2)	Predicted
C6LSM5	C6LSM5_GIAIB	Elongation factor 2	GL50581_1765	Giardia intestinalis (strain ATCC 50581 / GS clone H7) (Giardia lamblia)	898	1 out of 5	Domain (1); Region (1)	Inferred from homology
V6TAW2	V6TAW2_GIAIN	40S ribosomal protein S3a	DHA2_16265	Giardia intestinalis (Giardia lamblia)	248	2 out of 5	Initiator methionine (1)	Inferred from homology
A8BCS1	A8BCS1_GIAIC	Putative Spindle pole protein (Spindle pole protein, putative)	GL50803_007031 GL50803_7031	Giardia intestinalis (strain ATCC 50803 / WB clone C6) (Giardia lamblia)	995	1 out of 5	Coiled coil (6); Compositional bias (6); Domain (1); Region (2)	Predicted
A0A644F9I4	A0A644F9I4_GIAIC	Axoneme-associated protein GASP-180	GL50803_0013475	Giardia intestinalis (strain ATCC 50803 / WB clone C6) (Giardia lamblia)	8035	1 out of 5	Coiled coil (101); Domain (12); Region (2)	Predicted
V6T9C3	V6T9C3_GIAIN	ATPase involved in DNA repair/chromosome segregation	DHA2_153884	Giardia intestinalis (Giardia lamblia)	554	1 out of 5	Coiled coil (3); Compositional bias (1); Region (2)	Predicted
A8BFE9	A8BFE9_GIAIC	Uncharacterized protein	GL50803_0011354 GL50803_11354	Giardia intestinalis (strain ATCC 50803 / WB clone C6) (Giardia lamblia)	281	1 out of 5		Predicted
A8BAR3	A8BAR3_GIAIC	ABC transporter family protein	GL50803_0092223 GL50803_92223	Giardia intestinalis (strain ATCC 50803 / WB clone C6) (Giardia lamblia)	941	2 out of 5	Coiled coil (1); Domain (1); Nucleotide binding (1); Transmembrane (7)	Predicted
A8BBJ1	A8BBJ1_GIAIC	FAD-dependent glycerol-3-phosphate dehydrogenase (Glycerol-3-phosphate dehydrogenase) (EC 1.1.5.3)	GL50803_0016125 GL50803_16125	Giardia intestinalis (strain ATCC 50803 / WB clone C6) (Giardia lamblia)	1111	1 out of 5	Coiled coil (1); Domain (3)	Predicted
A8BBI5	A8BBI5_GIAIC	T-complex protein 1 subunit eta (TCP-1-eta) (CCT-eta)	GL50803_0016124 GL50803_16124	Giardia intestinalis (strain ATCC 50803 / WB clone C6) (Giardia lamblia)	595	2 out of 5		Inferred from homology
E1F0V6	E1F0V6_GIAIA	Acetyl-CoA synthetase	GLP15_4939	Giardia intestinalis (strain P15) (Giardia lamblia)	715	1 out of 5	Domain (1)	Predicted
A8B4I3	A8B4I3_GIAIC	Acyl-CoA synthetase	GL50803_0016667 GL50803_16667	Giardia intestinalis (strain ATCC 50803 / WB clone C6) (Giardia lamblia)	905	1 out of 5	Domain (1)	Predicted
A8BPV3	A8BPV3_GIAIC	Vacuolar ATP synthase subunit B (EC 3.6.3.14)	GL50803_0012216 GL50803_12216	Giardia intestinalis (strain ATCC 50803 / WB clone C6) (Giardia lamblia)	497	1 out of 5	Domain (2)	Inferred from homology
A8BVD3	A8BVD3_GIAIC	Transketolase (EC 2.2.1.1)	GL50803_009704 GL50803_9704	Giardia intestinalis (strain ATCC 50803 / WB clone C6) (Giardia lamblia)	719	2 out of 5	Domain (1)	Inferred from homology
V6TJE6	V6TJE6_GIAIN	H(+)-transporting two-sector ATPase (EC 7.1.2.2)	DHA2_7532	Giardia intestinalis (Giardia lamblia)	655	2 out of 5	Domain (3)	Inferred from homology
E2RTP3	E2RTP3_GIAIC	Alcohol dehydrogenase 3 (Alcohol dehydrogenase lateral transfer candidate)	GL50803_003593 GL50803_3593	Giardia intestinalis (strain ATCC 50803 / WB clone C6) (Giardia lamblia)	407	1 out of 5	Domain (1)	Predicted
A8BYY5	A8BYY5_GIAIC	Ser/Thr phosphatase 2A regulatory subunit A (Ser/Thr phosphatase 2A, 65kDa reg sub A)	GL50803_007439 GL50803_7439	Giardia intestinalis (strain ATCC 50803 / WB clone C6) (Giardia lamblia)	652	1 out of 5	Repeat (8)	Predicted
V6TD99	V6TD99_GIAIN	Ankyrin repeat protein	DHA2_14859	Giardia intestinalis (Giardia lamblia)	958	1 out of 5	Coiled coil (4); Domain (1); Repeat (2)	Predicted
A8B9N2	A8B9N2_GIAIC	Arginyl-tRNA synthetase (EC 6.1.1.19)	GL50803_0010521 GL50803_10521	Giardia intestinalis (strain ATCC 50803 / WB clone C6) (Giardia lamblia)	621	2 out of 5	Domain (2)	Inferred from homology
E1F7D6	E1F7D6_GIAIA	Alpha-1 giardin	GLP15_1720	Giardia intestinalis (strain P15) (Giardia lamblia)	295	1 out of 5		Predicted
A8BZ58	A8BZ58_GIAIC	Ribosomal protein S18	GL50803_0015551 GL50803_15551	Giardia intestinalis (strain ATCC 50803 / WB clone C6) (Giardia lamblia)	154	1 out of 5	Region (1)	Inferred from homology
A8BPT2	A8BPT2_GIAIC	Ankyrin repeat protein 1 (Protein 21.1)	GL50803_0017551 GL50803_17551	Giardia intestinalis (strain ATCC 50803 / WB clone C6) (Giardia lamblia)	1074	1 out of 5	Coiled coil (4); Compositional bias (3); Domain (1); Region (2); Repeat (1)	Predicted
A8B6L8	A8B6L8_GIAIC	40S ribosomal protein S6	GL50803_0014620 GL50803_14620	Giardia intestinalis (strain ATCC 50803 / WB clone C6) (Giardia lamblia)	248	1 out of 5	Coiled coil (1)	Inferred from homology
A8BT38	A8BT38_GIAIC	40S ribosomal protein S7	GL50803_0014329 GL50803_14329	Giardia intestinalis (strain ATCC 50803 / WB clone C6) (Giardia lamblia)	190	2 out of 5		Inferred from homology
E1EX59	E1EX59_GIAIA	Kinase, NEK	GLP15_4879	Giardia intestinalis (strain P15) (Giardia lamblia)	515	1 out of 5	Domain (1)	Predicted
E2RU42	E2RU42_GIAIC	Glucokinase (EC 2.7.1.2)	GL50803_008826 GL50803_8826	Giardia intestinalis (strain ATCC 50803 / WB clone C6) (Giardia lamblia)	343	1 out of 5		Predicted
A8BZD3	A8BZD3_GIAIC	Ribosomal protein S5	GL50803_0012981 GL50803_12981	Giardia intestinalis (strain ATCC 50803 / WB clone C6) (Giardia lamblia)	190	1 out of 5	Domain (1)	Inferred from homology
A8BNS7	A8BNS7_GIAIC	Ankyrin repeat protein 1 (Protein 21.1)	GL50803_0017053 GL50803_17053	Giardia intestinalis (strain ATCC 50803 / WB clone C6) (Giardia lamblia)	1044	1 out of 5	Coiled coil (1); Compositional bias (1); Domain (2); Region (4); Repeat (2)	Predicted
A8B8R9	A8B8R9_GIAIC	T-complex protein 1 subunit gamma	GL50803_0017411 GL50803_17411	Giardia intestinalis (strain ATCC 50803 / WB clone C6) (Giardia lamblia)	564	2 out of 5		Inferred from homology
A8BR64	A8BR64_GIAIC	Ankyrin repeat protein 1	GL50803_00115478 GL50803_00115479 GL50803_115478 GL50803_115479	Giardia intestinalis (strain ATCC 50803 / WB clone C6) (Giardia lamblia)	739	1 out of 5	Coiled coil (4); Domain (1); Repeat (2)	Predicted
A0A644FB74	A0A644FB74_GIAIC	Ribosomal protein L10a	GL50803_001345	Giardia intestinalis (strain ATCC 50803 / WB clone C6) (Giardia lamblia)	217	1 out of 5		Inferred from homology
A8B5M1	A8B5M1_GIAIC	FAD/FMN dependent oxidoreductase (NADH oxidase) (EC 1.-.-.-)	GL50803_009719 GL50803_9719	Giardia intestinalis (strain ATCC 50803 / WB clone C6) (Giardia lamblia)	429	1 out of 5	Domain (1)	Predicted
V6TIK0	V6TIK0_GIAIN	CoA-disulfide reductase NAD(P)H	DHA2_33769	Giardia intestinalis (Giardia lamblia)	458	1 out of 5	Domain (2)	Predicted
A8BFX3	A8BFX3_GIAIC	Kinase, NEK	GL50803_0016824 GL50803_16824	Giardia intestinalis (strain ATCC 50803 / WB clone C6) (Giardia lamblia)	823	1 out of 5	Domain (2); Repeat (3)	Predicted
E1F548	E1F548_GIAIA	Protein 21.1	GLP15_367	Giardia intestinalis (strain P15) (Giardia lamblia)	923	1 out of 5	Coiled coil (4); Domain (1); Repeat (2)	Predicted
A8BSS7	A8BSS7_GIAIC	Ankyrin repeat protein 1 (Protein 21.1)	GL50803_0021505 GL50803_21505	Giardia intestinalis (strain ATCC 50803 / WB clone C6) (Giardia lamblia)	871	1 out of 5	Domain (1); Repeat (8)	Predicted
A8BW60	A8BW60_GIAIC	Alanine aminotransferase, putative (Putative Alanine aminotransferase)	GL50803_0012150 GL50803_12150	Giardia intestinalis (strain ATCC 50803 / WB clone C6) (Giardia lamblia)	521	1 out of 5	Domain (1)	Predicted
A8BGX6	A8BGX6_GIAIC	Aldose reductase (EC 1.1.1.21)	GL50803_007260 GL50803_7260	Giardia intestinalis (strain ATCC 50803 / WB clone C6) (Giardia lamblia)	313	2 out of 5	Active site (1); Binding site (6); Domain (1); Nucleotide binding (4); Site (1)	Evidence at protein level
C6LX63	C6LX63_GIAIB	40S ribosomal protein S6	GL50581_3377	Giardia intestinalis (strain ATCC 50581 / GS clone H7) (Giardia lamblia)	248	1 out of 5	Coiled coil (1)	Inferred from homology
V6TJ41	V6TJ41_GIAIN	40S ribosomal protein S4	DHA2_11359	Giardia intestinalis (Giardia lamblia)	268	1 out of 5	Domain (1)	Inferred from homology
V6TJ44	V6TJ44_GIAIN	SSU ribosomal protein S4P	DHA2_4547	Giardia intestinalis (Giardia lamblia)	189	1 out of 5	Domain (1); Region (2)	Inferred from homology
A8BFR0	A8BFR0_GIAIC	Elongation factor 1-gamma	GL50803_0012102 GL50803_12102	Giardia intestinalis (strain ATCC 50803 / WB clone C6) (Giardia lamblia)	402	1 out of 5	Compositional bias (1); Domain (3); Region (1)	Predicted
V6TH75	V6TH75_GIAIN	Putative p23-like domain protein	DHA2_10429	Giardia intestinalis (Giardia lamblia)	185	1 out of 5	Compositional bias (2); Domain (1); Region (1)	Predicted
E1F2X1	E1F2X1_GIAIA	Ribosomal protein S14	GLP15_2290	Giardia intestinalis (strain P15) (Giardia lamblia)	145	1 out of 5	Region (1)	Inferred from homology
V6U1Y3	V6U1Y3_GIAIN	Phosphopyruvate hydratase (EC 4.2.1.11)	GSB_11118	Giardia intestinalis (Giardia lamblia)	445	2 out of 5	Active site (2); Binding site (5); Domain (2); Region (1)	Inferred from homology
Q8ITF4	Q8ITF4_GIAIN	Assemblin/beta giardin family protein (SALP-1)	DHA2_4410	Giardia intestinalis (Giardia lamblia)	255	1 out of 5	Coiled coil (2)	Predicted
A8BQW1	A8BQW1_GIAIC	ATP-dependent RNA helicase-like protein	GL50803_0015048 GL50803_15048	Giardia intestinalis (strain ATCC 50803 / WB clone C6) (Giardia lamblia)	656	1 out of 5	Compositional bias (1); Domain (3); Motif (1); Region (2)	Predicted
E1F0H6	E1F0H6_GIAIA	Aldehyde-alcohol dehydrogenase	GLP15_4141	Giardia intestinalis (strain P15) (Giardia lamblia)	888	2 out of 5	Domain (2)	Inferred from homology
V6U572	V6U572_GIAIN	Ankyrin repeat protein	GSB_16745	Giardia intestinalis (Giardia lamblia)	1039	1 out of 5	Coiled coil (13); Domain (1)	Predicted
C6LST3	C6LST3_GIAIB	Ribosomal protein S15A	GL50581_1826	Giardia intestinalis (strain ATCC 50581 / GS clone H7) (Giardia lamblia)	130	1 out of 5		Inferred from homology
A8BRQ2	A8BRQ2_GIAIC	Glutamate synthase	GL50803_007195 GL50803_7195	Giardia intestinalis (strain ATCC 50803 / WB clone C6) (Giardia lamblia)	910	1 out of 5	Domain (2); Region (1)	Predicted
A8BS90	A8BS90_GIAIC	Aminoacyl-histidine dipeptidase (EC 3.4.13.-)	GL50803_008407 GL50803_8407	Giardia intestinalis (strain ATCC 50803 / WB clone C6) (Giardia lamblia)	506	1 out of 5	Domain (1)	Predicted
E1F4M6	E1F4M6_GIAIA	40S ribosomal protein S3a	GLP15_2425	Giardia intestinalis (strain P15) (Giardia lamblia)	248	2 out of 5	Initiator methionine (1)	Inferred from homology
C6LQL8	C6LQL8_GIAIB	Pyruvate-flavodoxin oxidoreductase	GL50581_1047	Giardia intestinalis (strain ATCC 50581 / GS clone H7) (Giardia lamblia)	1199	1 out of 5	Domain (2)	Predicted
A8BAA3	A8BAA3_GIAIC	Uncharacterized protein	GL50803_0094463 GL50803_94463	Giardia intestinalis (strain ATCC 50803 / WB clone C6) (Giardia lamblia)	480	1 out of 5		Predicted
V6TBE3	V6TBE3_GIAIN	FAD dependent oxidoreductase	DHA2_16125	Giardia intestinalis (Giardia lamblia)	1111	1 out of 5	Coiled coil (1); Domain (3)	Predicted
A8BS66	A8BS66_GIAIC	Mitogen-activated protein kinase (EC 2.7.11.24)	GL50803_0022850 GL50803_22850	Giardia intestinalis (strain ATCC 50803 / WB clone C6) (Giardia lamblia)	360	3 out of 5	Binding site (1); Domain (1); Region (1)	Inferred from homology
A8BH18	A8BH18_GIAIC	Kinase, NEK	GL50803_0011390 GL50803_11390	Giardia intestinalis (strain ATCC 50803 / WB clone C6) (Giardia lamblia)	777	1 out of 5	Domain (2); Region (1); Repeat (2)	Predicted
A8B6X3	A8B6X3_GIAIC	Putative Translation initiation factor eIF-4A (Translation initiation factor eIF-4A, putative)	GL50803_0010255 GL50803_10255	Giardia intestinalis (strain ATCC 50803 / WB clone C6) (Giardia lamblia)	391	1 out of 5	Domain (3); Motif (1)	Inferred from homology
E1F674	E1F674_GIAIA	Ribosomal protein L4	GLP15_3622	Giardia intestinalis (strain P15) (Giardia lamblia)	316	1 out of 5	Domain (1)	Inferred from homology
V6TBY0	V6TBY0_GIAIN	Thioredoxin peroxidase (Fragment)	DHA2_15383	Giardia intestinalis (Giardia lamblia)	263	1 out of 5	Domain (1); Non-terminal residue (1); Transmembrane (1)	Predicted
E1EX25	E1EX25_GIAIA	Uncharacterized protein	GLP15_96	Giardia intestinalis (strain P15) (Giardia lamblia)	385	1 out of 5	Compositional bias (1); Region (1)	Predicted
V6U0B3	V6U0B3_GIAIN	Ankyrin repeat protein	GSB_14859	Giardia intestinalis (Giardia lamblia)	937	1 out of 5	Coiled coil (3); Domain (1); Repeat (2)	Predicted
V6TEJ8	V6TEJ8_GIAIN	LSU ribosomal protein L2P	DHA2_16086	Giardia intestinalis (Giardia lamblia)	261	1 out of 5	Domain (1)	Predicted
A0A1Z1VUZ5	A0A1Z1VUZ5_GIAIN	Alpha1-giardin		Giardia intestinalis (Giardia lamblia)	295	1 out of 5		Predicted
E2RU99	E2RU99_GIAIC	Branched-chain amino acid aminotransferase (Branched-chain amino acid aminotransferase lateral transfer candidate) (EC 2.6.1.42)	GL50803_006184 GL50803_6184	Giardia intestinalis (strain ATCC 50803 / WB clone C6) (Giardia lamblia)	355	2 out of 5	Modified residue (1)	Inferred from homology
E1F2P1	E1F2P1_GIAIA	Wos2 protein	GLP15_889	Giardia intestinalis (strain P15) (Giardia lamblia)	186	1 out of 5	Compositional bias (2); Domain (1); Region (1)	Predicted
V6TYR8	V6TYR8_GIAIN	Chromosome segregation protein SMC	GSB_41212	Giardia intestinalis (Giardia lamblia)	1620	1 out of 5	Coiled coil (26); Domain (1); Repeat (1)	Predicted
A8B9C0	A8B9C0_GIAIC	Importin beta-3 subunit	GL50803_0015106 GL50803_15106	Giardia intestinalis (strain ATCC 50803 / WB clone C6) (Giardia lamblia)	1151	1 out of 5		Predicted
V6U3W5	V6U3W5_GIAIN	Uncharacterized protein	GSB_11683	Giardia intestinalis (Giardia lamblia)	323	1 out of 5		Predicted
A8BLW4	A8BLW4_GIAIC	Uncharacterized protein	GL50803_006330 GL50803_6330	Giardia intestinalis (strain ATCC 50803 / WB clone C6) (Giardia lamblia)	271	1 out of 5	Region (1)	Predicted
A0A644FBK5	A0A644FBK5_GIAIC	Ribosomal protein L29	GL50803_006133	Giardia intestinalis (strain ATCC 50803 / WB clone C6) (Giardia lamblia)	124	1 out of 5	Coiled coil (1)	Inferred from homology
A8BA54	A8BA54_GIAIC	Uncharacterized protein	GL50803_0016504 GL50803_16504	Giardia intestinalis (strain ATCC 50803 / WB clone C6) (Giardia lamblia)	886	1 out of 5	Coiled coil (1); Compositional bias (6); Region (4)	Predicted
E1F6L4	E1F6L4_GIAIA	NADH oxidase lateral transfer candidate	GLP15_3050	Giardia intestinalis (strain P15) (Giardia lamblia)	458	1 out of 5	Domain (2)	Predicted
A8BBV4	A8BBV4_GIAIC	RNA recognition motif family protein	GL50803_007204 GL50803_7204	Giardia intestinalis (strain ATCC 50803 / WB clone C6) (Giardia lamblia)	159	1 out of 5	Coiled coil (1)	Predicted
V6T9R2	V6T9R2_GIAIN	LSU ribosomal protein L6P	DHA2_17056	Giardia intestinalis (Giardia lamblia)	185	1 out of 5	Domain (1)	Inferred from homology
V6TF82	V6TF82_GIAIN	SSU ribosomal protein S17P	DHA2_14827	Giardia intestinalis (Giardia lamblia)	232	1 out of 5	Compositional bias (1); Domain (1); Region (1)	Inferred from homology
E1F4N5	E1F4N5_GIAIA	Ribosomal protein S23	GLP15_2435	Giardia intestinalis (strain P15) (Giardia lamblia)	143	1 out of 5		Inferred from homology
V6TF11	V6TF11_GIAIN	LSU ribosomal protein L3P	DHA2_16525	Giardia intestinalis (Giardia lamblia)	379	1 out of 5		Inferred from homology
A0A1Z1VV10	A0A1Z1VV10_GIAIN	Alpha1-giardin		Giardia intestinalis (Giardia lamblia)	295	1 out of 5		Predicted
V6T9I6	V6T9I6_GIAIN	SSU ribosomal protein S12P	DHA2_14699	Giardia intestinalis (Giardia lamblia)	154	1 out of 5		Inferred from homology
A8BXH2	A8BXH2_GIAIC	Vesicle-fusing ATPase (EC 3.6.4.6)	GL50803_114776	Giardia intestinalis (strain ATCC 50803 / WB clone C6) (Giardia lamblia)	824	2 out of 5	Domain (2)	Inferred from homology
A8BE02	A8BE02_GIAIC	Ribosomal protein S13	GL50803_0016652 GL50803_16652	Giardia intestinalis (strain ATCC 50803 / WB clone C6) (Giardia lamblia)	154	1 out of 5	Domain (1)	Inferred from homology
V6TIC0	V6TIC0_GIAIN	Chaperone protein dnaJ	DHA2_9808	Giardia intestinalis (Giardia lamblia)	409	1 out of 5	Domain (2); Region (1); Zinc finger (1)	Predicted
A0A644EZT7	A0A644EZT7_GIAIC	Ribosomal protein L13	GL50803_0014622	Giardia intestinalis (strain ATCC 50803 / WB clone C6) (Giardia lamblia)	206	1 out of 5	Region (1)	Inferred from homology
A0A644F3V1	A0A644F3V1_GIAIC	Aspartyl-tRNA synthetase (EC 6.1.1.12)	GL50803_0010870	Giardia intestinalis (strain ATCC 50803 / WB clone C6) (Giardia lamblia)	551	2 out of 5	Compositional bias (1); Domain (2); Region (1)	Inferred from homology
A8B593	A8B593_GIAIC	Ribosomal protein S24	GL50803_0010367 GL50803_10367	Giardia intestinalis (strain ATCC 50803 / WB clone C6) (Giardia lamblia)	132	1 out of 5		Inferred from homology
A8BIZ7	A8BIZ7_GIAIC	Uridine kinase (EC 2.7.1.48)	GL50803_0016549 GL50803_16549	Giardia intestinalis (strain ATCC 50803 / WB clone C6) (Giardia lamblia)	682	1 out of 5	Domain (1)	Predicted
A8BBJ7	A8BBJ7_GIAIC	Heat shock protein HSP 90-alpha	GL50803_98054	Giardia intestinalis (strain ATCC 50803 / WB clone C6) (Giardia lamblia)	376	1 out of 5	Domain (1); Region (1)	Inferred from homology
A8BE80	A8BE80_GIAIC	START domain-containing protein	GL50803_0016717 GL50803_16717	Giardia intestinalis (strain ATCC 50803 / WB clone C6) (Giardia lamblia)	262	1 out of 5	Domain (1)	Predicted
A0A644F2V1	A0A644F2V1_GIAIC	Trophozoite antigen GTA-2	GL50803_0015427	Giardia intestinalis (strain ATCC 50803 / WB clone C6) (Giardia lamblia)	225	1 out of 5		Predicted
V6TFX1	V6TFX1_GIAIN	Serine/threonine protein kinase	DHA2_24321	Giardia intestinalis (Giardia lamblia)	288	1 out of 5	Domain (1)	Predicted
A8B5L6	A8B5L6_GIAIC	ANK_REP_REGION domain-containing protein	GL50803_93294	Giardia intestinalis (strain ATCC 50803 / WB clone C6) (Giardia lamblia)	1256	1 out of 5	Coiled coil (8); Domain (1); Repeat (1)	Predicted
V6TAA9	V6TAA9_GIAIN	SSU ribosomal protein S12E	DHA2_33862	Giardia intestinalis (Giardia lamblia)	125	1 out of 5	Domain (1)	Inferred from homology
V6TFA0	V6TFA0_GIAIN	LSU ribosomal protein L7	DHA2_19436	Giardia intestinalis (Giardia lamblia)	235	1 out of 5	Coiled coil (1); Domain (1)	Inferred from homology
V6TZB8	V6TZB8_GIAIN	Axoneme-associated protein GASP-180	GSB_152366	Giardia intestinalis (Giardia lamblia)	1650	1 out of 5	Coiled coil (25); Domain (2); Repeat (2)	Predicted
A0A0F6PNP8	A0A0F6PNP8_GIAIN	Glutamate dehydrogenase (Fragment)	gdh	Giardia intestinalis (Giardia lamblia)	449	2 out of 5	Active site (1); Binding site (7); Domain (1); Non-terminal residue (1); Site (1)	Inferred from homology
Q9NBW5	Q9NBW5_GIAIN	Alcohol dehydrogenase 2 (EC 1.1.1.1)	Adh2	Giardia intestinalis (Giardia lamblia)	408	1 out of 5	Domain (1)	Predicted
V6TK38	V6TK38_GIAIN	Kinesin motor domain protein	DHA2_112846	Giardia intestinalis (Giardia lamblia)	1095	1 out of 5	Coiled coil (2); Domain (1); Nucleotide binding (1)	Inferred from homology
Q76KS6	Q76KS6_GIAIN	LSU ribosomal protein, L18p/L5e family (Ribosomal protein L5)	DHA2_17395	Giardia intestinalis (Giardia lamblia)	297	1 out of 5	Domain (1)	Inferred from homology
A8B1Z3	A8B1Z3_GIAIC	Phosphoenolpyruvate carboxykinase (GTP) (EC 4.1.1.32)	GL50803_0010623 GL50803_10623	Giardia intestinalis (strain ATCC 50803 / WB clone C6) (Giardia lamblia)	654	2 out of 5	Domain (2)	Inferred from homology
V6TCS0	V6TCS0_GIAIN	Nucleoside hydrolase	DHA2_13272	Giardia intestinalis (Giardia lamblia)	367	1 out of 5	Domain (1)	Inferred from homology
A8BP13	A8BP13_GIAIC	Alanine aminotransferase, putative (Putative Alanine aminotransferase)	GL50803_0016363 GL50803_16363	Giardia intestinalis (strain ATCC 50803 / WB clone C6) (Giardia lamblia)	479	1 out of 5	Domain (1)	Predicted
V6TLA6	V6TLA6_GIAIN	Uncharacterized protein	DHA2_8426	Giardia intestinalis (Giardia lamblia)	840	1 out of 5	Coiled coil (3); Compositional bias (5); Region (4)	Predicted
A8B3S9	A8B3S9_GIAIC	Ankyrin repeat protein 1 (Protein 21.1)	GL50803_0095192 GL50803_95192	Giardia intestinalis (strain ATCC 50803 / WB clone C6) (Giardia lamblia)	1146	1 out of 5	Compositional bias (2); Domain (1); Region (2); Repeat (1)	Predicted
A8B313	A8B313_GIAIC	Kelch repeat-containing protein	GL50803_0014584 GL50803_14584	Giardia intestinalis (strain ATCC 50803 / WB clone C6) (Giardia lamblia)	982	1 out of 5	Coiled coil (1); Compositional bias (10); Region (2)	Predicted
A8BQB8	A8BQB8_GIAIC	Heat-shock protein, putative (Putative Heat-shock protein)	GL50803_0016412 GL50803_16412	Giardia intestinalis (strain ATCC 50803 / WB clone C6) (Giardia lamblia)	845	2 out of 5	Coiled coil (2); Region (1)	Predicted
V6TFV5	V6TFV5_GIAIN	LSU ribosomal protein L19E	DHA2_16431	Giardia intestinalis (Giardia lamblia)	196	1 out of 5	Compositional bias (1); Domain (1); Region (2)	Inferred from homology
A0A644F7J0	A0A644F7J0_GIAIC	Ankyrin repeat protein 1	GL50803_0017568	Giardia intestinalis (strain ATCC 50803 / WB clone C6) (Giardia lamblia)	504	1 out of 5	Coiled coil (1); Domain (2)	Predicted
V6TGG6	V6TGG6_GIAIN	SSU ribosomal protein S10P	DHA2_6022	Giardia intestinalis (Giardia lamblia)	126	1 out of 5	Domain (1)	Inferred from homology
A8BT04	A8BT04_GIAIC	60S ribosomal protein L18a	GL50803_16387	Giardia intestinalis (strain ATCC 50803 / WB clone C6) (Giardia lamblia)	173	1 out of 5	Domain (1)	Inferred from homology
A8BQI1	A8BQI1_GIAIC	Phosphatidylinositol transfer protein alpha isoform	GL50803_004197 GL50803_4197	Giardia intestinalis (strain ATCC 50803 / WB clone C6) (Giardia lamblia)	345	1 out of 5	Coiled coil (1); Compositional bias (1); Region (1)	Predicted
V6TLR2	V6TLR2_GIAIN	LSU ribosomal protein L5P	DHA2_5593	Giardia intestinalis (Giardia lamblia)	173	1 out of 5	Domain (2)	Inferred from homology
A8BW84	A8BW84_GIAIC	Uncharacterized protein	GL50803_16044	Giardia intestinalis (strain ATCC 50803 / WB clone C6) (Giardia lamblia)	171	1 out of 5		Inferred from homology
A8B4Z7	A8B4Z7_GIAIC	Kinesin-3	GL50803_00102101 GL50803_102101	Giardia intestinalis (strain ATCC 50803 / WB clone C6) (Giardia lamblia)	1026	2 out of 5	Coiled coil (2); Compositional bias (1); Domain (1); Nucleotide binding (1); Region (1)	Inferred from homology
A8BAM0	A8BAM0_GIAIC	Small glutamine-rich tetratricopeptide repeat-containing protein	GL50803_007287 GL50803_7287	Giardia intestinalis (strain ATCC 50803 / WB clone C6) (Giardia lamblia)	293	2 out of 5	Chain (1); Compositional bias (1); Domain (1); Region (1); Repeat (2); Signal peptide (1)	Predicted
A8BER9	A8BER9_GIAIC	Median body protein	GL50803_0016343 GL50803_16343	Giardia intestinalis (strain ATCC 50803 / WB clone C6) (Giardia lamblia)	857	1 out of 5	Coiled coil (11)	Predicted
A8BK50	A8BK50_GIAIC	Peptidylprolyl isomerase (EC 5.2.1.8)	GL50803_0010570 GL50803_10570	Giardia intestinalis (strain ATCC 50803 / WB clone C6) (Giardia lamblia)	354	1 out of 5	Domain (1)	Predicted
A8BEQ2	A8BEQ2_GIAIC	Uncharacterized protein	GL50803_00101278 GL50803_101278	Giardia intestinalis (strain ATCC 50803 / WB clone C6) (Giardia lamblia)	1330	1 out of 5		Predicted
Q8MZS0	Q8MZS0_GIAIN	AP complex subunit beta	BetaB	Giardia intestinalis (Giardia lamblia)	1132	1 out of 5	Domain (1)	Inferred from homology
V6TI59	V6TI59_GIAIN	40S ribosomal protein S8	DHA2_5845	Giardia intestinalis (Giardia lamblia)	174	1 out of 5	Region (1)	Inferred from homology
E1F103	E1F103_GIAIA	40S ribosomal protein S4	GLP15_4568	Giardia intestinalis (strain P15) (Giardia lamblia)	268	1 out of 5	Domain (1)	Inferred from homology
E1F452	E1F452_GIAIA	Ribosomal protein L3	GLP15_2797	Giardia intestinalis (strain P15) (Giardia lamblia)	379	1 out of 5		Inferred from homology
A8BH21	A8BH21_GIAIC	Ser/Thr protein kinase	GL50803_15410	Giardia intestinalis (strain ATCC 50803 / WB clone C6) (Giardia lamblia)	285	1 out of 5	Domain (1); Region (1); Repeat (1)	Predicted
Q86QI1	Q86QI1_GIAIN	UMP pyrophosphorylase (EC 2.4.2.9)		Giardia intestinalis (Giardia lamblia)	211	2 out of 5		Inferred from homology
E1F188	E1F188_GIAIA	Kinase, NEK	GLP15_2334	Giardia intestinalis (strain P15) (Giardia lamblia)	823	1 out of 5	Domain (2); Repeat (3)	Predicted
A8BR89	A8BR89_GIAIC	Prolyl-tRNA synthetase (EC 6.1.1.15)	GL50803_0015983 GL50803_15983	Giardia intestinalis (strain ATCC 50803 / WB clone C6) (Giardia lamblia)	542	2 out of 5	Domain (1)	Evidence at protein level
Q9GU00	Q9GU00_GIAIN	CCT-theta (Fragment)	Cctq	Giardia intestinalis (Giardia lamblia)	549	2 out of 5	Non-terminal residue (2)	Inferred from homology
V6TE85	V6TE85_GIAIN	SSU ribosomal protein S19E (Fragment)	DHA2_152529	Giardia intestinalis (Giardia lamblia)	158	1 out of 5	Non-terminal residue (1)	Inferred from homology
V6TCV7	V6TCV7_GIAIN	Serine/threonine protein kinase	DHA2_5643	Giardia intestinalis (Giardia lamblia)	684	1 out of 5	Domain (2); Repeat (1)	Predicted
A8BJ46	A8BJ46_GIAIC	Phosphoglycerate mutase (2,3-diphosphoglycerate-independent) (EC 5.4.2.12)	GL50803_008822 GL50803_8822	Giardia intestinalis (strain ATCC 50803 / WB clone C6) (Giardia lamblia)	589	2 out of 5	Domain (2)	Inferred from homology
A8BBP3	A8BBP3_GIAIC	Ribosomal protein S15	GL50803_0015260 GL50803_15260	Giardia intestinalis (strain ATCC 50803 / WB clone C6) (Giardia lamblia)	145	1 out of 5		Inferred from homology
P28724	DHE4_GIAIN	NADP-specific glutamate dehydrogenase (NADP-GDH) (EC 1.4.1.4) (NADP-dependent glutamate dehydrogenase)		Giardia intestinalis (Giardia lamblia)	449	2 out of 5	Active site (1); Chain (1); Sequence conflict (1)	Evidence at transcript level
A8BYA6	A8BYA6_GIAIC	Ribosomal protein L36-1 (Ribosomal protein L36e)	GL50803_0016114 GL50803_16114	Giardia intestinalis (strain ATCC 50803 / WB clone C6) (Giardia lamblia)	90	1 out of 5		Inferred from homology
A8BLC3	A8BLC3_GIAIC	Kinase, NEK	GL50803_00113553 GL50803_113553	Giardia intestinalis (strain ATCC 50803 / WB clone C6) (Giardia lamblia)	650	1 out of 5	Binding site (1); Coiled coil (1); Compositional bias (2); Domain (2); Region (1); Repeat (1)	Predicted
Q9GU01	Q9GU01_GIAIN	CCT-epsilon (T-complex protein 1 subunit epsilon)	Ccte	Giardia intestinalis (Giardia lamblia)	553	2 out of 5		Inferred from homology
V6TSQ3	V6TSQ3_GIAIN	40S ribosomal protein SA	GSB_7766	Giardia intestinalis (Giardia lamblia)	244	2 out of 5	Compositional bias (1); Region (1)	Inferred from homology
A8BDZ8	A8BDZ8_GIAIC	FYVE zinc finger domain-containing protein	GL50803_0016653 GL50803_16653	Giardia intestinalis (strain ATCC 50803 / WB clone C6) (Giardia lamblia)	990	1 out of 5	Compositional bias (1); Domain (1); Region (4); Zinc finger (1)	Predicted
E1EXB1	E1EXB1_GIAIA	Translation initiation factor eIF-4A, putative	GLP15_2515	Giardia intestinalis (strain P15) (Giardia lamblia)	391	1 out of 5	Domain (3); Motif (1)	Inferred from homology
E2RU81	PFP_GIAIC	Pyrophosphate--fructose 6-phosphate 1-phosphotransferase (EC 2.7.1.90) (6-phosphofructokinase, pyrophosphate dependent) (PPi-dependent phosphofructokinase) (PPi-PFK) (Pyrophosphate-dependent 6-phosphofructose-1-kinase)	GL50803_14993	Giardia intestinalis (strain ATCC 50803 / WB clone C6) (Giardia lamblia)	544	5 out of 5	Active site (1); Binding site (2); Chain (1); Metal binding (1); Region (4); Site (2)	Evidence at protein level
E2RTR8	E2RTR8_GIAIC	Protein disulfide isomerase (Protein disulfide isomerase PDI1)	GL50803_0029487 GL50803_29487	Giardia intestinalis (strain ATCC 50803 / WB clone C6) (Giardia lamblia)	234	1 out of 5	Chain (1); Domain (1); Signal peptide (1)	Predicted
A8BW44	A8BW44_GIAIC	Pyruvate kinase (EC 2.7.1.40)	GL50803_003206 GL50803_3206	Giardia intestinalis (strain ATCC 50803 / WB clone C6) (Giardia lamblia)	654	3 out of 5	Compositional bias (1); Domain (2); Region (1)	Inferred from homology
A8B3I4	A8B3I4_GIAIC	Protein disulfide isomerase PDI4	GL50803_00103713 GL50803_103713	Giardia intestinalis (strain ATCC 50803 / WB clone C6) (Giardia lamblia)	354	1 out of 5	Chain (1); Domain (1); Signal peptide (1)	Predicted
A8B9B7	A8B9B7_GIAIC	Alpha-SNAP, putative (Putative Alpha-SNAP)	GL50803_0017224 GL50803_17224	Giardia intestinalis (strain ATCC 50803 / WB clone C6) (Giardia lamblia)	298	1 out of 5		Inferred from homology
A8BAG8	A8BAG8_GIAIC	Ankyrin repeat protein 1 (Protein 21.1)	GL50803_00102813 GL50803_102813	Giardia intestinalis (strain ATCC 50803 / WB clone C6) (Giardia lamblia)	343	1 out of 5	Domain (1); Region (1); Repeat (1)	Predicted
V6U738	V6U738_GIAIN	Putative annexin repeat protein	GSB_7796	Giardia intestinalis (Giardia lamblia)	296	1 out of 5		Predicted
A8BGZ9	A8BGZ9_GIAIC	Uncharacterized protein	GL50803_0011380 GL50803_11380	Giardia intestinalis (strain ATCC 50803 / WB clone C6) (Giardia lamblia)	493	1 out of 5	Compositional bias (2); Region (1)	Predicted
E2RU18	E2RU18_GIAIC	Phosphoglucomutase (Phosphomannomutase-2)	GL50803_0017254 GL50803_17254	Giardia intestinalis (strain ATCC 50803 / WB clone C6) (Giardia lamblia)	655	1 out of 5	Domain (4)	Inferred from homology
V6THL0	V6THL0_GIAIN	Uncharacterized protein	DHA2_10882	Giardia intestinalis (Giardia lamblia)	301	1 out of 5		Predicted
V6TDY1	V6TDY1_GIAIN	LSU ribosomal protein L30E	DHA2_14321	Giardia intestinalis (Giardia lamblia)	118	1 out of 5	Domain (1)	Predicted
V6TFJ5	V6TFJ5_GIAIN	Serine/threonine protein kinase	DHA2_153275	Giardia intestinalis (Giardia lamblia)	777	1 out of 5	Domain (2); Region (2); Repeat (2)	Predicted
E1F1S1	E1F1S1_GIAIA	Pyruvate kinase (EC 2.7.1.40)	GLP15_4683	Giardia intestinalis (strain P15) (Giardia lamblia)	553	2 out of 5	Domain (2)	Inferred from homology
V6TH47	V6TH47_GIAIN	Serine/threonine protein kinase	DHA2_95593	Giardia intestinalis (Giardia lamblia)	376	1 out of 5	Coiled coil (1); Domain (1); Region (1)	Predicted
C6LNP6	C6LNP6_GIAIB	Ribosomal protein L7	GL50581_351	Giardia intestinalis (strain ATCC 50581 / GS clone H7) (Giardia lamblia)	235	1 out of 5	Coiled coil (1); Domain (1)	Inferred from homology
A8BAF3	A8BAF3_GIAIC	Peptidylprolyl isomerase (EC 5.2.1.8)	GL50803_003643 GL50803_3643	Giardia intestinalis (strain ATCC 50803 / WB clone C6) (Giardia lamblia)	338	2 out of 5	Coiled coil (1); Domain (1)	Predicted
Q9GTZ9	Q9GTZ9_GIAIN	Chaperonin subunit zeta CCTzeta	Cctz	Giardia intestinalis (Giardia lamblia)	559	1 out of 5		Inferred from homology
A8BYJ2	A8BYJ2_GIAIC	Uridine kinase (EC 2.7.1.48)	GL50803_008217 GL50803_8217	Giardia intestinalis (strain ATCC 50803 / WB clone C6) (Giardia lamblia)	582	1 out of 5	Domain (1)	Predicted
E1F8A8	E1F8A8_GIAIA	Beta adaptin	GLP15_1295	Giardia intestinalis (strain P15) (Giardia lamblia)	1133	1 out of 5	Domain (1)	Inferred from homology
A0A644F164	A0A644F164_GIAIC	Alpha-14 giardin	GL50803_0015097	Giardia intestinalis (strain ATCC 50803 / WB clone C6) (Giardia lamblia)	330	1 out of 5		Predicted
E2RTY6	E2RTY6_GIAIC	Glucose-6-phosphate isomerase (EC 5.3.1.9)	GL50803_009115 GL50803_9115	Giardia intestinalis (strain ATCC 50803 / WB clone C6) (Giardia lamblia)	584	2 out of 5		Inferred from homology
C6LRY4	C6LRY4_GIAIB	Ribosomal protein L26	GL50581_1519	Giardia intestinalis (strain ATCC 50581 / GS clone H7) (Giardia lamblia)	135	1 out of 5		Inferred from homology
C6LSW3	C6LSW3_GIAIB	Ribosomal protein L5	GL50581_1856	Giardia intestinalis (strain ATCC 50581 / GS clone H7) (Giardia lamblia)	297	1 out of 5	Coiled coil (1); Domain (1)	Inferred from homology
V6U352	V6U352_GIAIN	Pyruvate kinase (EC 2.7.1.40)	GSB_17143	Giardia intestinalis (Giardia lamblia)	555	2 out of 5	Domain (2)	Inferred from homology
Q24975	Q24975_GIAIN	Tubulin beta chain (Fragment)		Giardia intestinalis (Giardia lamblia)	152	2 out of 5	Domain (1); Non-terminal residue (2)	Inferred from homology
A8BU40	A8BU40_GIAIC	RuvB-like helicase (EC 3.6.4.12)	GL50803_0017565 GL50803_17565	Giardia intestinalis (strain ATCC 50803 / WB clone C6) (Giardia lamblia)	483	2 out of 5	Domain (1)	Inferred from homology
V6TVT1	V6TVT1_GIAIN	Serine/threonine protein kinase	GSB_15409	Giardia intestinalis (Giardia lamblia)	520	1 out of 5	Domain (2)	Predicted
A0A644F510	A0A644F510_GIAIC	Methionine aminopeptidase 2 (MAP 2) (MetAP 2) (EC 3.4.11.18) (Peptidase M)	GL50803_0086600	Giardia intestinalis (strain ATCC 50803 / WB clone C6) (Giardia lamblia)	396	3 out of 5	Binding site (2); Domain (1); Metal binding (7)	Inferred from homology
V6U7R7	V6U7R7_GIAIN	LSU ribosomal protein L3P	GSB_16525	Giardia intestinalis (Giardia lamblia)	379	1 out of 5		Inferred from homology
E1F7N9	E1F7N9_GIAIA	40S ribosomal protein SA	GLP15_4611	Giardia intestinalis (strain P15) (Giardia lamblia)	245	2 out of 5	Compositional bias (1); Region (1)	Inferred from homology
V6TB56	V6TB56_GIAIN	Ankyrin repeat protein	DHA2_5188	Giardia intestinalis (Giardia lamblia)	519	1 out of 5	Coiled coil (1); Domain (2); Repeat (5)	Predicted
V6TF84	V6TF84_GIAIN	Protein disulfide isomerase	DHA2_103713	Giardia intestinalis (Giardia lamblia)	354	1 out of 5	Chain (1); Domain (1); Signal peptide (1)	Predicted
V6TJ23	V6TJ23_GIAIN	LSU ribosomal protein L10AE	DHA2_10428	Giardia intestinalis (Giardia lamblia)	210	1 out of 5	Domain (1)	Predicted
A8BAM2	A8BAM2_GIAIC	Ubiquitin-like protein	GL50803_00115337 GL50803_00115338 GL50803_115337 GL50803_115338	Giardia intestinalis (strain ATCC 50803 / WB clone C6) (Giardia lamblia)	329	1 out of 5	Compositional bias (1); Domain (1); Region (1)	Predicted
A8BKY7	A8BKY7_GIAIC	Ankyrin repeat protein 1 (Protein 21.1)	GL50803_00113622 GL50803_113622	Giardia intestinalis (strain ATCC 50803 / WB clone C6) (Giardia lamblia)	1504	1 out of 5	Coiled coil (7); Compositional bias (1); Domain (1); Region (3)	Predicted
E1F8V3	E1F8V3_GIAIA	Peptidylprolyl isomerase (EC 5.2.1.8)	GLP15_2699	Giardia intestinalis (strain P15) (Giardia lamblia)	338	1 out of 5	Coiled coil (1); Domain (1)	Predicted
V6TR34	V6TR34_GIAIN	LSU ribosomal protein L15P	GSB_16310	Giardia intestinalis (Giardia lamblia)	149	1 out of 5	Compositional bias (1); Domain (1); Region (1)	Inferred from homology
V6TNZ1	V6TNZ1_GIAIN	Aminoacyl-histidine dipeptidase	GSB_15832	Giardia intestinalis (Giardia lamblia)	509	1 out of 5	Coiled coil (1)	Predicted
A8B6P7	A8B6P7_GIAIC	ATP-binding cassette protein 5	GL50803_008227 GL50803_8227	Giardia intestinalis (strain ATCC 50803 / WB clone C6) (Giardia lamblia)	1065	1 out of 5	Domain (1); Nucleotide binding (1); Transmembrane (6)	Predicted
A8BZ84	A8BZ84_GIAIC	Ornithine cyclodeaminase (EC 4.3.1.12)	GL50803_002452 GL50803_2452	Giardia intestinalis (strain ATCC 50803 / WB clone C6) (Giardia lamblia)	331	1 out of 5		Predicted
E1F3J4	E1F3J4_GIAIA	Protein 21.1	GLP15_4350	Giardia intestinalis (strain P15) (Giardia lamblia)	1074	1 out of 5	Coiled coil (6); Compositional bias (1); Domain (1); Region (2); Repeat (1)	Predicted
A8B4F8	A8B4F8_GIAIC	Ribosomal protein L14	GL50803_0014091 GL50803_14091	Giardia intestinalis (strain ATCC 50803 / WB clone C6) (Giardia lamblia)	131	1 out of 5	Domain (1)	Inferred from homology
V6TP72	V6TP72_GIAIN	Phospholipid-binding Copine Family Protein	DHA2_8903	Giardia intestinalis (Giardia lamblia)	254	1 out of 5	Domain (1)	Predicted
E1F165	E1F165_GIAIA	Elongation factor 1-gamma	GLP15_2310	Giardia intestinalis (strain P15) (Giardia lamblia)	402	1 out of 5	Compositional bias (1); Domain (3); Region (1)	Predicted
E1EZ10	E1EZ10_GIAIA	Uncharacterized protein	GLP15_4520	Giardia intestinalis (strain P15) (Giardia lamblia)	385	1 out of 5	Compositional bias (2); Region (1)	Predicted
A8BNH0	A8BNH0_GIAIC	Coiled-coil protein	GL50803_009515 GL50803_9515	Giardia intestinalis (strain ATCC 50803 / WB clone C6) (Giardia lamblia)	1374	1 out of 5	Coiled coil (13); Compositional bias (6); Region (6)	Predicted
V6TCR2	V6TCR2_GIAIN	SSU ribosomal protein S17E	DHA2_6135	Giardia intestinalis (Giardia lamblia)	137	1 out of 5		Inferred from homology
E2RU45	E2RU45_GIAIC	Vacuolar protein sorting 35	GL50803_0023833 GL50803_23833	Giardia intestinalis (strain ATCC 50803 / WB clone C6) (Giardia lamblia)	765	1 out of 5		Predicted
A8B2Q4	A8B2Q4_GIAIC	Ribosomal protein L21	GL50803_0015520 GL50803_15520	Giardia intestinalis (strain ATCC 50803 / WB clone C6) (Giardia lamblia)	159	1 out of 5		Inferred from homology
V6TTV3	V6TTV3_GIAIN	ANK_REP_REGION domain-containing protein (Fragment)	GSB_152750	Giardia intestinalis (Giardia lamblia)	749	1 out of 5	Coiled coil (4); Domain (1); Non-terminal residue (1); Repeat (2)	Predicted
V6THI5	V6THI5_GIAIN	LSU ribosomal protein L34E	DHA2_36069	Giardia intestinalis (Giardia lamblia)	120	1 out of 5		Inferred from homology
E1EYU6	E1EYU6_GIAIA	Coiled-coil protein	GLP15_2958	Giardia intestinalis (strain P15) (Giardia lamblia)	2276	1 out of 5	Coiled coil (27); Compositional bias (1); Region (2)	Predicted
V6THY8	V6THY8_GIAIN	Protein kinase, catalytic domain	DHA2_16235	Giardia intestinalis (Giardia lamblia)	403	1 out of 5	Binding site (1); Domain (1); Region (1)	Inferred from homology
E1F7F5	E1F7F5_GIAIA	Pyrophosphate--fructose 6-phosphate 1-phosphotransferase (EC 2.7.1.90) (6-phosphofructokinase, pyrophosphate dependent) (PPi-dependent phosphofructokinase) (PPi-PFK) (Pyrophosphate-dependent 6-phosphofructose-1-kinase)	GLP15_5089	Giardia intestinalis (strain P15) (Giardia lamblia)	544	4 out of 5	Active site (1); Binding site (2); Domain (1); Metal binding (1); Region (4); Site (2)	Inferred from homology
V6TRV2	V6TRV2_GIAIN	Elongation factor 1 beta, guanine nucleotide exchange domain protein	GSB_13561	Giardia intestinalis (Giardia lamblia)	227	1 out of 5	Compositional bias (1); Domain (1); Region (1)	Inferred from homology
A8B4T7	A8B4T7_GIAIC	Ribosomal protein L18	GL50803_0011950 GL50803_11950	Giardia intestinalis (strain ATCC 50803 / WB clone C6) (Giardia lamblia)	179	1 out of 5	Compositional bias (1); Domain (1); Region (2)	Inferred from homology
E1EZ81	E1EZ81_GIAIA	Kinase, NEK	GLP15_1121	Giardia intestinalis (strain P15) (Giardia lamblia)	650	1 out of 5	Binding site (1); Coiled coil (1); Compositional bias (1); Domain (2); Region (1); Repeat (1)	Predicted
Q8T6L4	Q8T6L4_GIAIN	Vesicle-fusing ATPase (EC 3.6.4.6)	VPS4	Giardia intestinalis (Giardia lamblia)	454	2 out of 5	Coiled coil (1); Compositional bias (1); Domain (2); Region (1)	Inferred from homology
A8B2X0	A8B2X0_GIAIC	Seryl-tRNA synthetase (EC 6.1.1.11)	GL50803_00101501 GL50803_101501	Giardia intestinalis (strain ATCC 50803 / WB clone C6) (Giardia lamblia)	457	2 out of 5	Domain (1)	Predicted
E1F1K8	E1F1K8_GIAIA	Ribosomal protein L27a	GLP15_237	Giardia intestinalis (strain P15) (Giardia lamblia)	149	1 out of 5	Compositional bias (1); Domain (1); Region (1)	Inferred from homology
V6TTB1	V6TTB1_GIAIN	40S ribosomal protein S7 (Fragment)	GSB_14329	Giardia intestinalis (Giardia lamblia)	240	1 out of 5	Non-terminal residue (1)	Inferred from homology
A8BKF1	A8BKF1_GIAIC	Ribosomal protein P1B	GL50803_0017337 GL50803_17337	Giardia intestinalis (strain ATCC 50803 / WB clone C6) (Giardia lamblia)	118	1 out of 5	Region (1)	Inferred from homology
E1F830	E1F830_GIAIA	Alpha-SNAP, putative	GLP15_1362	Giardia intestinalis (strain P15) (Giardia lamblia)	298	1 out of 5		Inferred from homology
E1F7T0	E1F7T0_GIAIA	ADP-ribosylation factor	GLP15_5074	Giardia intestinalis (strain P15) (Giardia lamblia)	191	1 out of 5		Inferred from homology
A8BS28	A8BS28_GIAIC	ATP-dependent RNA helicase p47, putative	GL50803_16376	Giardia intestinalis (strain ATCC 50803 / WB clone C6) (Giardia lamblia)	516	1 out of 5	Domain (3); Motif (1); Region (1)	Predicted
A8BCL1	A8BCL1_GIAIC	Nitroreductase Fd-NR2	GL50803_0022677 GL50803_22677	Giardia intestinalis (strain ATCC 50803 / WB clone C6) (Giardia lamblia)	264	1 out of 5	Domain (2)	Predicted
E1F796	E1F796_GIAIA	Uncharacterized protein	GLP15_1760	Giardia intestinalis (strain P15) (Giardia lamblia)	1330	1 out of 5	Compositional bias (1); Region (1)	Predicted
Q24976	Q24976_GIAIN	Tubulin beta chain (Fragment)		Giardia intestinalis (Giardia lamblia)	152	2 out of 5	Domain (1); Non-terminal residue (2)	Inferred from homology
E1F4Z9	E1F4Z9_GIAIA	Ribosomal protein S19e	GLP15_2373	Giardia intestinalis (strain P15) (Giardia lamblia)	139	1 out of 5		Inferred from homology
E1EXN2	E1EXN2_GIAIA	Axoneme central apparatus protein	GLP15_2563	Giardia intestinalis (strain P15) (Giardia lamblia)	502	1 out of 5		Predicted
A8B7N0	A8B7N0_GIAIC	Putative RNA binding protein (RNA binding protein, putative)	GL50803_0011186 GL50803_11186	Giardia intestinalis (strain ATCC 50803 / WB clone C6) (Giardia lamblia)	273	1 out of 5	Compositional bias (2); Domain (1); Region (2)	Predicted
E1EX57	E1EX57_GIAIA	Axoneme-associated protein GASP-180 (Fragment)	GLP15_5223	Giardia intestinalis (strain P15) (Giardia lamblia)	1425	1 out of 5	Coiled coil (19); Non-terminal residue (1); Region (1)	Predicted
C6LZI1	C6LZI1_GIAIB	FYVE-type domain-containing protein	GL50581_4212	Giardia intestinalis (strain ATCC 50581 / GS clone H7) (Giardia lamblia)	992	1 out of 5	Compositional bias (4); Domain (1); Region (3); Zinc finger (1)	Predicted
V6TIN1	V6TIN1_GIAIN	Threonine dehydratase	DHA2_12108	Giardia intestinalis (Giardia lamblia)	937	1 out of 5	Domain (1)	Predicted
E1F0W9	E1F0W9_GIAIA	Alcohol dehydrogenase lateral transfer candidate	GLP15_2750	Giardia intestinalis (strain P15) (Giardia lamblia)	407	1 out of 5	Domain (1)	Predicted
E1F004	E1F004_GIAIA	Ribosomal protein L21	GLP15_2051	Giardia intestinalis (strain P15) (Giardia lamblia)	159	1 out of 5		Inferred from homology
A8B8Y7	A8B8Y7_GIAIC	Kinase, NEK	GL50803_00101534 GL50803_101534	Giardia intestinalis (strain ATCC 50803 / WB clone C6) (Giardia lamblia)	285	1 out of 5	Binding site (1); Domain (1)	Inferred from homology
E1F4E1	E1F4E1_GIAIA	Protein 21.1	GLP15_3594	Giardia intestinalis (strain P15) (Giardia lamblia)	1048	1 out of 5	Coiled coil (2); Compositional bias (1); Domain (2); Region (2); Repeat (3)	Predicted
A8BKK5	A8BKK5_GIAIC	Ribosomal protein L35a	GL50803_005947 GL50803_5947	Giardia intestinalis (strain ATCC 50803 / WB clone C6) (Giardia lamblia)	123	1 out of 5		Inferred from homology
V6THZ8	V6THZ8_GIAIN	LSU ribosomal protein L35AE	DHA2_5947	Giardia intestinalis (Giardia lamblia)	123	1 out of 5		Inferred from homology
A8BUY9	A8BUY9_GIAIC	Uncharacterized protein	GL50803_0011129 GL50803_11129	Giardia intestinalis (strain ATCC 50803 / WB clone C6) (Giardia lamblia)	315	1 out of 5	Region (1)	Inferred from homology
E1F4T9	E1F4T9_GIAIA	Glucokinase	GLP15_1428	Giardia intestinalis (strain P15) (Giardia lamblia)	343	1 out of 5		Predicted
E1F6L3	E1F6L3_GIAIA	Spindle pole protein, putative	GLP15_3051	Giardia intestinalis (strain P15) (Giardia lamblia)	992	1 out of 5	Coiled coil (4); Compositional bias (7); Domain (1); Region (2)	Predicted
V6TYX9	V6TYX9_GIAIN	Chromosome segregation protein SMC	GSB_16343	Giardia intestinalis (Giardia lamblia)	857	1 out of 5	Coiled coil (12)	Predicted
C6LYS4	C6LYS4_GIAIB	Translation initiation factor eIF-4A, putative	GL50581_3943	Giardia intestinalis (strain ATCC 50581 / GS clone H7) (Giardia lamblia)	391	1 out of 5	Domain (3); Motif (1)	Inferred from homology
A8BSF1	A8BSF1_GIAIC	Proteasome subunit alpha type	GL50803_0015099 GL50803_15099	Giardia intestinalis (strain ATCC 50803 / WB clone C6) (Giardia lamblia)	214	2 out of 5	Domain (1)	Inferred from homology
E1F8X8	E1F8X8_GIAIA	Ribosomal protein L15	GLP15_2735	Giardia intestinalis (strain P15) (Giardia lamblia)	204	1 out of 5		Inferred from homology
V6TC33	V6TC33_GIAIN	Ankyrin repeat protein	DHA2_17585	Giardia intestinalis (Giardia lamblia)	718	1 out of 5	Compositional bias (2); Domain (2); Region (2); Repeat (3)	Predicted
A8BJT1	A8BJT1_GIAIC	Kinase, NEK	GL50803_005375 GL50803_5375	Giardia intestinalis (strain ATCC 50803 / WB clone C6) (Giardia lamblia)	405	1 out of 5	Binding site (1); Coiled coil (1); Domain (1)	Inferred from homology
A8BT15	A8BT15_GIAIC	Glutamine-tRNA synthetase (Glutaminyl-tRNA synthetase) (EC 6.1.1.18)	GL50803_009348 GL50803_9348	Giardia intestinalis (strain ATCC 50803 / WB clone C6) (Giardia lamblia)	763	1 out of 5	Domain (3)	Inferred from homology
A8BWP4	A8BWP4_GIAIC	Uncharacterized protein	GL50803_008692 GL50803_8692	Giardia intestinalis (strain ATCC 50803 / WB clone C6) (Giardia lamblia)	331	1 out of 5	Domain (3)	Predicted
V6TPF8	V6TPF8_GIAIN	Proteasome component pre5	DHA2_7962	Giardia intestinalis (Giardia lamblia)	255	1 out of 5	Domain (1)	Inferred from homology
V6T8Z1	V6T8Z1_GIAIN	Superfamily II DNA and RNA helicase	DHA2_16376	Giardia intestinalis (Giardia lamblia)	391	1 out of 5	Domain (3); Motif (1)	Predicted
E2RTR2	E2RTR2_GIAIC	Alpha-1,4 glucan phosphorylase (EC 2.4.1.1)	GL50803_006226 GL50803_6226	Giardia intestinalis (strain ATCC 50803 / WB clone C6) (Giardia lamblia)	924	2 out of 5	Modified residue (1)	Inferred from homology
E1EXS9	E1EXS9_GIAIA	CCT-theta	GLP15_392	Giardia intestinalis (strain P15) (Giardia lamblia)	563	2 out of 5		Inferred from homology
A8B6Y7	A8B6Y7_GIAIC	Ribokinase (RK) (EC 2.7.1.15)	GL50803_0015297 GL50803_15297	Giardia intestinalis (strain ATCC 50803 / WB clone C6) (Giardia lamblia)	344	4 out of 5	Active site (1); Binding site (3); Domain (1); Metal binding (6); Nucleotide binding (2); Region (2)	Evidence at protein level
V6TG04	V6TG04_GIAIN	Serine/threonine-protein phosphatase (EC 3.1.3.16)	DHA2_14311	Giardia intestinalis (Giardia lamblia)	339	1 out of 5	Domain (1)	Inferred from homology
A8BI13	A8BI13_GIAIC	Alpha-6 giardin	GL50803_0014551 GL50803_14551	Giardia intestinalis (strain ATCC 50803 / WB clone C6) (Giardia lamblia)	297	1 out of 5	Coiled coil (1)	Predicted
C6LQN8	C6LQN8_GIAIB	Histone H4	GL50581_1067 GL50581_988	Giardia intestinalis (strain ATCC 50581 / GS clone H7) (Giardia lamblia)	99	2 out of 5	Domain (1); Region (1)	Inferred from homology
A8RHN3	A8RHN3_GIAIN	Glutamate dehydrogenase (Fragment)	gdh	Giardia intestinalis (Giardia lamblia)	333	1 out of 5	Domain (1); Non-terminal residue (2)	Inferred from homology
V6TLU7	V6TLU7_GIAIN	DUF1681 domain-containing protein	DHA2_17195	Giardia intestinalis (Giardia lamblia)	178	1 out of 5	Domain (1); Region (1)	Predicted
A8BPI7	A8BPI7_GIAIC	Endonuclease III homolog (EC 3.2.2.-) (EC 4.2.99.18) (Bifunctional DNA N-glycosylase/DNA-(apurinic or apyrimidinic site) lyase) (DNA glycosylase/AP lyase)	NTH1 GL50803_003595 GL50803_3595	Giardia intestinalis (strain ATCC 50803 / WB clone C6) (Giardia lamblia)	323	3 out of 5	Active site (1); Coiled coil (1); Compositional bias (1); Domain (1); Region (1); Site (1)	Inferred from homology
V6TWH2	V6TWH2_GIAIN	Aldehyde-alcohol dehydrogenase	GSB_93358	Giardia intestinalis (Giardia lamblia)	888	2 out of 5	Domain (2)	Inferred from homology
C6LN82	C6LN82_GIAIB	Ser/Thr protein kinase	GL50581_184	Giardia intestinalis (strain ATCC 50581 / GS clone H7) (Giardia lamblia)	255	1 out of 5	Compositional bias (1); Domain (1); Region (1)	Predicted
A8BUF3	A8BUF3_GIAIC	Actin related protein	GL50803_008726 GL50803_8726	Giardia intestinalis (strain ATCC 50803 / WB clone C6) (Giardia lamblia)	968	1 out of 5	Coiled coil (2); Compositional bias (1); Region (2)	Predicted
V6TGD3	V6TGD3_GIAIN	Proteasome component c3	DHA2_11434	Giardia intestinalis (Giardia lamblia)	250	1 out of 5	Domain (1)	Inferred from homology
V6TA61	V6TA61_GIAIN	Vacuolar protein sorting/targeting protein VPS26	DHA2_100864	Giardia intestinalis (Giardia lamblia)	531	1 out of 5	Compositional bias (1); Region (1)	Inferred from homology
V6TB27	V6TB27_GIAIN	Actin related protein	DHA2_40817	Giardia intestinalis (Giardia lamblia)	379	1 out of 5		Inferred from homology
C6LSX3	C6LSX3_GIAIB	Importin beta-3 subunit	GL50581_1866	Giardia intestinalis (strain ATCC 50581 / GS clone H7) (Giardia lamblia)	1151	1 out of 5		Predicted
A8BSH8	A8BSH8_GIAIC	NADPH oxidoreductase, putative (Putative NADPH oxidoreductase)	GL50803_0017150 GL50803_17150	Giardia intestinalis (strain ATCC 50803 / WB clone C6) (Giardia lamblia)	164	1 out of 5	Domain (1)	Predicted
A8BRH7	A8BRH7_GIAIC	Ribosomal protein L24A	GL50803_0019003 GL50803_19003	Giardia intestinalis (strain ATCC 50803 / WB clone C6) (Giardia lamblia)	102	1 out of 5		Inferred from homology
V6TGV2	V6TGV2_GIAIN	NAD(P)H oxidoreductase	DHA2_9008	Giardia intestinalis (Giardia lamblia)	303	1 out of 5	Active site (1); Binding site (1); Domain (1); Site (1)	Predicted
A8B821	A8B821_GIAIC	Ankyrin repeat protein 1 (Protein 21.1)	GL50803_0011164 GL50803_11164	Giardia intestinalis (strain ATCC 50803 / WB clone C6) (Giardia lamblia)	716	1 out of 5	Compositional bias (2); Domain (2); Region (2); Repeat (2)	Predicted
V6T9L0	V6T9L0_GIAIN	Uncharacterized protein	DHA2_17400	Giardia intestinalis (Giardia lamblia)	314	1 out of 5	Compositional bias (1); Region (1)	Predicted
V6TWF8	V6TWF8_GIAIN	CCT-theta	GSB_13500	Giardia intestinalis (Giardia lamblia)	560	2 out of 5		Inferred from homology
E1EX43	E1EX43_GIAIA	Aldose reductase	GLP15_1649	Giardia intestinalis (strain P15) (Giardia lamblia)	286	1 out of 5	Active site (1); Binding site (1); Domain (1); Site (1)	Predicted
C6LTN5	C6LTN5_GIAIB	Phosphoenolpyruvate carboxykinase (GTP) (EC 4.1.1.32)	GL50581_2131	Giardia intestinalis (strain ATCC 50581 / GS clone H7) (Giardia lamblia)	654	2 out of 5	Domain (2)	Inferred from homology
V6U835	V6U835_GIAIN	Peptidylprolyl isomerase (EC 5.2.1.8)	GSB_10570	Giardia intestinalis (Giardia lamblia)	356	1 out of 5	Compositional bias (1); Domain (1); Region (2)	Predicted
V6TWI3	V6TWI3_GIAIN	ATP-dependent carboxylate-amine ligase, ATP-grasp domain protein	GSB_16667	Giardia intestinalis (Giardia lamblia)	932	1 out of 5	Domain (1)	Predicted
C6LNF7	C6LNF7_GIAIB	40S ribosomal protein S8	GL50581_260	Giardia intestinalis (strain ATCC 50581 / GS clone H7) (Giardia lamblia)	173	1 out of 5	Region (1)	Inferred from homology
V6TIZ4	V6TIZ4_GIAIN	Ribokinase (EC 2.7.1.15) (Fragment)	DHA2_152328	Giardia intestinalis (Giardia lamblia)	351	1 out of 5	Domain (1); Non-terminal residue (1)	Inferred from homology
Q24971	Q24971_GIAIN	Variant-specific surface protein	VSPA6-S2	Giardia intestinalis (Giardia lamblia)	769	1 out of 5	Domain (3); Transmembrane (1)	Predicted
A0A644F7Y6	A0A644F7Y6_GIAIC	DEAD box RNA helicase Vasa	GL50803_0034684	Giardia intestinalis (strain ATCC 50803 / WB clone C6) (Giardia lamblia)	667	1 out of 5	Compositional bias (2); Domain (2); Region (2)	Predicted
E1F4U1	E1F4U1_GIAIA	Phosphoglycerate mutase (2,3-diphosphoglycerate-independent) (EC 5.4.2.12)	GLP15_1426	Giardia intestinalis (strain P15) (Giardia lamblia)	589	2 out of 5	Domain (2)	Inferred from homology
E1EYW5	E1EYW5_GIAIA	Coiled-coil protein	GLP15_2977	Giardia intestinalis (strain P15) (Giardia lamblia)	1374	1 out of 5	Coiled coil (11); Compositional bias (5); Region (6)	Predicted
A8B5U0	A8B5U0_GIAIC	Uncharacterized protein	GL50803_0092760 GL50803_92760	Giardia intestinalis (strain ATCC 50803 / WB clone C6) (Giardia lamblia)	487	1 out of 5	Coiled coil (6); Compositional bias (5); Region (3)	Predicted
V6TBG2	V6TBG2_GIAIN	Nuclear transport factor 2	DHA2_6724	Giardia intestinalis (Giardia lamblia)	122	1 out of 5	Domain (1)	Predicted
C6LNM8	C6LNM8_GIAIB	Ribosomal protein L18	GL50581_332	Giardia intestinalis (strain ATCC 50581 / GS clone H7) (Giardia lamblia)	179	1 out of 5	Compositional bias (1); Domain (1); Region (2)	Inferred from homology
V6TA91	V6TA91_GIAIN	DEAD-box helicase family protein	DHA2_153251	Giardia intestinalis (Giardia lamblia)	693	1 out of 5	Compositional bias (2); Domain (3); Motif (1); Region (2)	Inferred from homology
E1F3X5	E1F3X5_GIAIA	Glutamate synthase	GLP15_821	Giardia intestinalis (strain P15) (Giardia lamblia)	910	1 out of 5	Domain (2)	Predicted
C6LR87	C6LR87_GIAIB	Ribosomal protein L9	GL50581_1269	Giardia intestinalis (strain ATCC 50581 / GS clone H7) (Giardia lamblia)	185	1 out of 5	Domain (1)	Inferred from homology
E1EZH6	E1EZH6_GIAIA	Alpha-6 giardin	GLP15_900	Giardia intestinalis (strain P15) (Giardia lamblia)	297	1 out of 5	Coiled coil (1)	Predicted
E1F0N6	E1F0N6_GIAIA	ARF GAP	GLP15_22	Giardia intestinalis (strain P15) (Giardia lamblia)	411	1 out of 5	Domain (1)	Predicted
C9EHK2	C9EHK2_GIAIN	Glutamate dehydrogenase (Fragment)	gdh	Giardia intestinalis (Giardia lamblia)	275	1 out of 5	Domain (1); Non-terminal residue (2)	Inferred from homology
C6LS23	C6LS23_GIAIB	Uncharacterized protein	GL50581_1559	Giardia intestinalis (strain ATCC 50581 / GS clone H7) (Giardia lamblia)	301	1 out of 5		Predicted
C6LR90	C6LR90_GIAIB	Protein 21.1	GL50581_1272	Giardia intestinalis (strain ATCC 50581 / GS clone H7) (Giardia lamblia)	1032	1 out of 5	Coiled coil (1); Compositional bias (1); Domain (2); Region (2); Repeat (2)	Predicted
A8B5Q6	A8B5Q6_GIAIC	Protein 21.1	GL50803_16532	Giardia intestinalis (strain ATCC 50803 / WB clone C6) (Giardia lamblia)	836	1 out of 5	Coiled coil (5); Domain (1); Region (3); Repeat (1)	Predicted
A0A644F390	A0A644F390_GIAIC	Uncharacterized protein	GL50803_0019378	Giardia intestinalis (strain ATCC 50803 / WB clone C6) (Giardia lamblia)	119	1 out of 5		Predicted
A8BCS0	A8BCS0_GIAIC	Prefoldin subunit 3	GL50803_007030 GL50803_7030	Giardia intestinalis (strain ATCC 50803 / WB clone C6) (Giardia lamblia)	192	2 out of 5	Coiled coil (2)	Inferred from homology
C6LT36	C6LT36_GIAIB	Heat-shock protein, putative	GL50581_1929	Giardia intestinalis (strain ATCC 50581 / GS clone H7) (Giardia lamblia)	845	1 out of 5	Coiled coil (3); Region (1)	Predicted
A8BPC1	A8BPC1_GIAIC	Vacuolar ATP synthase E subunit	GL50803_0010868 GL50803_10868	Giardia intestinalis (strain ATCC 50803 / WB clone C6) (Giardia lamblia)	204	1 out of 5		Inferred from homology
A8B3Q8	A8B3Q8_GIAIC	Dipeptidyl peptidase 3 (EC 3.4.14.4) (Dipeptidyl aminopeptidase III) (Dipeptidyl peptidase III)	GL50803_0033689 GL50803_33689	Giardia intestinalis (strain ATCC 50803 / WB clone C6) (Giardia lamblia)	701	2 out of 5	Active site (1); Metal binding (3)	Inferred from homology
C9EHJ6	C9EHJ6_GIAIN	Glutamate dehydrogenase (Fragment)	gdh	Giardia intestinalis (Giardia lamblia)	275	1 out of 5	Domain (1); Non-terminal residue (2)	Inferred from homology
B5L567	B5L567_GIAIN	NADP glutamate dehydrogenase (Fragment)	gdh	Giardia intestinalis (Giardia lamblia)	275	1 out of 5	Domain (1); Non-terminal residue (2)	Inferred from homology
V6TXG6	V6TXG6_GIAIN	Serine/threonine protein kinase	GSB_11311	Giardia intestinalis (Giardia lamblia)	367	1 out of 5	Binding site (1); Domain (1); Region (1)	Inferred from homology
C6LSE4	C6LSE4_GIAIB	Prolyl-tRNA synthetase (EC 6.1.1.15)	GL50581_1682	Giardia intestinalis (strain ATCC 50581 / GS clone H7) (Giardia lamblia)	534	2 out of 5	Compositional bias (1); Domain (1); Region (1)	Inferred from homology
V6U1Q6	V6U1Q6_GIAIN	Uncharacterized protein	GSB_14551	Giardia intestinalis (Giardia lamblia)	317	1 out of 5	Coiled coil (1)	Predicted
E1F6P9	E1F6P9_GIAIA	Actin related protein	GLP15_3014	Giardia intestinalis (strain P15) (Giardia lamblia)	971	1 out of 5	Coiled coil (2); Compositional bias (1); Region (2)	Predicted
V6TNS6	V6TNS6_GIAIN	Serine/threonine-protein phosphatase (EC 3.1.3.16)	DHA2_15215	Giardia intestinalis (Giardia lamblia)	311	1 out of 5	Domain (1)	Inferred from homology
E1F2R8	E1F2R8_GIAIA	Kinase, NEK	GLP15_3113	Giardia intestinalis (strain P15) (Giardia lamblia)	367	1 out of 5	Binding site (1); Compositional bias (1); Domain (1); Region (1)	Inferred from homology
V6TG23	V6TG23_GIAIN	RNase L inhibitor	DHA2_7662	Giardia intestinalis (Giardia lamblia)	674	1 out of 5	Domain (4); Nucleotide binding (2)	Predicted
A8BVL0	A8BVL0_GIAIC	Kinase, NEK	GL50803_0092498 GL50803_92498	Giardia intestinalis (strain ATCC 50803 / WB clone C6) (Giardia lamblia)	898	1 out of 5	Binding site (1); Coiled coil (1); Compositional bias (5); Domain (1); Region (5)	Predicted
C6LRN2	C6LRN2_GIAIB	Alpha-1,4 glucan phosphorylase (EC 2.4.1.1)	GL50581_1415	Giardia intestinalis (strain ATCC 50581 / GS clone H7) (Giardia lamblia)	924	2 out of 5	Modified residue (1)	Inferred from homology
Q94836	Q94836_GIAIN	Centrin (Putative calcium-binding family protein)	DHA2_6744 GSB_6744	Giardia intestinalis (Giardia lamblia)	161	1 out of 5	Calcium binding (3); Coiled coil (1); Domain (4)	Inferred from homology
E1EWH0	E1EWH0_GIAIA	Uncharacterized protein	GLP15_2496	Giardia intestinalis (strain P15) (Giardia lamblia)	122	1 out of 5	Region (1)	Inferred from homology
A0A644F1Q1	A0A644F1Q1_GIAIC	Kinase, NEK	GL50803_0061439	Giardia intestinalis (strain ATCC 50803 / WB clone C6) (Giardia lamblia)	985	1 out of 5	Coiled coil (2); Domain (1)	Predicted
E1F401	E1F401_GIAIA	Serine/threonine-protein phosphatase (EC 3.1.3.16)	GLP15_729	Giardia intestinalis (strain P15) (Giardia lamblia)	310	1 out of 5	Domain (1)	Inferred from homology
C6LYE6	C6LYE6_GIAIB	Glutamate synthase	GL50581_3819	Giardia intestinalis (strain ATCC 50581 / GS clone H7) (Giardia lamblia)	911	1 out of 5	Domain (2); Region (1)	Predicted
A8B617	A8B617_GIAIC	Uncharacterized protein	GL50803_0016731 GL50803_16731	Giardia intestinalis (strain ATCC 50803 / WB clone C6) (Giardia lamblia)	3049	1 out of 5	Coiled coil (1); Compositional bias (9); Region (13)	Predicted
C6LUN0	C6LUN0_GIAIB	Serine/threonine protein phosphatase 7	GL50581_2483	Giardia intestinalis (strain ATCC 50581 / GS clone H7) (Giardia lamblia)	418	1 out of 5	Domain (1)	Predicted
A8B6B8	A8B6B8_GIAIC	Qb-SNARE 1	GL50803_0016054 GL50803_16054	Giardia intestinalis (strain ATCC 50803 / WB clone C6) (Giardia lamblia)	212	1 out of 5	Coiled coil (1); Transmembrane (1)	Predicted
A0A7G6UFX0	A0A7G6UFX0_GIAIN	Glutamate dehydrogenase (Fragment)	gdh	Giardia intestinalis (Giardia lamblia)	127	1 out of 5	Domain (1); Non-terminal residue (2)	Inferred from homology
C9EHL2	C9EHL2_GIAIN	Glutamate dehydrogenase (Fragment)	gdh	Giardia intestinalis (Giardia lamblia)	275	1 out of 5	Domain (1); Non-terminal residue (2)	Inferred from homology
V6TJN3	V6TJN3_GIAIN	Dipeptidyl peptidase 3 (EC 3.4.14.4) (Dipeptidyl aminopeptidase III) (Dipeptidyl peptidase III)	DHA2_33689	Giardia intestinalis (Giardia lamblia)	704	2 out of 5	Active site (1); Metal binding (3)	Inferred from homology
A8B9H1	A8B9H1_GIAIC	Ankyrin repeat protein 3 (Protein 21.1)	GL50803_0012139 GL50803_12139	Giardia intestinalis (strain ATCC 50803 / WB clone C6) (Giardia lamblia)	681	1 out of 5	Coiled coil (3); Domain (2); Repeat (3)	Predicted
A8B588	A8B588_GIAIC	ATP/GTP binding protein, putative (Putative ATP/GTP binding protein)	GL50803_0010370 GL50803_10370	Giardia intestinalis (strain ATCC 50803 / WB clone C6) (Giardia lamblia)	453	1 out of 5	Coiled coil (2); Region (1)	Predicted
E1F573	E1F573_GIAIA	Phosphatidylinositol-4-phosphate 5-kinase, putative	GLP15_606	Giardia intestinalis (strain P15) (Giardia lamblia)	569	1 out of 5	Compositional bias (1); Region (1)	Predicted
C6M002	C6M002_GIAIB	Axoneme-associated protein GASP-180	GL50581_4388	Giardia intestinalis (strain ATCC 50581 / GS clone H7) (Giardia lamblia)	2119	1 out of 5	Coiled coil (25); Domain (2); Region (1)	Predicted
C6LWG6	C6LWG6_GIAIB	Actin related protein	GL50581_3124	Giardia intestinalis (strain ATCC 50581 / GS clone H7) (Giardia lamblia)	970	1 out of 5	Coiled coil (1); Compositional bias (1); Region (2)	Predicted
E1EW47	E1EW47_GIAIA	Dipeptidyl peptidase 3 (EC 3.4.14.4) (Dipeptidyl aminopeptidase III) (Dipeptidyl peptidase III)	GLP15_288	Giardia intestinalis (strain P15) (Giardia lamblia)	700	2 out of 5	Active site (1); Metal binding (3)	Inferred from homology
V6TGL9	V6TGL9_GIAIN	EGF family protein	DHA2_150301	Giardia intestinalis (Giardia lamblia)	1631	1 out of 5	Compositional bias (1); Disulfide bond (3); Domain (3); Region (2); Transmembrane (1)	Predicted
E1EYD6	E1EYD6_GIAIA	RNase L inhibitor	GLP15_4834	Giardia intestinalis (strain P15) (Giardia lamblia)	674	1 out of 5	Domain (4); Nucleotide binding (2)	Predicted
E2RTV5	E2RTV5_GIAIC	Disc-associated protein	GL50803_0016424 GL50803_16424	Giardia intestinalis (strain ATCC 50803 / WB clone C6) (Giardia lamblia)	252	1 out of 5	Compositional bias (2); Region (2)	Predicted
V6TC69	V6TC69_GIAIN	Dipeptidyl aminopeptidase III (EC 3.4.14.4) (Dipeptidyl peptidase III) (Fragment)	DHA2_3822	Giardia intestinalis (Giardia lamblia)	698	2 out of 5	Active site (1); Metal binding (3); Non-terminal residue (1)	Inferred from homology
A8B9N7	A8B9N7_GIAIC	Uncharacterized protein	GL50803_0010524 GL50803_10524	Giardia intestinalis (strain ATCC 50803 / WB clone C6) (Giardia lamblia)	250	1 out of 5		Predicted
A0A644F4K5	A0A644F4K5_GIAIC	Dynein heavy chain	GL50803_0094440	Giardia intestinalis (strain ATCC 50803 / WB clone C6) (Giardia lamblia)	5573	2 out of 5	Coiled coil (8); Compositional bias (3); Domain (13); Region (7)	Inferred from homology
V6TIB4	V6TIB4_GIAIN	Dynein heavy chain	DHA2_94440	Giardia intestinalis (Giardia lamblia)	5577	2 out of 5	Coiled coil (8); Compositional bias (4); Domain (13); Region (7)	Inferred from homology
A8BGC6	A8BGC6_GIAIC	Proteasome endopeptidase complex (EC 3.4.25.1)	GL50803_009824 GL50803_9824	Giardia intestinalis (strain ATCC 50803 / WB clone C6) (Giardia lamblia)	221	2 out of 5	Active site (1)	Predicted
E1F9N3	E1F9N3_GIAIA	Small glutamine-rich tetratricopeptide repeat-containing protein	GLP15_4782	Giardia intestinalis (strain P15) (Giardia lamblia)	293	1 out of 5	Domain (1); Repeat (2)	Predicted
A8B7B3	A8B7B3_GIAIC	Cytidine deaminase (EC 3.5.4.5) (Cytidine aminohydrolase)	GL50803_002101 GL50803_2101	Giardia intestinalis (strain ATCC 50803 / WB clone C6) (Giardia lamblia)	134	2 out of 5	Domain (1)	Inferred from homology
E1F236	E1F236_GIAIA	Serine/threonine-protein phosphatase (EC 3.1.3.16)	GLP15_3785	Giardia intestinalis (strain P15) (Giardia lamblia)	325	2 out of 5	Domain (1); Region (1)	Inferred from homology
E1F1F0	E1F1F0_GIAIA	Dynein heavy chain	GLP15_1193	Giardia intestinalis (strain P15) (Giardia lamblia)	5577	2 out of 5	Coiled coil (8); Compositional bias (4); Domain (13); Region (7)	Inferred from homology
A8BD81	A8BD81_GIAIC	Tctex-1 family protein	GL50803_006812 GL50803_6812	Giardia intestinalis (strain ATCC 50803 / WB clone C6) (Giardia lamblia)	125	1 out of 5		Predicted
A8B4T1	A8B4T1_GIAIC	Deoxyhypusine synthase, putative (EC 2.5.1.46) (Putative Deoxyhypusine synthase)	GL50803_0015535 GL50803_15535	Giardia intestinalis (strain ATCC 50803 / WB clone C6) (Giardia lamblia)	389	1 out of 5		Inferred from homology
A8B909	A8B909_GIAIC	Uncharacterized protein	GL50803_0041619 GL50803_41619	Giardia intestinalis (strain ATCC 50803 / WB clone C6) (Giardia lamblia)	2421	1 out of 5	Compositional bias (9); Region (10)	Predicted
E1EXL9	E1EXL9_GIAIA	NADPH oxidoreductase, putative	GLP15_1630	Giardia intestinalis (strain P15) (Giardia lamblia)	164	1 out of 5	Domain (1)	Predicted
V6TCX6	V6TCX6_GIAIN	Uncharacterized protein	DHA2_41512	Giardia intestinalis (Giardia lamblia)	657	1 out of 5	Domain (3)	Predicted
E1F6M7	E1F6M7_GIAIA	Protein 21.1	GLP15_3036	Giardia intestinalis (strain P15) (Giardia lamblia)	681	1 out of 5	Coiled coil (3); Domain (2); Repeat (3)	Predicted
A8BZE2	A8BZE2_GIAIC	Ankyrin repeat protein 1 (Protein 21.1)	GL50803_0017046 GL50803_17046	Giardia intestinalis (strain ATCC 50803 / WB clone C6) (Giardia lamblia)	680	1 out of 5	Compositional bias (2); Domain (1); Region (2); Repeat (1)	Predicted
V6TUN1	V6TUN1_GIAIN	Ankyrin repeat protein	GSB_12139	Giardia intestinalis (Giardia lamblia)	722	1 out of 5	Coiled coil (3); Domain (2); Repeat (3)	Predicted
V6TBB6	V6TBB6_GIAIN	Enkurin domain-containing protein	DHA2_16996	Giardia intestinalis (Giardia lamblia)	413	1 out of 5	Coiled coil (2); Domain (1)	Predicted
A8BP44	A8BP44_GIAIC	Uncharacterized protein	GL50803_0015251 GL50803_15251	Giardia intestinalis (strain ATCC 50803 / WB clone C6) (Giardia lamblia)	294	1 out of 5	Coiled coil (1); Region (1)	Predicted
C6LWA1	C6LWA1_GIAIB	Uncharacterized protein	GL50581_3059	Giardia intestinalis (strain ATCC 50581 / GS clone H7) (Giardia lamblia)	2345	1 out of 5	Compositional bias (2); Region (3)	Predicted
C6LXZ3	C6LXZ3_GIAIB	Dynein heavy chain	GL50581_3664	Giardia intestinalis (strain ATCC 50581 / GS clone H7) (Giardia lamblia)	5574	2 out of 5	Coiled coil (8); Compositional bias (3); Domain (13); Region (7)	Inferred from homology
V6U2X6	V6U2X6_GIAIN	Ankyrin repeat protein	GSB_151087	Giardia intestinalis (Giardia lamblia)	1356	1 out of 5	Coiled coil (11); Compositional bias (3); Region (6)	Predicted
A8B2B4	A8B2B4_GIAIC	Kinase, NEK	GL50803_0011554 GL50803_11554	Giardia intestinalis (strain ATCC 50803 / WB clone C6) (Giardia lamblia)	273	1 out of 5	Domain (1)	Predicted
V6TM78	V6TM78_GIAIN	Uncharacterized protein	DHA2_151305	Giardia intestinalis (Giardia lamblia)	3049	1 out of 5	Coiled coil (1); Compositional bias (9); Region (12)	Predicted
A0A0U1WW75	A0A0U1WW75_GIAIN	Glutamate dehydrogenase (Fragment)	gdh	Giardia intestinalis (Giardia lamblia)	167	1 out of 5	Domain (1); Non-terminal residue (2)	Inferred from homology
A8BPX8	A8BPX8_GIAIC	Uncharacterized protein	GL50803_15604	Giardia intestinalis (strain ATCC 50803 / WB clone C6) (Giardia lamblia)	259	1 out of 5	Compositional bias (3); Region (1)	Predicted
A8BKI2	A8BKI2_GIAIC	Uncharacterized protein	GL50803_0013133 GL50803_13133	Giardia intestinalis (strain ATCC 50803 / WB clone C6) (Giardia lamblia)	526	1 out of 5	Coiled coil (3); Compositional bias (1); Region (1)	Predicted
V6TCG9	V6TCG9_GIAIN	Uncharacterized protein	DHA2_16234	Giardia intestinalis (Giardia lamblia)	171	1 out of 5	Coiled coil (2); Compositional bias (1); Region (1)	Predicted
V6TMD2	V6TMD2_GIAIN	Ankyrin repeat protein	DHA2_151108	Giardia intestinalis (Giardia lamblia)	511	1 out of 5	Domain (1)	Predicted
A8BRR0	A8BRR0_GIAIC	Kinase, NEK	GL50803_00103944 GL50803_00d103944 GL50803_103944	Giardia intestinalis (strain ATCC 50803 / WB clone C6) (Giardia lamblia)	865	1 out of 5	Coiled coil (1); Domain (2); Repeat (2)	Predicted
A8BQB1	A8BQB1_GIAIC	Mitotic spindle checkpoint protein MAD2	GL50803_00100955 GL50803_100955	Giardia intestinalis (strain ATCC 50803 / WB clone C6) (Giardia lamblia)	203	1 out of 5	Domain (1)	Inferred from homology
V6TUH7	V6TUH7_GIAIN	Mitotic spindle checkpoint component MAD2	GSB_100955	Giardia intestinalis (Giardia lamblia)	203	1 out of 5	Domain (1)	Inferred from homology
V6TJR9	V6TJR9_GIAIN	Putative transglutaminase-like superfamily protein	DHA2_16817	Giardia intestinalis (Giardia lamblia)	457	1 out of 5	Domain (1)	Predicted
A0A644F5X1	A0A644F5X1_GIAIC	Uncharacterized protein	GL50803_00d60704	Giardia intestinalis (strain ATCC 50803 / WB clone C6) (Giardia lamblia)	836	1 out of 5	Compositional bias (1); Region (1)	Predicted
A8B9N9	A8B9N9_GIAIC	Uncharacterized protein	GL50803_17468	Giardia intestinalis (strain ATCC 50803 / WB clone C6) (Giardia lamblia)	329	1 out of 5	Compositional bias (1); Region (2)	Predicted
A8BPE3	A8BPE3_GIAIC	4-alpha-glucanotransferase, amylo-alpha-1,6-glucosidase (EC 2.4.1.25) (EC 3.2.1.33) (Amylo-alpha-1,6-glucosidase)	GL50803_0010885 GL50803_10885	Giardia intestinalis (strain ATCC 50803 / WB clone C6) (Giardia lamblia)	1731	1 out of 5	Domain (6)	Predicted
A8BLB5	A8BLB5_GIAIC	Lecithin-cholesterol acyl transferase, putative (Putative Lecithin-cholesterol acyl transferase)	GL50803_0016286 GL50803_16286	Giardia intestinalis (strain ATCC 50803 / WB clone C6) (Giardia lamblia)	1058	1 out of 5	Compositional bias (3); Region (4)	Predicted
V6TC11	V6TC11_GIAIN	CDP-diacylglycerol--glycerol-3-phosphate 3-phosphatidyltransferase	DHA2_151950	Giardia intestinalis (Giardia lamblia)	1661	1 out of 5	Compositional bias (2); Region (4)	Predicted
A8BCL6	A8BCL6_GIAIC	Uncharacterized protein	GL50803_00111869 GL50803_111869	Giardia intestinalis (strain ATCC 50803 / WB clone C6) (Giardia lamblia)	1459	1 out of 5	Compositional bias (2); Region (2)	Predicted
A8BTN1	A8BTN1_GIAIC	Uncharacterized protein	GL50803_004852 GL50803_4852	Giardia intestinalis (strain ATCC 50803 / WB clone C6) (Giardia lamblia)	451	1 out of 5		Predicted
E1EXB7	E1EXB7_GIAIA	Lipopolysaccharide-responsive and beige-like anchor protein	GLP15_2521	Giardia intestinalis (strain P15) (Giardia lamblia)	4205	1 out of 5	Coiled coil (1); Domain (1)	Predicted
V6THM8	V6THM8_GIAIN	Uncharacterized protein	DHA2_9913	Giardia intestinalis (Giardia lamblia)	452	1 out of 5		Predicted
A8B9W3	A8B9W3_GIAIC	H-SHIPPO 1 (SHIPPO repeat domain-containing protein)	GL50803_0091354 GL50803_91354	Giardia intestinalis (strain ATCC 50803 / WB clone C6) (Giardia lamblia)	615	1 out of 5	Compositional bias (6); Region (1)	Predicted
A8BTY2	A8BTY2_GIAIC	Uncharacterized protein	GL50803_003582 GL50803_3582	Giardia intestinalis (strain ATCC 50803 / WB clone C6) (Giardia lamblia)	361	1 out of 5	Compositional bias (1); Region (1)	Predicted
V6TGE4	V6TGE4_GIAIN	ANK_REP_REGION domain-containing protein	DHA2_17096	Giardia intestinalis (Giardia lamblia)	760	1 out of 5	Coiled coil (3); Compositional bias (8); Domain (1); Region (2)	Predicted
D3KHE9	D3KHE9_GIAIC	Uncharacterized protein	GL50803_0016772 GL50803_16772	Giardia intestinalis (strain ATCC 50803 / WB clone C6) (Giardia lamblia)	5280	1 out of 5	Coiled coil (2); Transmembrane (2)	Predicted
E1EZF5	E1EZF5_GIAIA	Uncharacterized protein	GLP15_923	Giardia intestinalis (strain P15) (Giardia lamblia)	578	1 out of 5	Chain (1); Region (1); Signal peptide (1); Transmembrane (1)	Predicted
E1F9G5	E1F9G5_GIAIA	Uncharacterized protein	GLP15_3957	Giardia intestinalis (strain P15) (Giardia lamblia)	387	1 out of 5		Predicted
A8BDB1	A8BDB1_GIAIC	Uncharacterized protein	GL50803_0010139 GL50803_10139	Giardia intestinalis (strain ATCC 50803 / WB clone C6) (Giardia lamblia)	439	1 out of 5	Coiled coil (1)	Predicted
V6U2A3	V6U2A3_GIAIN	Uncharacterized protein (Fragment)	GSB_151464	Giardia intestinalis (Giardia lamblia)	1732	1 out of 5	Disulfide bond (4); Domain (5); Non-terminal residue (1); Transmembrane (1)	Predicted
E1F0U9	E1F0U9_GIAIA	4-alpha-glucanotransferase, amylo-alpha-1,6-glucosidase	GLP15_4946	Giardia intestinalis (strain P15) (Giardia lamblia)	1731	1 out of 5	Domain (6)	Predicted

## Sheet: Enrichment LR_LV 
Enrichment FDR	Genes in list	Total genes	Functional Category	Genes
2.05067e-18	25	87	mixed, incl. Biosynthesis of secondary metabolites, and Transferase	GL50803_2452 GL50803_3206 GL50803_12150 GL50803_9704 GL50803_7195 GL50803_10885 GL50803_13608 GL50803_16363 GL50803_6226 GL50803_16549 GL50803_8826 GL50803_8822 GL50803_101278 GL50803_14993 GL50803_14285 GL50803_16125 GL50803_17254 GL50803_9115 GL50803_15297 GL50803_2101 GSB_11118 GSB_17143 GL50803_15535 GL50803_10623 GSB_93358
2.05067e-18	22	61	mixed, incl. Biosynthesis of antibiotics, and NAD(P)-binding domain superfamily	GL50803_2452 GL50803_3206 GL50803_12150 GL50803_9704 GL50803_7195 GL50803_10885 GL50803_13608 GL50803_16363 GL50803_6226 GL50803_8826 GL50803_8822 GL50803_101278 GL50803_14993 GL50803_14285 GL50803_16125 GL50803_17254 GL50803_9115 GSB_11118 GSB_17143 GL50803_15535 GL50803_10623 GSB_93358
2.05067e-18	21	53	mixed, incl. Carbon metabolism, and Starch and sucrose metabolism	GL50803_2452 GL50803_3206 GL50803_12150 GL50803_9704 GL50803_7195 GL50803_10885 GL50803_13608 GL50803_16363 GL50803_6226 GL50803_8826 GL50803_8822 GL50803_101278 GL50803_14993 GL50803_14285 GL50803_17254 GL50803_9115 GSB_11118 GSB_17143 GL50803_15535 GL50803_10623 GSB_93358
9.59481e-18	27	114	mixed, incl. Biosynthesis of secondary metabolites, and Metabolic pathways	GL50803_2452 GL50803_3206 GL50803_12150 GL50803_9704 GL50803_7195 GL50803_4197 GL50803_10885 GL50803_13608 GL50803_16363 GL50803_6226 GL50803_6184 GL50803_16549 GL50803_8826 GL50803_8822 GL50803_101278 GL50803_14993 GL50803_14285 GL50803_16125 GL50803_17254 GL50803_9115 GL50803_15297 GL50803_2101 GSB_11118 GSB_17143 GL50803_15535 GL50803_10623 GSB_93358
9.59481e-18	19	44	mixed, incl. Carbon metabolism, and Starch and sucrose metabolism	GL50803_3206 GL50803_12150 GL50803_9704 GL50803_7195 GL50803_10885 GL50803_13608 GL50803_16363 GL50803_6226 GL50803_8826 GL50803_8822 GL50803_101278 GL50803_14993 GL50803_14285 GL50803_17254 GL50803_9115 GSB_11118 GSB_17143 GL50803_10623 GSB_93358
4.59793e-17	27	122	mixed, incl. Biosynthesis of secondary metabolites, and Metabolic pathways	GL50803_2452 GL50803_3206 GL50803_12150 GL50803_9704 GL50803_7195 GL50803_4197 GL50803_10885 GL50803_13608 GL50803_16363 GL50803_6226 GL50803_6184 GL50803_16549 GL50803_8826 GL50803_8822 GL50803_101278 GL50803_14993 GL50803_14285 GL50803_16125 GL50803_17254 GL50803_9115 GL50803_15297 GL50803_2101 GSB_11118 GSB_17143 GL50803_15535 GL50803_10623 GSB_93358
5.26513e-17	26	112	Ribosome, and Aminoacyl-tRNA biosynthesis	GL50803_12981 GSB_16310 GSB_13561 GL50803_15551 GL50803_16114 GL50803_16044 GL50803_16387 GL50803_9348 GL50803_14329 GSB_16525 GL50803_19003 GL50803_15983 GL50803_8118 GL50803_17337 GL50803_5947 GL50803_12102 GL50803_16652 GSB_7766 GL50803_15260 GL50803_10521 GL50803_14620 GL50803_14091 GL50803_11950 GL50803_10367 GL50803_15520 GL50803_101501
7.64355e-16	22	81	Ribosome	GL50803_12981 GSB_16310 GSB_13561 GL50803_15551 GL50803_16114 GL50803_16044 GL50803_16387 GL50803_14329 GSB_16525 GL50803_19003 GL50803_8118 GL50803_17337 GL50803_5947 GL50803_12102 GL50803_16652 GSB_7766 GL50803_15260 GL50803_14620 GL50803_14091 GL50803_11950 GL50803_10367 GL50803_15520
1.63655e-15	27	141	mixed, incl. Metabolic pathways, and Transferase	GL50803_2452 GL50803_3206 GL50803_12150 GL50803_9704 GL50803_7195 GL50803_4197 GL50803_10885 GL50803_13608 GL50803_16363 GL50803_6226 GL50803_6184 GL50803_16549 GL50803_8826 GL50803_8822 GL50803_101278 GL50803_14993 GL50803_14285 GL50803_16125 GL50803_17254 GL50803_9115 GL50803_15297 GL50803_2101 GSB_11118 GSB_17143 GL50803_15535 GL50803_10623 GSB_93358
1.9281e-15	20	66	Ribosome	GL50803_12981 GSB_16310 GL50803_15551 GL50803_16114 GL50803_16044 GL50803_16387 GL50803_14329 GSB_16525 GL50803_19003 GL50803_8118 GL50803_17337 GL50803_5947 GL50803_16652 GSB_7766 GL50803_15260 GL50803_14620 GL50803_14091 GL50803_11950 GL50803_10367 GL50803_15520
3.00737e-15	22	87	Ribosome, and Protein biosynthesis	GL50803_12981 GSB_16310 GSB_13561 GL50803_15551 GL50803_16114 GL50803_16044 GL50803_16387 GL50803_14329 GSB_16525 GL50803_19003 GL50803_8118 GL50803_17337 GL50803_5947 GL50803_12102 GL50803_16652 GSB_7766 GL50803_15260 GL50803_14620 GL50803_14091 GL50803_11950 GL50803_10367 GL50803_15520
3.59857e-15	29	174	mixed, incl. Metabolic pathways, and Transferase	GL50803_2452 GL50803_3206 GL50803_12150 GL50803_9704 GL50803_7195 GL50803_4197 GL50803_10885 GL50803_13608 GL50803_16363 GL50803_6226 GL50803_6184 GL50803_16549 GL50803_8826 GL50803_8822 GL50803_7260 GL50803_101278 GL50803_14993 GL50803_14285 GL50803_16125 GL50803_17254 GL50803_9115 GL50803_15297 GL50803_2101 GL50803_9719 GSB_11118 GSB_17143 GL50803_15535 GL50803_10623 GSB_93358
3.59857e-15	16	37	mixed, incl. Carbon metabolism, and Glycolysis	GL50803_3206 GL50803_12150 GL50803_9704 GL50803_7195 GL50803_13608 GL50803_16363 GL50803_8826 GL50803_8822 GL50803_101278 GL50803_14993 GL50803_14285 GL50803_9115 GSB_11118 GSB_17143 GL50803_10623 GSB_93358
6.8891e-15	20	71	Ribosomal protein	GL50803_12981 GSB_16310 GL50803_15551 GL50803_16114 GL50803_16044 GL50803_16387 GL50803_14329 GSB_16525 GL50803_19003 GL50803_8118 GL50803_17337 GL50803_5947 GL50803_16652 GSB_7766 GL50803_15260 GL50803_14620 GL50803_14091 GL50803_11950 GL50803_10367 GL50803_15520
8.72198e-15	20	72	Ribosome	GL50803_12981 GSB_16310 GL50803_15551 GL50803_16114 GL50803_16044 GL50803_16387 GL50803_14329 GSB_16525 GL50803_19003 GL50803_8118 GL50803_17337 GL50803_5947 GL50803_16652 GSB_7766 GL50803_15260 GL50803_14620 GL50803_14091 GL50803_11950 GL50803_10367 GL50803_15520
1.12956e-14	29	183	mixed, incl. Metabolic pathways, and Transferase	GL50803_2452 GL50803_3206 GL50803_12150 GL50803_9704 GL50803_7195 GL50803_4197 GL50803_10885 GL50803_13608 GL50803_16363 GL50803_6226 GL50803_6184 GL50803_16549 GL50803_8826 GL50803_8822 GL50803_7260 GL50803_101278 GL50803_14993 GL50803_14285 GL50803_16125 GL50803_17254 GL50803_9115 GL50803_15297 GL50803_2101 GL50803_9719 GSB_11118 GSB_17143 GL50803_15535 GL50803_10623 GSB_93358
1.52839e-14	27	157	mixed, incl. Metabolic pathways, and Transferase	GL50803_2452 GL50803_3206 GL50803_12150 GL50803_9704 GL50803_7195 GL50803_4197 GL50803_10885 GL50803_13608 GL50803_16363 GL50803_6226 GL50803_6184 GL50803_16549 GL50803_8826 GL50803_8822 GL50803_101278 GL50803_14993 GL50803_14285 GL50803_16125 GL50803_17254 GL50803_9115 GL50803_15297 GL50803_2101 GSB_11118 GSB_17143 GL50803_15535 GL50803_10623 GSB_93358
2.33875e-14	20	76	Ribonucleoprotein	GL50803_12981 GSB_16310 GL50803_15551 GL50803_16114 GL50803_16044 GL50803_16387 GL50803_14329 GSB_16525 GL50803_19003 GL50803_8118 GL50803_17337 GL50803_5947 GL50803_16652 GSB_7766 GL50803_15260 GL50803_14620 GL50803_14091 GL50803_11950 GL50803_10367 GL50803_15520
3.87173e-14	18	59	Ribosome	GL50803_12981 GSB_16310 GL50803_15551 GL50803_16387 GL50803_14329 GSB_16525 GL50803_19003 GL50803_8118 GL50803_17337 GL50803_5947 GL50803_16652 GSB_7766 GL50803_15260 GL50803_14620 GL50803_14091 GL50803_11950 GL50803_10367 GL50803_15520
4.53873e-14	29	194	mixed, incl. Metabolic pathways, and Transferase	GL50803_2452 GL50803_3206 GL50803_12150 GL50803_9704 GL50803_7195 GL50803_4197 GL50803_10885 GL50803_13608 GL50803_16363 GL50803_6226 GL50803_6184 GL50803_16549 GL50803_8826 GL50803_8822 GL50803_7260 GL50803_101278 GL50803_14993 GL50803_14285 GL50803_16125 GL50803_17254 GL50803_9115 GL50803_15297 GL50803_2101 GL50803_9719 GSB_11118 GSB_17143 GL50803_15535 GL50803_10623 GSB_93358
9.28512e-13	16	51	Ribosome	GSB_16310 GL50803_15551 GL50803_16387 GL50803_14329 GL50803_19003 GL50803_8118 GL50803_17337 GL50803_5947 GL50803_16652 GSB_7766 GL50803_15260 GL50803_14620 GL50803_14091 GL50803_11950 GL50803_10367 GL50803_15520
2.00378e-12	13	30	mixed, incl. Carbon metabolism, and Glycolysis	GL50803_3206 GL50803_9704 GL50803_13608 GL50803_8826 GL50803_8822 GL50803_101278 GL50803_14993 GL50803_14285 GL50803_9115 GSB_11118 GSB_17143 GL50803_10623 GSB_93358
3.18148e-10	13	42	Ribosome	GSB_16310 GL50803_15551 GL50803_16387 GL50803_14329 GL50803_8118 GL50803_5947 GL50803_16652 GL50803_15260 GL50803_14620 GL50803_14091 GL50803_11950 GL50803_10367 GL50803_15520
8.17009e-08	9	24	mixed, incl. Carbon metabolism, and Glycolysis	GL50803_3206 GL50803_9704 GL50803_8822 GL50803_14993 GL50803_14285 GL50803_9115 GSB_11118 GSB_17143 GSB_93358
7.34033e-07	21	208	Coiled coil	GSB_41212 GL50803_13584 GL50803_92498 GL50803_17570 GL50803_115479 GL50803_15251 GSB_11311 GL50803_113553 GL50803_5375 GL50803_16824 GSB_15832 GL50803_16343 DHA2_6744 GL50803_98054 GL50803_16745 GL50803_17249 GL50803_12139 GL50803_14620 GSB_14859 GL50803_27925 GL50803_101501
9.84427e-07	16	122	Transferase	GL50803_8217 GL50803_3206 GL50803_12150 GL50803_92498 GL50803_22850 GL50803_10885 GL50803_16363 GL50803_6226 GSB_11311 GL50803_113553 GL50803_5375 GL50803_16549 GL50803_14993 GSB_17143 GL50803_10623 GL50803_11554
1.5201e-06	11	54	mixed, incl. TCP-1/cpn60 chaperonin family, and Thioredoxin	GL50803_16412 GL50803_29487 GL50803_10570 GL50803_9413 GL50803_16124 GL50803_98054 GSB_13500 GL50803_3643 GL50803_7287 GL50803_17411 GL50803_103713
3.54206e-06	7	18	mixed, incl. Glycolysis, and NAD(P)-binding domain	GL50803_3206 GL50803_14993 GL50803_14285 GL50803_9115 GSB_11118 GSB_17143 GSB_93358
2.2582e-05	11	70	mixed, incl. TCP-1/cpn60 chaperonin family, and Thioredoxin	GL50803_16412 GL50803_29487 GL50803_10570 GL50803_9413 GL50803_16124 GL50803_98054 GSB_13500 GL50803_3643 GL50803_7287 GL50803_17411 GL50803_103713
2.2582e-05	12	85	Kinase	GL50803_8217 GL50803_3206 GL50803_92498 GL50803_22850 GSB_11311 GL50803_113553 GL50803_5375 GL50803_16549 GL50803_14993 GSB_17143 GL50803_10623 GL50803_11554

## Sheet: LR_SV
yourlist:M202110026320BA52A5CE8FCD097CB85A53697A35218E8FG	Entry	Entry name	Protein names	Gene names	Organism	Length	Annotation	Features	Protein existence
A8B1N7	A8B1N7	A8B1N7_GIAIC	VSP (VSP with INR)	GL50803_00115830 GL50803_00115831 GL50803_115830 GL50803_115831	Giardia intestinalis (strain ATCC 50803 / WB clone C6) (Giardia lamblia)	633	1 out of 5	Chain (1); Domain (6); Signal peptide (1); Transmembrane (1)	Predicted
E2RTV3	E2RTV3	E2RTV3_GIAIC	VSP with INR	GL50803_0016501 GL50803_00d16501 GL50803_16501	Giardia intestinalis (strain ATCC 50803 / WB clone C6) (Giardia lamblia)	692	1 out of 5	Chain (1); Domain (6); Signal peptide (1); Transmembrane (1)	Predicted
A0A644F158	A0A644F158	A0A644F158_GIAIC	VSP	GL50803_0033279	Giardia intestinalis (strain ATCC 50803 / WB clone C6) (Giardia lamblia)	900	1 out of 5	Domain (18); Transmembrane (1)	Predicted
A0A644EY08	A0A644EY08	A0A644EY08_GIAIC	VSP	GL50803_0050379	Giardia intestinalis (strain ATCC 50803 / WB clone C6) (Giardia lamblia)	687	1 out of 5	Chain (1); Signal peptide (1); Transmembrane (1)	Predicted
Q07317	Q07317	Q07317_GIAIN	Variant-specific surface protein 1267	vsp1267	Giardia intestinalis (Giardia lamblia)	596	1 out of 5	Chain (1); Domain (5); Signal peptide (1); Transmembrane (1)	Predicted
Q8I0P4	Q8I0P4	Q8I0P4_GIAIN	Variant-specific surface protein AS4 (Variant-specific surface protein S1)		Giardia intestinalis (Giardia lamblia)	673	1 out of 5	Domain (5); Transmembrane (1)	Predicted
V6TK31	V6TK31	V6TK31_GIAIN	Thiol disulfide oxidoreductase, DsbA family protein (Fragment)	DHA2_8064	Giardia intestinalis (Giardia lamblia)	134	1 out of 5	Domain (1); Non-terminal residue (1); Transmembrane (1)	Predicted
A8B497	A8B497	A8B497_GIAIC	VSP	GL50803_137618	Giardia intestinalis (strain ATCC 50803 / WB clone C6) (Giardia lamblia)	853	1 out of 5	Domain (6); Transmembrane (1)	Predicted
Q9GS24	Q9GS24	Q9GS24_GIAIN	Variant-specific surface protein VSP9B10		Giardia intestinalis (Giardia lamblia)	739	1 out of 5	Chain (1); Signal peptide (1); Transmembrane (1)	Evidence at transcript level
C6LNU6	C6LNU6	C6LNU6_GIAIB	Cyst wall protein 1	GL50581_403	Giardia intestinalis (strain ATCC 50581 / GS clone H7) (Giardia lamblia)	241	1 out of 5	Domain (1)	Predicted
C6LZG3	C6LZG3	C6LZG3_GIAIB	FixW protein, putative	GL50581_4194	Giardia intestinalis (strain ATCC 50581 / GS clone H7) (Giardia lamblia)	133	1 out of 5	Domain (1)	Predicted
Q95WU1	Q95WU1	Q95WU1_GIAIN	Variant-specific surface protein WB/9B10-B		Giardia intestinalis (Giardia lamblia)	667	1 out of 5	Chain (1); Domain (5); Signal peptide (1); Transmembrane (1)	Predicted
A8BQM2	A8BQM2	A8BQM2_GIAIC	VSP	GL50803_0011521 GL50803_00d11521 GL50803_11521	Giardia intestinalis (strain ATCC 50803 / WB clone C6) (Giardia lamblia)	628	1 out of 5	Chain (1); Domain (6); Signal peptide (1); Transmembrane (1)	Predicted
E2RTQ3	E2RTQ3	E2RTQ3_GIAIB	Dynein light chain roadblock	GL50581_2800	Giardia intestinalis (strain ATCC 50581 / GS clone H7) (Giardia lamblia)	100	2 out of 5	Domain (1)	Inferred from homology
A8BPL3	A8BPL3	A8BPL3_GIAIC	VSP	GL50803_101765	Giardia intestinalis (strain ATCC 50803 / WB clone C6) (Giardia lamblia)	699	1 out of 5	Chain (1); Signal peptide (1); Transmembrane (1)	Predicted
E2RTN8	E2RTN8	E2RTN8_GIAIC	VSP AS8	GL50803_0013194 GL50803_13194	Giardia intestinalis (strain ATCC 50803 / WB clone C6) (Giardia lamblia)	615	1 out of 5	Chain (1); Domain (4); Signal peptide (1); Transmembrane (1)	Predicted
A8BJT8	A8BJT8	A8BJT8_GIAIC	VSP	GL50803_137606	Giardia intestinalis (strain ATCC 50803 / WB clone C6) (Giardia lamblia)	852	1 out of 5	Domain (5); Transmembrane (1)	Predicted
A8BWQ1	A8BWQ1	A8BWQ1_GIAIC	VSP with INR	GL50803_137608	Giardia intestinalis (strain ATCC 50803 / WB clone C6) (Giardia lamblia)	553	1 out of 5	Domain (3); Transmembrane (1)	Predicted
A0A644F288	A0A644F288	A0A644F288_GIAIC	VSP	GL50803_00101380	Giardia intestinalis (strain ATCC 50803 / WB clone C6) (Giardia lamblia)	635	1 out of 5	Chain (1); Signal peptide (1); Transmembrane (1)	Predicted
A8B924	A8B924	A8B924_GIAIC	Heat shock factor binding protein	GL50803_007351 GL50803_7351	Giardia intestinalis (strain ATCC 50803 / WB clone C6) (Giardia lamblia)	62	1 out of 5		Predicted
V6TEK2	V6TEK2	V6TEK2_GIAIN	Variant-specific surface protein	DHA2_153020	Giardia intestinalis (Giardia lamblia)	608	1 out of 5	Chain (1); Domain (2); Signal peptide (1); Transmembrane (1)	Predicted
A8BC41	A8BC41	A8BC41_GIAIC	VSP with INR	GL50803_00115797 GL50803_00d115797 GL50803_115797	Giardia intestinalis (strain ATCC 50803 / WB clone C6) (Giardia lamblia)	682	1 out of 5	Chain (1); Domain (5); Signal peptide (1); Transmembrane (1)	Predicted
A8BEU2	A8BEU2	A8BEU2_GIAIC	VSP	GL50803_00137617 GL50803_137617	Giardia intestinalis (strain ATCC 50803 / WB clone C6) (Giardia lamblia)	734	1 out of 5	Chain (1); Domain (5); Signal peptide (1); Transmembrane (1)	Predicted
A0A644EZH6	A0A644EZH6	A0A644EZH6_GIAIC	Putative 26S proteasome regulatory subunit	GL50803_0091643	Giardia intestinalis (strain ATCC 50803 / WB clone C6) (Giardia lamblia)	1339	1 out of 5	Compositional bias (1); Region (1)	Predicted
A0A644FAS5	A0A644FAS5	A0A644FAS5_GIAIC	Prefoldin subunit	GL50803_0013904	Giardia intestinalis (strain ATCC 50803 / WB clone C6) (Giardia lamblia)	159	1 out of 5	Coiled coil (1)	Predicted
A8B5B4	A8B5B4	A8B5B4_GIAIC	VSP	GL50803_00103992 GL50803_00d103992 GL50803_103992	Giardia intestinalis (strain ATCC 50803 / WB clone C6) (Giardia lamblia)	627	1 out of 5	Chain (1); Domain (3); Signal peptide (1); Transmembrane (1)	Predicted
A8BFJ7	A8BFJ7	A8BFJ7_GIAIC	High cysteine membrane protein Group 1	GL50803_00103454 GL50803_103454	Giardia intestinalis (strain ATCC 50803 / WB clone C6) (Giardia lamblia)	736	1 out of 5	Chain (1); Signal peptide (1); Transmembrane (1)	Predicted
A8BCN1	A8BCN1	A8BCN1_GIAIC	High cysteine membrane protein Group 1	GL50803_101805	Giardia intestinalis (strain ATCC 50803 / WB clone C6) (Giardia lamblia)	762	1 out of 5	Chain (1); Signal peptide (1); Transmembrane (1)	Predicted
V6TIS4	V6TIS4	V6TIS4_GIAIN	Variant-specific surface protein (Fragment)	DHA2_152161	Giardia intestinalis (Giardia lamblia)	765	1 out of 5	Domain (4); Non-terminal residue (1); Transmembrane (1)	Predicted
A0A644F2C9	A0A644F2C9	A0A644F2C9_GIAIC	Vacuolar ATP synthase subunit G	GL50803_0014660	Giardia intestinalis (strain ATCC 50803 / WB clone C6) (Giardia lamblia)	106	1 out of 5	Coiled coil (1)	Inferred from homology
A0A644F6B8	A0A644F6B8	A0A644F6B8_GIAIC	Endoribonuclease L-PSP	GL50803_0014299	Giardia intestinalis (strain ATCC 50803 / WB clone C6) (Giardia lamblia)	130	1 out of 5		Predicted
A8B2R1	A8B2R1	A8B2R1_GIAIC	Ubiquitin-related modifier 1 homolog	GL50803_0011884 GL50803_11884	Giardia intestinalis (strain ATCC 50803 / WB clone C6) (Giardia lamblia)	95	2 out of 5	Cross-link (1); Modified residue (1)	Inferred from homology
A0A644F199	A0A644F199	A0A644F199_GIAIC	Prefoldin subunit	GL50803_0061388	Giardia intestinalis (strain ATCC 50803 / WB clone C6) (Giardia lamblia)	122	1 out of 5		Inferred from homology
A8B728	A8B728	A8B728_GIAIC	VSP	GL50803_00113163 GL50803_113163	Giardia intestinalis (strain ATCC 50803 / WB clone C6) (Giardia lamblia)	632	1 out of 5	Chain (1); Domain (4); Signal peptide (1); Transmembrane (1)	Predicted
A8C008	A8C008	A8C008_GIAIC	VSP	GL50803_00114674 GL50803_114674	Giardia intestinalis (strain ATCC 50803 / WB clone C6) (Giardia lamblia)	720	1 out of 5	Chain (1); Domain (5); Signal peptide (1); Transmembrane (1)	Predicted
A8BME9	A8BME9	A8BME9_GIAIC	High cysteine membrane protein Group 1	GL50803_0011309 GL50803_11309	Giardia intestinalis (strain ATCC 50803 / WB clone C6) (Giardia lamblia)	1335	1 out of 5	Chain (1); Domain (1); Signal peptide (1); Transmembrane (1)	Predicted
E1F178	E1F178	E1F178_GIAIA	Uncharacterized protein	GLP15_2323	Giardia intestinalis (strain P15) (Giardia lamblia)	251	1 out of 5	Chain (1); Region (1); Signal peptide (1)	Predicted
A8B5W4	A8B5W4	A8B5W4_GIAIC	Kinase, NEK	GL50803_008152 GL50803_8152	Giardia intestinalis (strain ATCC 50803 / WB clone C6) (Giardia lamblia)	581	1 out of 5	Binding site (1); Coiled coil (1); Domain (2); Repeat (2)	Predicted
V6TIC3	V6TIC3	V6TIC3_GIAIN	Serine protease inhibitor-like protein	DHA2_4653	Giardia intestinalis (Giardia lamblia)	351	1 out of 5	Domain (1)	Inferred from homology
A8B662	A8B662	A8B662_GIAIC	Calmodulin-binding protein	GL50803_008423 GL50803_8423	Giardia intestinalis (strain ATCC 50803 / WB clone C6) (Giardia lamblia)	293	1 out of 5	Coiled coil (1); Domain (1); Region (1)	Predicted
A8BWB7	A8BWB7	A8BWB7_GIAIC	High cysteine membrane protein Group 4	GL50803_00114617 GL50803_114617	Giardia intestinalis (strain ATCC 50803 / WB clone C6) (Giardia lamblia)	804	1 out of 5	Chain (1); Domain (5); Signal peptide (1); Transmembrane (1)	Predicted
C6LZL4	C6LZL4	C6LZL4_GIAIB	Dynein heavy chain	GL50581_4245	Giardia intestinalis (strain ATCC 50581 / GS clone H7) (Giardia lamblia)	5119	2 out of 5	Coiled coil (5); Compositional bias (5); Domain (1); Region (9)	Inferred from homology
A8BES0	A8BES0	A8BES0_GIAIC	Coiled-coil protein	GL50803_0016342 GL50803_16342	Giardia intestinalis (strain ATCC 50803 / WB clone C6) (Giardia lamblia)	1652	1 out of 5	Coiled coil (18)	Predicted
Q9GQ39	Q9GQ39	Q9GQ39_GIAIN	Cysteinyl-tRNA synthetase (EC 6.1.1.16)	cysS	Giardia intestinalis (Giardia lamblia)	645	2 out of 5	Coiled coil (1); Domain (1)	Predicted
V6THK4	V6THK4	V6THK4_GIAIN	Uncharacterized protein (Fragment)	DHA2_150816	Giardia intestinalis (Giardia lamblia)	226	1 out of 5	Coiled coil (1); Compositional bias (1); Non-terminal residue (1); Region (1)	Predicted
E2RU38	E2RU38	E2RU38_GIAIC	26S proteasome ATPase subunit S4, putative (Putative 26S proteasome ATPase subunit S4)	GL50803_00113554 GL50803_113554	Giardia intestinalis (strain ATCC 50803 / WB clone C6) (Giardia lamblia)	447	2 out of 5	Compositional bias (1); Domain (1); Region (1)	Inferred from homology
V6TFG9	V6TFG9	V6TFG9_GIAIN	Uncharacterized protein	DHA2_151847	Giardia intestinalis (Giardia lamblia)	3870	1 out of 5	Compositional bias (1); Region (1); Transmembrane (1)	Predicted
E1EXG9	E1EXG9	E1EXG9_GIAIA	Midasin	GLP15_1582	Giardia intestinalis (strain P15) (Giardia lamblia)	4835	2 out of 5	Coiled coil (1); Compositional bias (9); Domain (1); Region (2)	Inferred from homology
A8BMA2	A8BMA2	A8BMA2_GIAIC	Uncharacterized protein	GL50803_17008	Giardia intestinalis (strain ATCC 50803 / WB clone C6) (Giardia lamblia)	1984	1 out of 5	Compositional bias (4); Region (7)	Predicted
A8BPD4	A8BPD4	A8BPD4_GIAIC	Uncharacterized protein	GL50803_0010879 GL50803_10879	Giardia intestinalis (strain ATCC 50803 / WB clone C6) (Giardia lamblia)	819	1 out of 5	Coiled coil (1); Compositional bias (1); Region (2)	Predicted
A8BX17	A8BX17	A8BX17_GIAIC	High cysteine membrane protein (VSP, putative)	GL50803_0016158 GL50803_16158	Giardia intestinalis (strain ATCC 50803 / WB clone C6) (Giardia lamblia)	1136	1 out of 5	Chain (1); Compositional bias (1); Region (1); Signal peptide (1); Transmembrane (1)	Predicted
A8B3C9	A8B3C9	A8B3C9_GIAIC	Uncharacterized protein	GL50803_113740	Giardia intestinalis (strain ATCC 50803 / WB clone C6) (Giardia lamblia)	2291	1 out of 5	Compositional bias (1); Region (2); Transmembrane (1)	Predicted
E1F0W5	E1F0W5	E1F0W5_GIAIA	Uncharacterized protein (Fragment)	GLP15_2746	Giardia intestinalis (strain P15) (Giardia lamblia)	4767	1 out of 5	Coiled coil (3); Compositional bias (3); Non-terminal residue (1); Region (3)	Predicted
E1F3S1	E1F3S1	E1F3S1_GIAIA	VSP	GLP15_875	Giardia intestinalis (strain P15) (Giardia lamblia)	576	1 out of 5	Chain (1); Signal peptide (1); Transmembrane (1)	Predicted
A8BQN8	A8BQN8	A8BQN8_GIAIC	VSP	GL50803_0013390 GL50803_13390	Giardia intestinalis (strain ATCC 50803 / WB clone C6) (Giardia lamblia)	721	1 out of 5	Chain (1); Domain (5); Signal peptide (1); Transmembrane (1)	Predicted
A8BTG7	A8BTG7	A8BTG7_GIAIC	Cathepsin B (EC 3.4.22.1)	GL50803_0014019 GL50803_14019	Giardia intestinalis (strain ATCC 50803 / WB clone C6) (Giardia lamblia)	300	1 out of 5	Chain (1); Domain (1); Signal peptide (1)	Inferred from homology
A8BVH9	A8BVH9	A8BVH9_GIAIC	VSP	GL50803_00112801 GL50803_00d112801 GL50803_112801	Giardia intestinalis (strain ATCC 50803 / WB clone C6) (Giardia lamblia)	747	1 out of 5	Chain (1); Domain (6); Signal peptide (1); Transmembrane (1)	Predicted
V6T7H2	V6T7H2	V6T7H2_GIAIN	Variant-specific surface protein (Fragment)	DHA2_154242	Giardia intestinalis (Giardia lamblia)	876	1 out of 5	Chain (1); Non-terminal residue (1); Signal peptide (1); Transmembrane (1)	Predicted
A8BVM3	A8BVM3	A8BVM3_GIAIC	Cathepsin B (EC 3.4.22.1)	GL50803_0016779 GL50803_16779	Giardia intestinalis (strain ATCC 50803 / WB clone C6) (Giardia lamblia)	298	1 out of 5	Chain (1); Domain (1); Signal peptide (1)	Inferred from homology
A8BX07	A8BX07	A8BX07_GIAIC	Cathepsin B (EC 3.4.22.1)	GL50803_16160	Giardia intestinalis (strain ATCC 50803 / WB clone C6) (Giardia lamblia)	360	1 out of 5	Domain (1)	Inferred from homology

## Sheet: Enrichment LR_SV
Enrichment FDR	Genes in list	Total genes	Functional Category	Genes
1.22774e-22	20	187	EGF domain, unclasssified subfamily	GL50803_114674 GL50803_137608 GL50803_114617 GL50803_112801 GL50803_13390 GL50803_11521 GL50803_101765 GL50803_11309 GL50803_137606 GL50803_103454 GL50803_137617 GL50803_115797 GL50803_101805 GL50803_16501 GL50803_13194 GL50803_113163 GL50803_137618 GL50803_103992 GL50803_115830 GL50803_115831
1.22774e-22	20	184	Furin-like repeats	GL50803_114674 GL50803_137608 GL50803_114617 GL50803_112801 GL50803_13390 GL50803_11521 GL50803_101765 GL50803_11309 GL50803_137606 GL50803_103454 GL50803_137617 GL50803_115797 GL50803_101805 GL50803_16501 GL50803_13194 GL50803_113163 GL50803_137618 GL50803_103992 GL50803_115830 GL50803_115831
1.39485e-20	20	240	Giardia variant-specific surface protein	GL50803_114674 GL50803_137608 GL50803_114617 GL50803_112801 GL50803_13390 GL50803_11521 GL50803_101765 GL50803_11309 GL50803_137606 GL50803_103454 GL50803_137617 GL50803_115797 GL50803_101805 GL50803_16501 GL50803_13194 GL50803_113163 GL50803_137618 GL50803_103992 GL50803_115830 GL50803_115831
1.38358e-17	17	191	Epidermal growth factor-like domain.	GL50803_137608 GL50803_114617 GL50803_112801 GL50803_13390 GL50803_11521 GL50803_101765 GL50803_11309 GL50803_137606 GL50803_137617 GL50803_115797 GL50803_16501 GL50803_13194 GL50803_113163 GL50803_137618 GL50803_103992 GL50803_115830 GL50803_115831
1.76311e-06	4	10	Furin-like repeat	GL50803_137606 GL50803_115797 GL50803_16501 GL50803_13194
2.30155e-06	4	11	Growth factor receptor cysteine-rich domain superfamily	GL50803_137606 GL50803_115797 GL50803_16501 GL50803_13194
2.94981e-06	4	12	Giardia variant-specific surface protein	GL50803_137606 GL50803_115797 GL50803_16501 GL50803_13194
0.000154519	4	31	Signal	GL50803_16779 GL50803_14019 GL50803_137606 GL50803_115797
0.000438689	2	3	vacuole	GL50803_16779 GL50803_14019
0.000438689	2	3	cysteine-type peptidase activity	GL50803_16779 GL50803_14019
0.000438689	2	3	Cysteine peptidase, cysteine active site	GL50803_16779 GL50803_14019
0.000438689	2	3	Peptidase C1A, papain C-terminal	GL50803_16779 GL50803_14019
0.000438689	2	3	Cysteine peptidase, histidine active site	GL50803_16779 GL50803_14019
0.000438689	2	3	Cysteine peptidase, asparagine active site	GL50803_16779 GL50803_14019
0.000438689	2	3	Thiol protease	GL50803_16779 GL50803_14019
0.000438689	2	3	Zymogen	GL50803_16779 GL50803_14019
0.000438689	2	3	Disulfide bond	GL50803_16779 GL50803_14019
0.0005239	4	52	Transmembrane	GL50803_137606 GL50803_115797 GL50803_16501 GL50803_13194
0.0005239	4	52	Transmembrane helix	GL50803_137606 GL50803_115797 GL50803_16501 GL50803_13194
0.000743678	2	4	Papain-like cysteine peptidase superfamily	GL50803_16779 GL50803_14019
0.000794879	4	60	Membrane	GL50803_137606 GL50803_115797 GL50803_16501 GL50803_13194
0.000794879	3	23	Papain family cysteine protease	GL50803_16160 GL50803_16779 GL50803_14019
0.000915545	2	5	proteolysis	GL50803_16779 GL50803_14019
0.000915545	2	5	peptidase activity	GL50803_16779 GL50803_14019
0.000915545	2	5	peptidase activity, acting on L-amino acid peptides	GL50803_16779 GL50803_14019
0.000915545	2	5	catalytic activity, acting on a protein	GL50803_16779 GL50803_14019
0.000915545	2	5	Vacuole	GL50803_16779 GL50803_14019
0.00101898	3	27	Papain family cysteine protease	GL50803_16160 GL50803_16779 GL50803_14019
0.00481831	3	46	cell	GL50803_16779 GL50803_14019 GL50803_115797
0.00533253	2	12	protein metabolic process	GL50803_16779 GL50803_14019

## Sheet: LV_SV
Entry	Entry name	Protein names	Gene names	Organism	Length	Annotation	Features	Protein existence
V6TB36	V6TB36_GIAIN	Uncharacterized protein	DHA2_15918	Giardia intestinalis (Giardia lamblia)	228	1 out of 5	Region (1)	Predicted
A8BND3	A8BND3_GIAIC	Cyclin fold protein 1, putative (Putative Cyclin fold protein 1)	GL50803_0093721 GL50803_93721	Giardia intestinalis (strain ATCC 50803 / WB clone C6) (Giardia lamblia)	250	1 out of 5	Domain (1)	Inferred from homology

## Sheet: LR Only
Entry	Entry name	Protein names	Gene names	Organism	Length	Annotation	Features	Protein existence
A8B9U2	A8B9U2_GIAIC	Plasma membrane calcium-transporting ATPase 2 (EC 3.6.3.8)	GL50803_0032658 GL50803_32658	Giardia intestinalis (strain ATCC 50803 / WB clone C6) (Giardia lamblia)	1095	2 out of 5	Compositional bias (1); Domain (1); Region (1); Transmembrane (10)	Predicted
A8BZN3	A8BZN3_GIAIC	Coiled-coil protein	GL50803_15591	Giardia intestinalis (strain ATCC 50803 / WB clone C6) (Giardia lamblia)	1685	1 out of 5	Coiled coil (7); Region (2)	Predicted
A0A644EY11	A0A644EY11_GIAIC	Ankyrin repeat protein 3	GL50803_0061564	Giardia intestinalis (strain ATCC 50803 / WB clone C6) (Giardia lamblia)	1832	1 out of 5	Coiled coil (26); Domain (2); Region (3)	Predicted
A8B5H1	A8B5H1_GIAIC	Phospholipase B-like (EC 3.1.1.-)	GL50803_0017277 GL50803_17277	Giardia intestinalis (strain ATCC 50803 / WB clone C6) (Giardia lamblia)	568	2 out of 5	Chain (1); Signal peptide (1)	Inferred from homology
A8B4A2	A8B4A2_GIAIC	CXC-rich protein	GL50803_0014225 GL50803_14225	Giardia intestinalis (strain ATCC 50803 / WB clone C6) (Giardia lamblia)	1805	2 out of 5	Chain (1); Signal peptide (1); Transmembrane (1)	Inferred from homology
A8B467	A8B467_GIAIC	Uncharacterized protein	GL50803_006464 GL50803_6464	Giardia intestinalis (strain ATCC 50803 / WB clone C6) (Giardia lamblia)	1261	1 out of 5	Coiled coil (10); Region (1)	Predicted
A8BH97	A8BH97_GIAIC	Uncharacterized protein	GL50803_002107 GL50803_2107	Giardia intestinalis (strain ATCC 50803 / WB clone C6) (Giardia lamblia)	328	1 out of 5		Predicted
A8B9R4	A8B9R4_GIAIC	ABC transporter, ATP-binding protein	GL50803_0021411 GL50803_21411	Giardia intestinalis (strain ATCC 50803 / WB clone C6) (Giardia lamblia)	1978	1 out of 5	Domain (2); Nucleotide binding (2); Transmembrane (13)	Predicted
A8BRP6	A8BRP6_GIAIC	Uncharacterized protein	GL50803_007188 GL50803_7188	Giardia intestinalis (strain ATCC 50803 / WB clone C6) (Giardia lamblia)	1103	1 out of 5	Chain (1); Signal peptide (1); Transmembrane (1)	Predicted
A8B515	A8B515_GIAIC	Clathrin heavy chain	GL50803_00102108 GL50803_102108	Giardia intestinalis (strain ATCC 50803 / WB clone C6) (Giardia lamblia)	1871	2 out of 5	Repeat (4)	Inferred from homology
A8B861	A8B861_GIAIC	Ankyrin repeat protein 1	GL50803_00112557 GL50803_112557	Giardia intestinalis (strain ATCC 50803 / WB clone C6) (Giardia lamblia)	815	1 out of 5	Coiled coil (1); Compositional bias (2); Domain (2); Region (3); Repeat (2)	Predicted
A8BFU4	A8BFU4_GIAIC	Uncharacterized protein	GL50803_009780 GL50803_9780	Giardia intestinalis (strain ATCC 50803 / WB clone C6) (Giardia lamblia)	249	1 out of 5	Region (1)	Predicted
A8BRW1	A8BRW1_GIAIC	Uncharacterized protein	GL50803_0013922 GL50803_13922	Giardia intestinalis (strain ATCC 50803 / WB clone C6) (Giardia lamblia)	1087	1 out of 5	Chain (1); Region (1); Signal peptide (1); Transmembrane (1)	Predicted
A8BA80	A8BA80_GIAIC	EamA-like transporter family protein	GL50803_0022291 GL50803_22291	Giardia intestinalis (strain ATCC 50803 / WB clone C6) (Giardia lamblia)	472	1 out of 5	Domain (1); Region (1); Transmembrane (10)	Predicted
A8BT87	A8BT87_GIAIC	High cysteine membrane protein (High cysteine protein)	GL50803_006372 GL50803_6372	Giardia intestinalis (strain ATCC 50803 / WB clone C6) (Giardia lamblia)	533	1 out of 5	Chain (1); Disulfide bond (4); Domain (6); Signal peptide (1); Transmembrane (1)	Predicted
Q8WSI3	Q8WSI3_GIAIN	Virus receptor protein		Giardia intestinalis (Giardia lamblia)	749	1 out of 5	Chain (1); Signal peptide (1)	Evidence at transcript level
A8BQT7	A8BQT7_GIAIC	ABC transporter family protein	GL50803_0016575 GL50803_16575	Giardia intestinalis (strain ATCC 50803 / WB clone C6) (Giardia lamblia)	1085	2 out of 5	Domain (1); Transmembrane (6)	Predicted
A8BGB4	A8BGB4_GIAIC	V-type proton ATPase subunit a	GL50803_0018470 GL50803_18470	Giardia intestinalis (strain ATCC 50803 / WB clone C6) (Giardia lamblia)	933	2 out of 5	Coiled coil (1); Compositional bias (1); Region (1); Transmembrane (6)	Inferred from homology
A8BKM6	A8BKM6_GIAIC	Uncharacterized protein	GL50803_008528 GL50803_8528	Giardia intestinalis (strain ATCC 50803 / WB clone C6) (Giardia lamblia)	528	1 out of 5	Region (1)	Predicted
A8BCB4	A8BCB4_GIAIC	ABC transporter family protein	GL50803_0087446 GL50803_87446	Giardia intestinalis (strain ATCC 50803 / WB clone C6) (Giardia lamblia)	957	1 out of 5	Domain (1); Nucleotide binding (1); Region (1); Transmembrane (6)	Predicted
E1F134	E1F134_GIAIA	Rab2a	GLP15_1996	Giardia intestinalis (strain P15) (Giardia lamblia)	214	1 out of 5		Predicted
A8BM19	A8BM19_GIAIC	Ankyrin repeat protein 1	GL50803_0011720 GL50803_11720	Giardia intestinalis (strain ATCC 50803 / WB clone C6) (Giardia lamblia)	442	1 out of 5	Domain (1); Region (1)	Predicted
A8BV45	A8BV45_GIAIC	Potassium-transporting ATPase alpha chain 1 (EC 3.6.3.10) (Sodium/potassium-transporting ATPase subunit alpha)	GL50803_0096670 GL50803_96670	Giardia intestinalis (strain ATCC 50803 / WB clone C6) (Giardia lamblia)	1335	2 out of 5	Compositional bias (1); Domain (1); Region (1); Transmembrane (7)	Predicted
A8BH31	A8BH31_GIAIC	CCT-beta	GL50803_0011397 GL50803_11397	Giardia intestinalis (strain ATCC 50803 / WB clone C6) (Giardia lamblia)	525	2 out of 5		Inferred from homology
A8BM10	A8BM10_GIAIC	Multidrug resistance-associated protein 1	GL50803_00115052 GL50803_115052	Giardia intestinalis (strain ATCC 50803 / WB clone C6) (Giardia lamblia)	1598	1 out of 5	Domain (4); Nucleotide binding (2); Transmembrane (12)	Predicted
A8BIF0	A8BIF0_GIAIC	5' nucleotidase family protein	GL50803_0092645 GL50803_92645	Giardia intestinalis (strain ATCC 50803 / WB clone C6) (Giardia lamblia)	601	1 out of 5	Chain (1); Signal peptide (1); Transmembrane (1)	Predicted
A8BL65	A8BL65_GIAIC	Dynein heavy chain	GL50803_17265	Giardia intestinalis (strain ATCC 50803 / WB clone C6) (Giardia lamblia)	2675	2 out of 5	Coiled coil (6); Domain (9)	Inferred from homology
A0A644EYL3	A0A644EYL3_GIAIC	ABC transporter, ATP-binding protein	GL50803_0017165	Giardia intestinalis (strain ATCC 50803 / WB clone C6) (Giardia lamblia)	846	1 out of 5	Domain (1); Transmembrane (6)	Predicted
V6TA72	V6TA72_GIAIN	Sodium or proton/potassium antiporter, ATPase alpha subunit	DHA2_96670	Giardia intestinalis (Giardia lamblia)	1396	1 out of 5	Compositional bias (1); Domain (1); Region (1); Transmembrane (7)	Predicted
Q95WU8	Q95WU8_GIAIN	Syntaxin-like protein 1		Giardia intestinalis (Giardia lamblia)	293	1 out of 5	Coiled coil (3); Compositional bias (1); Domain (1); Region (1); Transmembrane (1)	Predicted
A8B686	A8B686_GIAIC	Uncharacterized protein	GL50803_0016353 GL50803_16353	Giardia intestinalis (strain ATCC 50803 / WB clone C6) (Giardia lamblia)	755	1 out of 5	Region (1); Transmembrane (1)	Predicted
A8B6W4	A8B6W4_GIAIC	Uncharacterized protein	GL50803_00113133 GL50803_113133	Giardia intestinalis (strain ATCC 50803 / WB clone C6) (Giardia lamblia)	837	1 out of 5	Chain (1); Coiled coil (1); Compositional bias (1); Region (1); Signal peptide (1); Transmembrane (1)	Predicted
A0A644F557	A0A644F557_GIAIC	Uncharacterized protein	GL50803_0087519	Giardia intestinalis (strain ATCC 50803 / WB clone C6) (Giardia lamblia)	317	1 out of 5	Chain (1); Region (1); Signal peptide (1); Transmembrane (1)	Predicted
A8BFC1	A8BFC1_GIAIC	CXC-rich protein (High cysteine membrane protein)	GL50803_0017476 GL50803_17476	Giardia intestinalis (strain ATCC 50803 / WB clone C6) (Giardia lamblia)	2169	1 out of 5	Chain (1); Domain (12); Signal peptide (1); Transmembrane (1)	Predicted
E2RU78	E2RU78_GIAIC	Leucine-rich repeat protein	GL50803_0011684 GL50803_11684	Giardia intestinalis (strain ATCC 50803 / WB clone C6) (Giardia lamblia)	818	1 out of 5	Chain (1); Compositional bias (1); Region (2); Signal peptide (1); Transmembrane (1)	Predicted
A0A482ER20	A0A482ER20_GIAIN	4Fe-4S binding domain family protein	DHA2_153401	Giardia intestinalis (Giardia lamblia)	59	1 out of 5	Domain (2)	Predicted
E1EW53	E1EW53_GIAIA	Desulfoferrodox domain-containing protein	GLP15_1799	Giardia intestinalis (strain P15) (Giardia lamblia)	111	1 out of 5	Domain (1)	Inferred from homology
A8BXP9	A8BXP9_GIAIC	Kinase, NEK	GL50803_008445 GL50803_8445	Giardia intestinalis (strain ATCC 50803 / WB clone C6) (Giardia lamblia)	597	1 out of 5	Coiled coil (2); Domain (2); Repeat (3)	Predicted
A8BLN1	A8BLN1_GIAIC	Protein 21.1	GL50803_13766	Giardia intestinalis (strain ATCC 50803 / WB clone C6) (Giardia lamblia)	845	1 out of 5	Coiled coil (5); Compositional bias (2); Domain (1); Region (3)	Predicted
A8BA49	A8BA49_GIAIC	Uncharacterized protein	GL50803_0016507 GL50803_16507	Giardia intestinalis (strain ATCC 50803 / WB clone C6) (Giardia lamblia)	875	1 out of 5	Chain (1); Signal peptide (1); Transmembrane (1)	Predicted
A8B8H7	A8B8H7_GIAIC	40S ribosomal protein S25	GL50803_0013268 GL50803_13268	Giardia intestinalis (strain ATCC 50803 / WB clone C6) (Giardia lamblia)	88	1 out of 5		Inferred from homology
A8B2Y5	A8B2Y5_GIAIC	Qc-SNARE 3	GL50803_0010013 GL50803_10013	Giardia intestinalis (strain ATCC 50803 / WB clone C6) (Giardia lamblia)	220	1 out of 5	Coiled coil (2); Transmembrane (1)	Predicted
V6TGY8	V6TGY8_GIAIN	Translationally controlled tumor-like protein	DHA2_6242	Giardia intestinalis (Giardia lamblia)	151	1 out of 5	Domain (1)	Inferred from homology
E1EWC0	E1EWC0_GIAIA	p115, putative	GLP15_5191	Giardia intestinalis (strain P15) (Giardia lamblia)	933	1 out of 5	Coiled coil (2); Compositional bias (2); Region (3)	Predicted
A8B3T0	A8B3T0_GIAIC	Multidrug resistance-associated protein 1	GL50803_0028379 GL50803_28379	Giardia intestinalis (strain ATCC 50803 / WB clone C6) (Giardia lamblia)	1503	1 out of 5	Domain (4); Nucleotide binding (2); Transmembrane (10)	Predicted
V6TJ45	V6TJ45_GIAIN	Uncharacterized protein	DHA2_16507	Giardia intestinalis (Giardia lamblia)	875	1 out of 5	Chain (1); Signal peptide (1); Transmembrane (1)	Predicted
A0A644FBC3	A0A644FBC3_GIAIC	Long chain fatty acid CoA ligase 5	GL50803_0021118	Giardia intestinalis (strain ATCC 50803 / WB clone C6) (Giardia lamblia)	746	1 out of 5	Domain (1)	Predicted
A0A644F7K5	A0A644F7K5_GIAIC	Multidrug MFS transporter	GL50803_008444	Giardia intestinalis (strain ATCC 50803 / WB clone C6) (Giardia lamblia)	659	1 out of 5	Coiled coil (1); Region (1); Transmembrane (11)	Predicted
A8B5M0	A8B5M0_GIAIC	Ankyrin repeat protein 1 (Protein 21.1)	GL50803_009720 GL50803_9720	Giardia intestinalis (strain ATCC 50803 / WB clone C6) (Giardia lamblia)	1024	1 out of 5	Coiled coil (6); Compositional bias (1); Domain (2); Region (2); Repeat (3)	Predicted
A8BSC1	A8BSC1_GIAIC	VSP	GL50803_00116477 GL50803_116477	Giardia intestinalis (strain ATCC 50803 / WB clone C6) (Giardia lamblia)	748	1 out of 5	Chain (1); Domain (6); Signal peptide (1); Transmembrane (1)	Predicted
V6TEI1	V6TEI1_GIAIN	Clathrin heavy chain	DHA2_102108	Giardia intestinalis (Giardia lamblia)	1871	2 out of 5	Repeat (3)	Inferred from homology
A8BKZ4	A8BKZ4_GIAIC	R-SNARE 3 (Synaptobrevin-like protein)	GL50803_0014469 GL50803_14469	Giardia intestinalis (strain ATCC 50803 / WB clone C6) (Giardia lamblia)	239	1 out of 5	Transmembrane (2)	Predicted
A8B3H0	A8B3H0_GIAIC	High cysteine membrane protein	GL50803_00113723 GL50803_113723	Giardia intestinalis (strain ATCC 50803 / WB clone C6) (Giardia lamblia)	387	1 out of 5	Chain (1); Signal peptide (1); Transmembrane (1)	Predicted
V6TGR5	V6TGR5_GIAIN	Small GTPase, Rab subfamily protein (Fragment)	DHA2_1695	Giardia intestinalis (Giardia lamblia)	271	1 out of 5	Non-terminal residue (1)	Predicted
E2RU25	E2RU25_GIAIC	Leucine-rich repeat protein	GL50803_004039 GL50803_4039	Giardia intestinalis (strain ATCC 50803 / WB clone C6) (Giardia lamblia)	695	1 out of 5	Chain (1); Signal peptide (1)	Inferred from homology
A8B344	A8B344_GIAIC	Liver stage antigen-like protein (PX domain-containing protein)	GL50803_0016595 GL50803_16595	Giardia intestinalis (strain ATCC 50803 / WB clone C6) (Giardia lamblia)	1811	1 out of 5	Coiled coil (8); Compositional bias (8); Domain (1); Region (8)	Predicted
A8B4X1	A8B4X1_GIAIC	Cathepsin J (EC 3.4.14.1) (Dipeptidyl peptidase 1) (Dipeptidyl peptidase 1 exclusion domain chain) (Dipeptidyl peptidase 1 light chain) (Dipeptidyl peptidase I) (Dipeptidyl peptidase I exclusion domain chain) (Dipeptidyl peptidase I light chain) (Dipeptidyl transferase)	GL50803_008741 GL50803_8741	Giardia intestinalis (strain ATCC 50803 / WB clone C6) (Giardia lamblia)	561	3 out of 5	Chain (1); Domain (1); Signal peptide (1); Transmembrane (1)	Inferred from homology
A8BET4	A8BET4_GIAIC	Phospholipase B-like (EC 3.1.1.-)	GL50803_00115159 GL50803_115159	Giardia intestinalis (strain ATCC 50803 / WB clone C6) (Giardia lamblia)	644	2 out of 5	Compositional bias (1); Region (1); Transmembrane (1)	Inferred from homology
A0A644FBV9	A0A644FBV9_GIAIC	Uncharacterized protein	GL50803_0036426	Giardia intestinalis (strain ATCC 50803 / WB clone C6) (Giardia lamblia)	774	1 out of 5	Chain (1); Signal peptide (1); Transmembrane (1)	Inferred from homology
A0A644EZI2	A0A644EZI2_GIAIC	Alpha-snap	GL50803_0010856	Giardia intestinalis (strain ATCC 50803 / WB clone C6) (Giardia lamblia)	282	1 out of 5		Inferred from homology
A8BE67	A8BE67_GIAIC	High cysteine membrane protein (High cysteine protein)	GL50803_0025238 GL50803_25238	Giardia intestinalis (strain ATCC 50803 / WB clone C6) (Giardia lamblia)	685	1 out of 5	Chain (1); Disulfide bond (2); Domain (2); Signal peptide (1); Transmembrane (1)	Predicted
A8BE76	A8BE76_GIAIC	Ribosomal protein L17	GL50803_0098056 GL50803_98056	Giardia intestinalis (strain ATCC 50803 / WB clone C6) (Giardia lamblia)	164	1 out of 5	Coiled coil (1)	Inferred from homology
A8B476	A8B476_GIAIC	MRP-like ABC transporter	GL50803_0017132 GL50803_17132	Giardia intestinalis (strain ATCC 50803 / WB clone C6) (Giardia lamblia)	1574	2 out of 5	Domain (4); Nucleotide binding (2); Region (1); Transmembrane (8)	Predicted
A8BGL6	A8BGL6_GIAIC	Kinase, SCY1	GL50803_008805 GL50803_8805	Giardia intestinalis (strain ATCC 50803 / WB clone C6) (Giardia lamblia)	936	1 out of 5	Compositional bias (1); Region (1)	Predicted
A8BK61	A8BK61_GIAIC	Nop domain-containing protein (Nucleolar protein NOP5)	GL50803_0010577 GL50803_10577	Giardia intestinalis (strain ATCC 50803 / WB clone C6) (Giardia lamblia)	498	2 out of 5	Compositional bias (1); Domain (1); Region (1)	Inferred from homology
A8BJJ7	A8BJJ7_GIAIC	UTP--glucose-1-phosphate uridylyltransferase (EC 2.7.7.9)	GL50803_0029307 GL50803_29307	Giardia intestinalis (strain ATCC 50803 / WB clone C6) (Giardia lamblia)	450	2 out of 5	Binding site (6)	Inferred from homology
E2RU13	E2RU13_GIAIC	Fe-hydrogenase-1 (EC 1.12.7.2)	GL50803_006304 GL50803_6304	Giardia intestinalis (strain ATCC 50803 / WB clone C6) (Giardia lamblia)	474	1 out of 5	Domain (2)	Inferred from homology
A8BVW7	A8BVW7_GIAIC	Dynein heavy chain	GL50803_00103059 GL50803_103059	Giardia intestinalis (strain ATCC 50803 / WB clone C6) (Giardia lamblia)	2406	2 out of 5	Coiled coil (3); Compositional bias (5); Domain (4); Region (3)	Predicted
E1F6D1	E1F6D1_GIAIA	Rab11	GLP15_2096	Giardia intestinalis (strain P15) (Giardia lamblia)	216	1 out of 5		Predicted
A8B4W8	A8B4W8_GIAIC	Ankyrin repeat protein 1	GL50803_003746 GL50803_3746	Giardia intestinalis (strain ATCC 50803 / WB clone C6) (Giardia lamblia)	1101	1 out of 5	Coiled coil (4); Compositional bias (1); Domain (1); Region (2); Repeat (1)	Predicted
A8BBN0	A8BBN0_GIAIC	Nucleolar protein NOP5	GL50803_005359 GL50803_5359	Giardia intestinalis (strain ATCC 50803 / WB clone C6) (Giardia lamblia)	613	2 out of 5	Compositional bias (2); Domain (1); Region (1)	Inferred from homology
Q6Y8H1	Q6Y8H1_GIAIN	TMP 55		Giardia intestinalis (Giardia lamblia)	493	1 out of 5	Chain (1); Signal peptide (1); Transmembrane (1)	Predicted
V6TWP7	V6TWP7_GIAIN	LSU ribosomal protein L13P	GSB_11247	Giardia intestinalis (Giardia lamblia)	197	1 out of 5	Coiled coil (1)	Inferred from homology
Q86LL3	Q86LL3_GIAIN	Leucine-rich repeat protein 2	LRP2	Giardia intestinalis (Giardia lamblia)	783	1 out of 5	Chain (1); Signal peptide (1); Transmembrane (1)	Predicted
A8B7A3	A8B7A3_GIAIC	Serine carboxypeptidase (Thymus-specific serine protease) (EC 3.4.-.-)	GL50803_0010843 GL50803_10843	Giardia intestinalis (strain ATCC 50803 / WB clone C6) (Giardia lamblia)	522	1 out of 5	Chain (1); Signal peptide (1)	Inferred from homology
V6TL43	V6TL43_GIAIN	Alpha-adaptin (Fragment)	DHA2_17304	Giardia intestinalis (Giardia lamblia)	801	1 out of 5	Compositional bias (2); Domain (1); Non-terminal residue (1); Region (1)	Predicted
A8BPA7	A8BPA7_GIAIC	Kinase, CDC7	GL50803_00112076 GL50803_112076	Giardia intestinalis (strain ATCC 50803 / WB clone C6) (Giardia lamblia)	1697	2 out of 5	Binding site (1); Coiled coil (4); Domain (1); Region (1)	Predicted
A8B9K5	A8B9K5_GIAIC	Uncharacterized protein	GL50803_00112489 GL50803_112489	Giardia intestinalis (strain ATCC 50803 / WB clone C6) (Giardia lamblia)	1234	1 out of 5	Chain (1); Signal peptide (1); Transmembrane (1)	Predicted
A8B361	A8B361_GIAIC	ABC transporter family protein	GL50803_0016592 GL50803_16592	Giardia intestinalis (strain ATCC 50803 / WB clone C6) (Giardia lamblia)	2254	2 out of 5	Compositional bias (1); Domain (1); Nucleotide binding (1); Region (1); Transmembrane (14)	Predicted
E3WCX1	E3WCX1_GIAIN	Outer-arm dynein beta		Giardia intestinalis (Giardia lamblia)	2565	1 out of 5	Coiled coil (5); Domain (1); Region (1)	Evidence at transcript level
E1EXG0	E1EXG0_GIAIA	Uncharacterized protein	GLP15_414	Giardia intestinalis (strain P15) (Giardia lamblia)	192	1 out of 5	Transmembrane (3)	Predicted
A8B5Z8	A8B5Z8_GIAIC	Putative zinc-RING and/or ribbon domain-containing protein	GL50803_0017119 GL50803_17119	Giardia intestinalis (strain ATCC 50803 / WB clone C6) (Giardia lamblia)	767	1 out of 5	Compositional bias (2); Domain (1); Region (2)	Predicted
A8BCE6	A8BCE6_GIAIC	Uncharacterized protein	GL50803_008854 GL50803_8854	Giardia intestinalis (strain ATCC 50803 / WB clone C6) (Giardia lamblia)	638	1 out of 5	Coiled coil (2)	Predicted
A8B932	A8B932_GIAIC	Kinase, NEK	GL50803_0016967 GL50803_16967	Giardia intestinalis (strain ATCC 50803 / WB clone C6) (Giardia lamblia)	1419	1 out of 5	Domain (3); Region (1); Repeat (1)	Predicted
A0A644F391	A0A644F391_GIAIC	Transporter, MFS superfamily protein	GL50803_0040224	Giardia intestinalis (strain ATCC 50803 / WB clone C6) (Giardia lamblia)	583	1 out of 5	Region (1); Transmembrane (14)	Predicted
A8BTQ0	A8BTQ0_GIAIC	Phospholipase B-like (EC 3.1.1.-)	GL50803_0093548 GL50803_93548	Giardia intestinalis (strain ATCC 50803 / WB clone C6) (Giardia lamblia)	544	2 out of 5	Chain (1); Signal peptide (1)	Inferred from homology
A8BE66	A8BE66_GIAIC	Radial spokehead-like protein	GL50803_0016720 GL50803_16720	Giardia intestinalis (strain ATCC 50803 / WB clone C6) (Giardia lamblia)	840	1 out of 5	Coiled coil (1); Compositional bias (2); Region (2)	Predicted
A8B690	A8B690_GIAIC	Long chain fatty acid CoA ligase, putative (Putative Long chain fatty acid CoA ligase)	GL50803_00113892 GL50803_113892	Giardia intestinalis (strain ATCC 50803 / WB clone C6) (Giardia lamblia)	758	1 out of 5	Domain (1)	Predicted
A8BFG4	A8BFG4_GIAIC	T-complex protein 1 subunit delta	GL50803_0017482 GL50803_17482	Giardia intestinalis (strain ATCC 50803 / WB clone C6) (Giardia lamblia)	517	2 out of 5		Inferred from homology
A8BZ76	A8BZ76_GIAIC	Kinase, STE STE20 (Kinase, STE STE7)	GL50803_0022165 GL50803_22165	Giardia intestinalis (strain ATCC 50803 / WB clone C6) (Giardia lamblia)	357	1 out of 5	Binding site (1); Domain (1)	Inferred from homology
V6TGW9	V6TGW9_GIAIN	Clathrin associated adaptor complex, mu2 subunit, C-terminal domain protein	DHA2_8917	Giardia intestinalis (Giardia lamblia)	434	1 out of 5	Domain (1)	Inferred from homology
A8B7S6	A8B7S6_GIAIC	Spindle pole protein, putative	GL50803_0014895 GL50803_14895	Giardia intestinalis (strain ATCC 50803 / WB clone C6) (Giardia lamblia)	648	1 out of 5	Coiled coil (5)	Predicted
A8B519	A8B519_GIAIC	Uncharacterized protein	GL50803_0014963 GL50803_14963	Giardia intestinalis (strain ATCC 50803 / WB clone C6) (Giardia lamblia)	865	1 out of 5	Coiled coil (11); Compositional bias (1); Region (1)	Predicted
A8BQV2	A8BQV2_GIAIC	La ribonucleoprotein, putative (Putative La ribonucleoprotein)	GL50803_009803 GL50803_9803	Giardia intestinalis (strain ATCC 50803 / WB clone C6) (Giardia lamblia)	348	1 out of 5	Domain (1)	Predicted
E1EXL6	E1EXL6_GIAIA	Dynein heavy chain	GLP15_1633	Giardia intestinalis (strain P15) (Giardia lamblia)	2406	1 out of 5	Coiled coil (3); Compositional bias (5); Domain (4); Region (3)	Predicted
V6TMU8	V6TMU8_GIAIN	Small GTPase, Rab family domain protein	DHA2_9558	Giardia intestinalis (Giardia lamblia)	212	1 out of 5		Predicted
Q5KTW2	Q5KTW2_GIAIN	Isoleucyl-tRNA synthetase (EC 6.1.1.5)		Giardia intestinalis (Giardia lamblia)	1165	2 out of 5	Coiled coil (1); Domain (2)	Inferred from homology
A8B6E0	A8B6E0_GIAIC	Helicase	GL50803_006283 GL50803_6283	Giardia intestinalis (strain ATCC 50803 / WB clone C6) (Giardia lamblia)	476	1 out of 5	Domain (3); Motif (1); Region (1)	Predicted
A8BA81	A8BA81_GIAIC	Uncharacterized protein	GL50803_0040067 GL50803_40067	Giardia intestinalis (strain ATCC 50803 / WB clone C6) (Giardia lamblia)	487	1 out of 5		Predicted
A8BYT7	A8BYT7_GIAIC	Uncharacterized protein	GL50803_00137753 GL50803_137753	Giardia intestinalis (strain ATCC 50803 / WB clone C6) (Giardia lamblia)	1453	1 out of 5	Coiled coil (1); Compositional bias (10); Region (4)	Predicted
V6T984	V6T984_GIAIN	Ankyrin repeat protein	DHA2_14434	Giardia intestinalis (Giardia lamblia)	472	1 out of 5	Compositional bias (1); Domain (2); Region (1); Repeat (4)	Predicted
A8BQU3	A8BQU3_GIAIC	Kelch repeat-containing protein	GL50803_0015054 GL50803_15054	Giardia intestinalis (strain ATCC 50803 / WB clone C6) (Giardia lamblia)	1514	1 out of 5	Coiled coil (5); Compositional bias (2); Domain (1); Region (1); Repeat (1)	Predicted
A8BUC0	A8BUC0_GIAIC	Vesicle-fusing ATPase (EC 3.6.4.6)	GL50803_16795	Giardia intestinalis (strain ATCC 50803 / WB clone C6) (Giardia lamblia)	519	2 out of 5	Compositional bias (1); Domain (1); Region (2)	Inferred from homology
A8B433	A8B433_GIAIC	Farnesyl diphosphate synthase	GL50803_006633 GL50803_6633	Giardia intestinalis (strain ATCC 50803 / WB clone C6) (Giardia lamblia)	407	1 out of 5		Inferred from homology
V6TJ08	V6TJ08_GIAIN	Small GTPase, Rab family domain protein	DHA2_16636	Giardia intestinalis (Giardia lamblia)	227	1 out of 5		Predicted
V6THN5	V6THN5_GIAIN	Small GTPase, Rho subfamily protein	DHA2_8496	Giardia intestinalis (Giardia lamblia)	218	1 out of 5	Region (1)	Predicted
E1EXA3	E1EXA3_GIAIA	Uncharacterized protein	GLP15_2507	Giardia intestinalis (strain P15) (Giardia lamblia)	821	1 out of 5	Chain (1); Signal peptide (1); Transmembrane (1)	Predicted
Q4VPQ6	Q4VPQ6_GIAIN	Alpha-10 giardin	DHA2_5649	Giardia intestinalis (Giardia lamblia)	328	1 out of 5		Predicted
A8B3S4	A8B3S4_GIAIC	BRO1-like domain-containing protein	GL50803_00103709 GL50803_103709	Giardia intestinalis (strain ATCC 50803 / WB clone C6) (Giardia lamblia)	848	1 out of 5	Coiled coil (2); Domain (1); Repeat (1)	Predicted
A8BGF6	A8BGF6_GIAIC	START domain-containing protein	GL50803_5800	Giardia intestinalis (strain ATCC 50803 / WB clone C6) (Giardia lamblia)	268	1 out of 5	Domain (1)	Predicted
A8B2J8	A8B2J8_GIAIC	Qb-SNARE 4	GL50803_005785 GL50803_5785	Giardia intestinalis (strain ATCC 50803 / WB clone C6) (Giardia lamblia)	226	2 out of 5	Coiled coil (2); Transmembrane (1)	Predicted
A8BCP4	A8BCP4_GIAIC	Phospholipid-transporting ATPase IIB, putative (EC 3.6.3.1) (Putative Phospholipid-transporting ATPase IIB)	GL50803_00101810 GL50803_101810	Giardia intestinalis (strain ATCC 50803 / WB clone C6) (Giardia lamblia)	1432	2 out of 5	Coiled coil (3); Domain (2); Transmembrane (9)	Predicted
V6TEA1	V6TEA1_GIAIN	Ankyrin repeat protein	DHA2_8174	Giardia intestinalis (Giardia lamblia)	834	1 out of 5	Coiled coil (6); Domain (1); Repeat (1)	Predicted
E1F7Z7	E1F7Z7_GIAIA	Multidrug resistance-associated protein 1	GLP15_1629	Giardia intestinalis (strain P15) (Giardia lamblia)	1600	1 out of 5	Compositional bias (1); Domain (4); Nucleotide binding (2); Region (1); Transmembrane (11)	Predicted
A8BBC1	A8BBC1_GIAIC	ATP synthase subunit E family protein	GL50803_0013603 GL50803_13603	Giardia intestinalis (strain ATCC 50803 / WB clone C6) (Giardia lamblia)	207	1 out of 5		Inferred from homology
A8BPT0	A8BPT0_GIAIC	Ankyrin repeat protein 1 (Protein 21.1)	GL50803_0014254 GL50803_14254	Giardia intestinalis (strain ATCC 50803 / WB clone C6) (Giardia lamblia)	804	1 out of 5	Compositional bias (2); Domain (1); Region (2); Repeat (1)	Predicted
A8B4V5	A8B4V5_GIAIC	Dipeptidyl-peptidase I (EC 3.4.14.1)	GL50803_0014566 GL50803_14566	Giardia intestinalis (strain ATCC 50803 / WB clone C6) (Giardia lamblia)	541	2 out of 5	Chain (1); Domain (1); Signal peptide (1); Transmembrane (1)	Inferred from homology
E1EWA3	E1EWA3_GIAIA	ABC transporter family protein	GLP15_5171	Giardia intestinalis (strain P15) (Giardia lamblia)	957	1 out of 5	Domain (1); Nucleotide binding (1); Transmembrane (6)	Predicted
A8BLH6	A8BLH6_GIAIC	Serine/threonine-protein phosphatase (EC 3.1.3.16)	GL50803_002198 GL50803_2198	Giardia intestinalis (strain ATCC 50803 / WB clone C6) (Giardia lamblia)	513	2 out of 5	Compositional bias (1); Domain (1); Region (2); Repeat (3)	Inferred from homology
V6TIE6	V6TIE6_GIAIN	ABC-type multidrug/protein/lipid transport system, ATPase component	DHA2_28379	Giardia intestinalis (Giardia lamblia)	1509	1 out of 5	Domain (4); Nucleotide binding (2); Transmembrane (10)	Predicted
Q95WV6	Q95WV6_GIAIN	TMP 52		Giardia intestinalis (Giardia lamblia)	465	1 out of 5	Chain (1); Compositional bias (1); Region (1); Signal peptide (1); Transmembrane (1)	Predicted
V6TKG1	V6TKG1_GIAIN	Ankyrin repeat protein	DHA2_150937	Giardia intestinalis (Giardia lamblia)	391	1 out of 5	Coiled coil (1); Compositional bias (2); Domain (1); Region (1)	Predicted
A8BB34	A8BB34_GIAIC	Suppressor of actin 1	GL50803_008589 GL50803_8589	Giardia intestinalis (strain ATCC 50803 / WB clone C6) (Giardia lamblia)	702	1 out of 5	Domain (1); Transmembrane (2)	Predicted
E1F8Y8	E1F8Y8_GIAIA	Potassium-transporting ATPase alpha chain 1 (Fragment)	GLP15_2849	Giardia intestinalis (strain P15) (Giardia lamblia)	1228	1 out of 5	Domain (1); Non-terminal residue (1); Region (1); Transmembrane (7)	Predicted
E1F6N7	E1F6N7_GIAIA	Vesicle-fusing ATPase (EC 3.6.4.6)	GLP15_3026	Giardia intestinalis (strain P15) (Giardia lamblia)	483	2 out of 5	Compositional bias (1); Domain (1); Region (2)	Inferred from homology
A8BEL1	A8BEL1_GIAIC	Ankyrin repeat protein 1	GL50803_00137684 GL50803_137684	Giardia intestinalis (strain ATCC 50803 / WB clone C6) (Giardia lamblia)	1336	1 out of 5	Coiled coil (6); Compositional bias (1); Domain (1); Region (2); Repeat (1)	Predicted
A8BGC8	A8BGC8_GIAIC	RuvB-like helicase (EC 3.6.4.12)	GL50803_009825 GL50803_9825	Giardia intestinalis (strain ATCC 50803 / WB clone C6) (Giardia lamblia)	468	2 out of 5	Domain (1)	Inferred from homology
C6M0H4	C6M0H4_GIAIB	ABC transporter, ATP-binding protein	GL50581_4562	Giardia intestinalis (strain ATCC 50581 / GS clone H7) (Giardia lamblia)	1977	1 out of 5	Domain (2); Nucleotide binding (2); Transmembrane (13)	Predicted
E1F624	E1F624_GIAIA	Uncharacterized protein	GLP15_1923	Giardia intestinalis (strain P15) (Giardia lamblia)	364	1 out of 5		Predicted
A8BD15	A8BD15_GIAIC	Heat shock protein 70	GL50803_0017432 GL50803_17432	Giardia intestinalis (strain ATCC 50803 / WB clone C6) (Giardia lamblia)	1243	2 out of 5	Chain (1); Coiled coil (4); Compositional bias (1); Region (1); Signal peptide (1)	Predicted
V6TJX3	V6TJX3_GIAIN	Glucosamine-6-phosphate isomerase (EC 3.5.99.6) (Glucosamine-6-phosphate deaminase)	DHA2_10829	Giardia intestinalis (Giardia lamblia)	263	2 out of 5	Domain (1)	Inferred from homology
V6TF02	V6TF02_GIAIN	Cathepsin J (EC 3.4.14.1) (Dipeptidyl peptidase 1) (Dipeptidyl peptidase 1 exclusion domain chain) (Dipeptidyl peptidase 1 light chain) (Dipeptidyl peptidase I) (Dipeptidyl peptidase I exclusion domain chain) (Dipeptidyl peptidase I light chain) (Dipeptidyl transferase)	DHA2_8741	Giardia intestinalis (Giardia lamblia)	561	3 out of 5	Chain (1); Domain (1); Signal peptide (1); Transmembrane (1)	Inferred from homology
A8BDZ5	A8BDZ5_GIAIC	Kinase, NEK	GL50803_005346 GL50803_5346	Giardia intestinalis (strain ATCC 50803 / WB clone C6) (Giardia lamblia)	493	1 out of 5	Domain (1)	Predicted
A8B9Q3	A8B9Q3_GIAIC	Fibrillarin (Fibrillarin-like pre-rRNA processing protein Narcisi et al)	GL50803_0097219 GL50803_97219	Giardia intestinalis (strain ATCC 50803 / WB clone C6) (Giardia lamblia)	327	2 out of 5	Compositional bias (2); Region (1)	Inferred from homology
A8BBW8	A8BBW8_GIAIC	Ankyrin repeat protein 1 (Spindle pole protein, putative)	GL50803_0033660 GL50803_33660	Giardia intestinalis (strain ATCC 50803 / WB clone C6) (Giardia lamblia)	934	1 out of 5	Coiled coil (6); Compositional bias (1); Domain (1); Region (2)	Predicted
A8BTU8	A8BTU8_GIAIC	Kinase, CMGC DYRK	GL50803_00137695 GL50803_137695	Giardia intestinalis (strain ATCC 50803 / WB clone C6) (Giardia lamblia)	860	1 out of 5	Domain (1)	Predicted
A8BMD9	A8BMD9_GIAIC	Ribosomal protein L32	GL50803_0014049 GL50803_14049	Giardia intestinalis (strain ATCC 50803 / WB clone C6) (Giardia lamblia)	136	1 out of 5		Inferred from homology
E1EVJ2	E1EVJ2_GIAIA	ANK_REP_REGION domain-containing protein	GLP15_1881	Giardia intestinalis (strain P15) (Giardia lamblia)	1832	1 out of 5	Coiled coil (26); Compositional bias (1); Domain (1); Region (1); Repeat (3)	Predicted
E1EYL3	E1EYL3_GIAIA	Protein 21.1	GLP15_1528	Giardia intestinalis (strain P15) (Giardia lamblia)	452	1 out of 5	Coiled coil (1); Domain (2); Repeat (4)	Predicted
A8BEM5	A8BEM5_GIAIC	Dynein heavy chain (IAD-4 Dynein heavy chain)	GL50803_0040496 GL50803_40496	Giardia intestinalis (strain ATCC 50803 / WB clone C6) (Giardia lamblia)	4877	2 out of 5	Coiled coil (5); Compositional bias (2); Domain (10); Region (3)	Inferred from homology
A8B6Z3	A8B6Z3_GIAIC	WD-40 repeat protein family (WD40 repeat protein)	GL50803_0010822 GL50803_10822	Giardia intestinalis (strain ATCC 50803 / WB clone C6) (Giardia lamblia)	342	1 out of 5		Predicted
E2RTX0	E2RTX0_GIAIC	2-deoxy-D-ribose 5-phosphate aldolase (EC 4.1.2.4) (Phosphodeoxyriboaldolase)	GL50803_0015127 GL50803_15127	Giardia intestinalis (strain ATCC 50803 / WB clone C6) (Giardia lamblia)	258	2 out of 5	Active site (2)	Inferred from homology
A8BDH0	A8BDH0_GIAIC	Kinase, NEK	GL50803_009421 GL50803_9421	Giardia intestinalis (strain ATCC 50803 / WB clone C6) (Giardia lamblia)	584	1 out of 5	Binding site (1); Coiled coil (1); Domain (2); Repeat (1)	Predicted
V6TE11	V6TE11_GIAIN	Uncharacterized protein (Fragment)	DHA2_153580	Giardia intestinalis (Giardia lamblia)	1454	1 out of 5	Coiled coil (1); Compositional bias (10); Non-terminal residue (1); Region (4)	Predicted
E1EVW3	E1EVW3_GIAIA	GTP-binding protein Sar1	GLP15_3366	Giardia intestinalis (strain P15) (Giardia lamblia)	191	1 out of 5		Inferred from homology
A8BGJ3	A8BGJ3_GIAIC	Uncharacterized protein	GL50803_12999	Giardia intestinalis (strain ATCC 50803 / WB clone C6) (Giardia lamblia)	224	1 out of 5	Transmembrane (2)	Predicted
A8BND4	A8BND4_GIAIC	Long chain fatty acid CoA ligase 5 (EC 6.2.1.3)	GL50803_009062 GL50803_9062	Giardia intestinalis (strain ATCC 50803 / WB clone C6) (Giardia lamblia)	853	1 out of 5	Compositional bias (1); Domain (2); Region (1)	Predicted
A8BBM0	A8BBM0_GIAIC	Obg-like ATPase 1	GL50803_00114246 GL50803_114246	Giardia intestinalis (strain ATCC 50803 / WB clone C6) (Giardia lamblia)	406	2 out of 5	Binding site (1); Domain (1)	Inferred from homology
A8BQI8	A8BQI8_GIAIC	Uncharacterized protein	GL50803_0017037 GL50803_17037	Giardia intestinalis (strain ATCC 50803 / WB clone C6) (Giardia lamblia)	254	1 out of 5	Coiled coil (2)	Predicted
A0A644F408	A0A644F408_GIAIC	Kinase, NEK	GL50803_0015035	Giardia intestinalis (strain ATCC 50803 / WB clone C6) (Giardia lamblia)	508	1 out of 5	Compositional bias (1); Domain (1); Region (1)	Predicted
A8B9M4	A8B9M4_GIAIC	Kinase, NEK	GL50803_0026199 GL50803_26199	Giardia intestinalis (strain ATCC 50803 / WB clone C6) (Giardia lamblia)	484	1 out of 5	Compositional bias (1); Domain (1); Region (2)	Predicted
V6TVR9	V6TVR9_GIAIN	Uncharacterized protein	GSB_2107	Giardia intestinalis (Giardia lamblia)	328	1 out of 5		Predicted
A8BLD9	A8BLD9_GIAIC	Kinase, NEK	GL50803_0017231 GL50803_17231	Giardia intestinalis (strain ATCC 50803 / WB clone C6) (Giardia lamblia)	1006	1 out of 5	Compositional bias (1); Domain (3); Region (1); Repeat (2)	Predicted
V6TCV5	V6TCV5_GIAIN	LSU ribosomal protein L37AE	DHA2_5517	Giardia intestinalis (Giardia lamblia)	94	1 out of 5		Inferred from homology
A8BNV2	A8BNV2_GIAIC	Ankyrin repeat protein 2	GL50803_00113284 GL50803_113284	Giardia intestinalis (strain ATCC 50803 / WB clone C6) (Giardia lamblia)	252	1 out of 5	Coiled coil (1); Domain (2)	Predicted
A8BXB8	A8BXB8_GIAIC	Ankyrin repeat protein 1 (Protein 21.1)	GL50803_007414 GL50803_7414	Giardia intestinalis (strain ATCC 50803 / WB clone C6) (Giardia lamblia)	370	1 out of 5	Coiled coil (1); Compositional bias (1); Domain (1); Region (1)	Predicted
A8BJX2	A8BJX2_GIAIC	Kinase, NEK	GL50803_0086934 GL50803_86934	Giardia intestinalis (strain ATCC 50803 / WB clone C6) (Giardia lamblia)	308	1 out of 5	Binding site (1); Coiled coil (1); Domain (1)	Predicted
A8BMP5	A8BMP5_GIAIC	Uncharacterized protein	GL50803_0033685 GL50803_33685	Giardia intestinalis (strain ATCC 50803 / WB clone C6) (Giardia lamblia)	1075	1 out of 5		Predicted
A8BEZ0	A8BEZ0_GIAIC	Glutamyl-tRNA synthetase (EC 6.1.1.17)	GL50803_0086681 GL50803_86681	Giardia intestinalis (strain ATCC 50803 / WB clone C6) (Giardia lamblia)	702	2 out of 5	Domain (2)	Inferred from homology
A8BP57	A8BP57_GIAIC	Ubiquitin-conjugating enzyme E2-17 kDa 3 (EC 6.3.2.19)	GL50803_15252	Giardia intestinalis (strain ATCC 50803 / WB clone C6) (Giardia lamblia)	178	2 out of 5	Active site (1); Domain (1)	Inferred from homology
E2RTW5	E2RTW5_GIAIC	Alpha-19 giardin	GL50803_004026 GL50803_4026	Giardia intestinalis (strain ATCC 50803 / WB clone C6) (Giardia lamblia)	438	1 out of 5	Region (1)	Predicted
A8BTJ5	A8BTJ5_GIAIC	Kinase, NEK (Kinase, NEK-frag)	GL50803_0016839 GL50803_16839	Giardia intestinalis (strain ATCC 50803 / WB clone C6) (Giardia lamblia)	778	1 out of 5	Domain (2); Region (1)	Predicted
V6T8Q2	V6T8Q2_GIAIN	Ankyrin repeat protein	DHA2_102023	Giardia intestinalis (Giardia lamblia)	837	1 out of 5	Coiled coil (3); Domain (3); Repeat (5)	Predicted
A8BY54	A8BY54_GIAIC	Leucyl-tRNA synthetase (EC 6.1.1.4)	GL50803_008621 GL50803_8621	Giardia intestinalis (strain ATCC 50803 / WB clone C6) (Giardia lamblia)	1173	2 out of 5	Coiled coil (1); Domain (3)	Evidence at protein level
A8B6V7	A8B6V7_GIAIC	Uncharacterized protein	GL50803_00113130 GL50803_113130	Giardia intestinalis (strain ATCC 50803 / WB clone C6) (Giardia lamblia)	502	1 out of 5	Chain (1); Signal peptide (1)	Predicted
A8BD53	A8BD53_GIAIC	Sir2 family protein	GL50803_0010708 GL50803_10708	Giardia intestinalis (strain ATCC 50803 / WB clone C6) (Giardia lamblia)	680	1 out of 5	Coiled coil (1); Domain (1)	Predicted
A8BAF0	A8BAF0_GIAIC	ABC-type transport system ATP-binding chain, putative (Putative ABC transporter)	GL50803_0094478 GL50803_94478	Giardia intestinalis (strain ATCC 50803 / WB clone C6) (Giardia lamblia)	1979	1 out of 5	Domain (2); Nucleotide binding (2); Transmembrane (13)	Predicted
A8B7V7	A8B7V7_GIAIC	Ankyrin repeat protein 1 (Protein 21.1)	GL50803_00137703 GL50803_137703	Giardia intestinalis (strain ATCC 50803 / WB clone C6) (Giardia lamblia)	513	1 out of 5	Domain (3); Repeat (1)	Predicted
A8B6R1	A8B6R1_GIAIC	Ankyrin repeat protein 1 (Protein 21.1)	GL50803_008235 GL50803_8235	Giardia intestinalis (strain ATCC 50803 / WB clone C6) (Giardia lamblia)	305	1 out of 5	Domain (1); Repeat (4)	Predicted
A8BIY8	A8BIY8_GIAIC	LEK1	GL50803_0086761 GL50803_86761	Giardia intestinalis (strain ATCC 50803 / WB clone C6) (Giardia lamblia)	716	1 out of 5	Coiled coil (6)	Predicted
A8BNI1	A8BNI1_GIAIC	Metalloendopeptidase (Metalloprotease, insulinase family)	GL50803_009508 GL50803_9508	Giardia intestinalis (strain ATCC 50803 / WB clone C6) (Giardia lamblia)	1172	1 out of 5	Domain (1)	Inferred from homology
A8B3A0	A8B3A0_GIAIC	Ankyrin repeat protein 1 (Protein 21.1)	GL50803_0024842 GL50803_24842	Giardia intestinalis (strain ATCC 50803 / WB clone C6) (Giardia lamblia)	1851	1 out of 5	Compositional bias (1); Domain (2); Region (3)	Predicted
E1EY44	E1EY44_GIAIA	V-type proton ATPase subunit a	GLP15_164	Giardia intestinalis (strain P15) (Giardia lamblia)	939	2 out of 5	Transmembrane (6)	Inferred from homology
A8BSG2	A8BSG2_GIAIC	Threonyl-tRNA synthetase (EC 6.1.1.3)	GL50803_0013998 GL50803_13998	Giardia intestinalis (strain ATCC 50803 / WB clone C6) (Giardia lamblia)	695	2 out of 5	Domain (2)	Inferred from homology
Q9BKB8	Q9BKB8_GIAIN	Heat shock protein 70 (Mitochondrial type 70kDa heat shock protein) (Mitochondrial type heat shock protein 70)	dnaK	Giardia intestinalis (Giardia lamblia)	640	1 out of 5		Evidence at transcript level
A8B8M9	A8B8M9_GIAIC	Phosphoinositide-3-kinase, class 3	GL50803_0017406 GL50803_17406	Giardia intestinalis (strain ATCC 50803 / WB clone C6) (Giardia lamblia)	1638	2 out of 5	Coiled coil (1); Compositional bias (4); Domain (3); Region (4)	Inferred from homology
E1F8F5	E1F8F5_GIAIA	Uncharacterized protein	GLP15_76	Giardia intestinalis (strain P15) (Giardia lamblia)	306	1 out of 5	Chain (1); Region (1); Signal peptide (1)	Predicted
V6TGI1	V6TGI1_GIAIN	Dynein heavy chain	DHA2_16804	Giardia intestinalis (Giardia lamblia)	2297	1 out of 5	Coiled coil (2); Domain (4); Region (1)	Predicted
V6TF75	V6TF75_GIAIN	Uncharacterized protein	DHA2_153550	Giardia intestinalis (Giardia lamblia)	206	1 out of 5		Predicted
A8BCJ6	A8BCJ6_GIAIC	Uncharacterized protein	GL50803_0022543 GL50803_22543	Giardia intestinalis (strain ATCC 50803 / WB clone C6) (Giardia lamblia)	1310	1 out of 5	Compositional bias (1); Region (1)	Predicted
A8B2S4	A8B2S4_GIAIC	Kinase, NEK	GL50803_0014742 GL50803_14742	Giardia intestinalis (strain ATCC 50803 / WB clone C6) (Giardia lamblia)	287	1 out of 5	Domain (1)	Predicted
A8BIU1	A8BIU1_GIAIC	Proliferating cell nuclear antigen	GL50803_006564 GL50803_6564	Giardia intestinalis (strain ATCC 50803 / WB clone C6) (Giardia lamblia)	299	2 out of 5	Domain (2)	Inferred from homology
E2RU79	E2RU79_GIAIB	Kinase, CMGC CDK	GL50581_4031	Giardia intestinalis (strain ATCC 50581 / GS clone H7) (Giardia lamblia)	291	1 out of 5	Binding site (1); Domain (1)	Inferred from homology
A8BLK0	A8BLK0_GIAIC	Diadenosine tetraphosphate synthetase (EC 6.1.1.14)	GL50803_009011 GL50803_9011	Giardia intestinalis (strain ATCC 50803 / WB clone C6) (Giardia lamblia)	621	2 out of 5	Domain (1)	Inferred from homology
A8BG86	A8BG86_GIAIC	Uncharacterized protein	GL50803_0016888 GL50803_16888	Giardia intestinalis (strain ATCC 50803 / WB clone C6) (Giardia lamblia)	1195	1 out of 5	Transmembrane (5)	Predicted
A8B2I7	A8B2I7_GIAIC	High cysteine membrane protein Group 2	GL50803_0024880 GL50803_24880	Giardia intestinalis (strain ATCC 50803 / WB clone C6) (Giardia lamblia)	942	2 out of 5	Chain (1); Compositional bias (1); Disulfide bond (5); Domain (3); Region (1); Signal peptide (1); Transmembrane (1)	Predicted
A8BE57	A8BE57_GIAIC	High cysteine membrane protein Group 2	GL50803_16721	Giardia intestinalis (strain ATCC 50803 / WB clone C6) (Giardia lamblia)	622	1 out of 5	Chain (1); Domain (11); Signal peptide (1); Transmembrane (1)	Predicted
A0A644F483	A0A644F483_GIAIC	VID27 cytoplasmic protein	GL50803_0013914	Giardia intestinalis (strain ATCC 50803 / WB clone C6) (Giardia lamblia)	724	1 out of 5	Domain (1); Region (1)	Predicted
E1F4X9	E1F4X9_GIAIA	Protein 21.1	GLP15_2353	Giardia intestinalis (strain P15) (Giardia lamblia)	834	1 out of 5	Coiled coil (6); Domain (1); Repeat (1)	Predicted
A8B299	A8B299_GIAIC	Hexose transporter	GL50803_0011540 GL50803_11540	Giardia intestinalis (strain ATCC 50803 / WB clone C6) (Giardia lamblia)	512	1 out of 5	Chain (1); Domain (1); Signal peptide (1); Transmembrane (11)	Inferred from homology
A8B8G6	A8B8G6_GIAIC	Putative Serine peptidase (Serine peptidase, putative)	GL50803_0015871 GL50803_15871	Giardia intestinalis (strain ATCC 50803 / WB clone C6) (Giardia lamblia)	469	1 out of 5	Chain (1); Signal peptide (1)	Inferred from homology
A8BB76	A8BB76_GIAIC	V-type proton ATPase subunit C	GL50803_0087058 GL50803_87058	Giardia intestinalis (strain ATCC 50803 / WB clone C6) (Giardia lamblia)	494	2 out of 5	Coiled coil (1)	Inferred from homology
V6TRB1	V6TRB1_GIAIN	Protein kinase, STE family	DHA2_15514	Giardia intestinalis (Giardia lamblia)	531	1 out of 5	Binding site (1); Coiled coil (1); Domain (1); Region (1)	Predicted
E1F8Q0	E1F8Q0_GIAIA	TMP52	GLP15_2268	Giardia intestinalis (strain P15) (Giardia lamblia)	465	1 out of 5	Chain (1); Compositional bias (1); Region (1); Signal peptide (1); Transmembrane (1)	Predicted
E1F7V0	E1F7V0_GIAIA	Long chain fatty acid CoA ligase 5	GLP15_2620	Giardia intestinalis (strain P15) (Giardia lamblia)	746	1 out of 5	Domain (1)	Predicted
V6TNB6	V6TNB6_GIAIN	Phospholipid-transporting ATPase	DHA2_101810	Giardia intestinalis (Giardia lamblia)	1432	1 out of 5	Coiled coil (3); Domain (2); Transmembrane (9)	Predicted
C6LUM0	C6LUM0_GIAIB	Alpha-11 giardin	GL50581_2473	Giardia intestinalis (strain ATCC 50581 / GS clone H7) (Giardia lamblia)	307	1 out of 5		Predicted
V6U086	V6U086_GIAIN	Clathrin associated adaptor complex, mu2 subunit, C-terminal domain protein	GSB_8917	Giardia intestinalis (Giardia lamblia)	434	1 out of 5	Domain (1)	Inferred from homology
A8BM39	A8BM39_GIAIC	Dynein intermediate chain	GL50803_0033218 GL50803_33218	Giardia intestinalis (strain ATCC 50803 / WB clone C6) (Giardia lamblia)	757	2 out of 5	Compositional bias (1); Domain (1); Region (2); Repeat (1)	Predicted
A8B341	A8B341_GIAIC	PX domain-containing protein	GL50803_0016596 GL50803_16596	Giardia intestinalis (strain ATCC 50803 / WB clone C6) (Giardia lamblia)	599	1 out of 5	Compositional bias (2); Domain (2); Region (2)	Predicted
A8BKC0	A8BKC0_GIAIC	Uncharacterized protein	GL50803_17332	Giardia intestinalis (strain ATCC 50803 / WB clone C6) (Giardia lamblia)	1656	1 out of 5	Compositional bias (5); Region (3)	Predicted
A8BXE6	A8BXE6_GIAIC	Ankyrin repeat protein 1 (Protein 21.1)	GL50803_0032778 GL50803_32778	Giardia intestinalis (strain ATCC 50803 / WB clone C6) (Giardia lamblia)	588	1 out of 5	Coiled coil (1); Domain (1); Repeat (4)	Predicted
A8BEL5	A8BEL5_GIAIC	Lysine--tRNA ligase (EC 6.1.1.6) (Lysyl-tRNA synthetase)	GL50803_0016766 GL50803_16766	Giardia intestinalis (strain ATCC 50803 / WB clone C6) (Giardia lamblia)	576	2 out of 5	Compositional bias (1); Domain (1); Region (1)	Inferred from homology
A8BHC4	A8BHC4_GIAIC	Uncharacterized protein	GL50803_0016067 GL50803_16067	Giardia intestinalis (strain ATCC 50803 / WB clone C6) (Giardia lamblia)	321	1 out of 5	Compositional bias (1); Region (1)	Predicted
Q2VWB6	Q2VWB6_GIAIN	cAMP-dependent protein kinase A regulatory subunit	PKA	Giardia intestinalis (Giardia lamblia)	460	1 out of 5	Domain (2)	Evidence at transcript level
E2RTS9	E2RTS9_GIAIC	Gp49, putative	GL50803_008471 GL50803_8471	Giardia intestinalis (strain ATCC 50803 / WB clone C6) (Giardia lamblia)	451	1 out of 5	Chain (1); Signal peptide (1); Transmembrane (1)	Predicted
A8BTG2	A8BTG2_GIAIC	Metalloprotease, insulinase family	GL50803_0093551 GL50803_93551	Giardia intestinalis (strain ATCC 50803 / WB clone C6) (Giardia lamblia)	1133	1 out of 5	Coiled coil (1); Domain (1)	Predicted
E1EZT7	E1EZT7_GIAIA	Dynein heavy chain	GLP15_1223	Giardia intestinalis (strain P15) (Giardia lamblia)	2297	1 out of 5	Coiled coil (1); Compositional bias (2); Domain (4); Region (2)	Predicted
V6T958	V6T958_GIAIN	40S ribosomal protein S26	DHA2_17364	Giardia intestinalis (Giardia lamblia)	118	1 out of 5	Region (1)	Inferred from homology
A0A644F722	A0A644F722_GIAIC	Alcohol dehydrogenase 3	GL50803_0013350	Giardia intestinalis (strain ATCC 50803 / WB clone C6) (Giardia lamblia)	406	1 out of 5	Domain (1)	Predicted
E1EXN3	E1EXN3_GIAIA	Phosphatidylinositol transfer protein alpha isoform	GLP15_2564	Giardia intestinalis (strain P15) (Giardia lamblia)	345	1 out of 5	Coiled coil (1); Compositional bias (2); Region (1)	Predicted
A8BUI2	A8BUI2_GIAIC	Uncharacterized protein	GL50803_004266 GL50803_4266	Giardia intestinalis (strain ATCC 50803 / WB clone C6) (Giardia lamblia)	1086	1 out of 5	Coiled coil (1); Region (1)	Predicted
Q4VPP0	GIA9_GIAIN	Giardin subunit alpha-9		Giardia intestinalis (Giardia lamblia)	301	2 out of 5	Chain (1); Repeat (4)	Inferred from homology
A8B2Z3	A8B2Z3_GIAIC	P-type phospholipid transporter (EC 7.6.2.1)	GL50803_0010019 GL50803_10019	Giardia intestinalis (strain ATCC 50803 / WB clone C6) (Giardia lamblia)	1560	2 out of 5	Compositional bias (1); Domain (2); Region (1); Transmembrane (8)	Inferred from homology
A0A644F4J6	A0A644F4J6_GIAIC	High cysteine membrane protein Group 3	GL50803_00103943	Giardia intestinalis (strain ATCC 50803 / WB clone C6) (Giardia lamblia)	838	1 out of 5	Chain (1); Domain (4); Signal peptide (1); Transmembrane (1)	Predicted
A8B9I2	A8B9I2_GIAIC	Uncharacterized protein	GL50803_0016916 GL50803_16916	Giardia intestinalis (strain ATCC 50803 / WB clone C6) (Giardia lamblia)	1661	1 out of 5	Compositional bias (3); Region (2); Transmembrane (1)	Predicted
A8BRU8	A8BRU8_GIAIC	Acid sphingomyelinase (Acid sphingomyelinase-like phosphodiesterase 3b) (EC 3.1.4.-)	GL50803_008360 GL50803_8360	Giardia intestinalis (strain ATCC 50803 / WB clone C6) (Giardia lamblia)	439	1 out of 5	Chain (1); Domain (1); Signal peptide (1)	Predicted
A8BR71	A8BR71_GIAIC	Sec31	GL50803_002562 GL50803_2562	Giardia intestinalis (strain ATCC 50803 / WB clone C6) (Giardia lamblia)	1024	2 out of 5	Compositional bias (1); Domain (1); Region (2); Repeat (2)	Inferred from homology
V6TLF8	V6TLF8_GIAIN	Kinesin-like protein	DHA2_16945	Giardia intestinalis (Giardia lamblia)	714	2 out of 5	Compositional bias (1); Domain (2); Nucleotide binding (1); Region (1)	Inferred from homology
A8BIC4	A8BIC4_GIAIC	5' nucleotidase family protein	GL50803_0017205 GL50803_17205	Giardia intestinalis (strain ATCC 50803 / WB clone C6) (Giardia lamblia)	634	1 out of 5	Chain (1); Region (1); Signal peptide (1); Transmembrane (1)	Predicted
V6TZT4	V6TZT4_GIAIN	Clathrin heavy chain	GSB_102108	Giardia intestinalis (Giardia lamblia)	1874	2 out of 5	Repeat (3)	Inferred from homology
V6THB6	V6THB6_GIAIN	Proteasome alpha subunit	DHA2_2980	Giardia intestinalis (Giardia lamblia)	245	1 out of 5	Domain (1)	Inferred from homology
A0A644F0V8	A0A644F0V8_GIAIC	Putative Nucleotidyl transferase	GL50803_0017393	Giardia intestinalis (strain ATCC 50803 / WB clone C6) (Giardia lamblia)	326	1 out of 5		Predicted
A8BTH1	A8BTH1_GIAIC	High cysteine membrane protein Group 2	GL50803_0014017 GL50803_14017	Giardia intestinalis (strain ATCC 50803 / WB clone C6) (Giardia lamblia)	839	1 out of 5	Chain (1); Domain (12); Signal peptide (1); Transmembrane (1)	Predicted
V6TIX2	V6TIX2_GIAIN	Methionyl-tRNA synthetase	DHA2_4606	Giardia intestinalis (Giardia lamblia)	235	1 out of 5	Domain (1); Region (2)	Predicted
A8BUM7	A8BUM7_GIAIC	Uncharacterized protein	GL50803_006617 GL50803_6617	Giardia intestinalis (strain ATCC 50803 / WB clone C6) (Giardia lamblia)	562	1 out of 5	Transmembrane (1)	Predicted
A0A644F385	A0A644F385_GIAIC	Uncharacterized protein	GL50803_0015334	Giardia intestinalis (strain ATCC 50803 / WB clone C6) (Giardia lamblia)	1736	1 out of 5		Predicted
A8BGH6	A8BGH6_GIAIC	Kinase, NEK	GL50803_0016272 GL50803_16272	Giardia intestinalis (strain ATCC 50803 / WB clone C6) (Giardia lamblia)	1233	1 out of 5	Coiled coil (1); Domain (2); Repeat (2)	Predicted
V6TH29	V6TH29_GIAIN	Amino acid transporter	DHA2_7909	Giardia intestinalis (Giardia lamblia)	557	1 out of 5	Compositional bias (1); Domain (1); Region (2); Transmembrane (11)	Predicted
Q964G8	Q964G8_GIAIN	L-serine dehydratase SD1 (EC 4.2.1.13)		Giardia intestinalis (Giardia lamblia)	484	1 out of 5	Domain (3)	Predicted
A8BKH9	A8BKH9_GIAIC	Uncharacterized protein	GL50803_94117	Giardia intestinalis (strain ATCC 50803 / WB clone C6) (Giardia lamblia)	2193	1 out of 5	Region (1)	Predicted
A8BWM5	A8BWM5_GIAIC	6-phosphogluconolactonase/Glucose-6-phosphate 1-dehydrogenase (Glucose-6-phosphate 1-dehydrogenase) (EC 1.1.1.49)	GL50803_008682 GL50803_8682	Giardia intestinalis (strain ATCC 50803 / WB clone C6) (Giardia lamblia)	742	1 out of 5	Domain (3)	Predicted
A0A644F5H6	A0A644F5H6_GIAIC	Uncharacterized protein	GL50803_0060647	Giardia intestinalis (strain ATCC 50803 / WB clone C6) (Giardia lamblia)	1525	1 out of 5	Chain (1); Signal peptide (1); Transmembrane (1)	Predicted
A8B296	A8B296_GIAIC	IFT complex B (Intraflagellar transport protein IFT81)	GL50803_0015428 GL50803_15428	Giardia intestinalis (strain ATCC 50803 / WB clone C6) (Giardia lamblia)	672	1 out of 5	Coiled coil (8); Domain (1)	Predicted
A8BH40	A8BH40_GIAIC	Protein 21.1	GL50803_14679	Giardia intestinalis (strain ATCC 50803 / WB clone C6) (Giardia lamblia)	494	1 out of 5	Domain (1); Repeat (6)	Predicted
A8BY40	A8BY40_GIAIC	Ankyrin repeat protein 1 (Protein 21.1)	GL50803_0016220 GL50803_16220	Giardia intestinalis (strain ATCC 50803 / WB clone C6) (Giardia lamblia)	646	1 out of 5	Coiled coil (3); Compositional bias (2); Region (1)	Predicted
A8BD41	A8BD41_GIAIC	Putative Ubiquitin protein (Ubiquitin protein, putative)	GL50803_0015270 GL50803_15270	Giardia intestinalis (strain ATCC 50803 / WB clone C6) (Giardia lamblia)	498	1 out of 5	Coiled coil (1); Compositional bias (1); Domain (2); Region (2)	Predicted
Q9BI02	Q9BI02_GIAIN	ORF-C4 (Fragment)	c4	Giardia intestinalis (Giardia lamblia)	198	1 out of 5	Compositional bias (1); Non-terminal residue (2); Region (1)	Evidence at transcript level
A8BUN4	A8BUN4_GIAIC	Kinesin-like protein	GL50803_0013825 GL50803_13825	Giardia intestinalis (strain ATCC 50803 / WB clone C6) (Giardia lamblia)	979	2 out of 5	Coiled coil (5); Domain (1); Nucleotide binding (1)	Inferred from homology
V6TKH6	V6TKH6_GIAIN	Putative snare domain protein	DHA2_96994	Giardia intestinalis (Giardia lamblia)	307	1 out of 5	Coiled coil (2); Domain (1); Transmembrane (1)	Predicted
A0A644EZU0	A0A644EZU0_GIAIC	Qc-SNARE 1	GL50803_005927	Giardia intestinalis (strain ATCC 50803 / WB clone C6) (Giardia lamblia)	291	1 out of 5	Coiled coil (2); Transmembrane (1)	Predicted
A0A644F1B7	A0A644F1B7_GIAIC	Vacuolar protein sorting 29	GL50803_00103855	Giardia intestinalis (strain ATCC 50803 / WB clone C6) (Giardia lamblia)	461	1 out of 5	Compositional bias (4); Region (3)	Predicted
A8BK53	A8BK53_GIAIC	Uncharacterized protein	GL50803_0010572 GL50803_10572	Giardia intestinalis (strain ATCC 50803 / WB clone C6) (Giardia lamblia)	325	1 out of 5	Chain (1); Signal peptide (1); Transmembrane (1)	Predicted
V6TK27	V6TK27_GIAIN	Calcium-transporting ATPase	DHA2_150507	Giardia intestinalis (Giardia lamblia)	782	1 out of 5	Domain (2); Transmembrane (10)	Predicted
A8BYT6	A8BYT6_GIAIC	Adenylate kinase (EC 2.7.4.3)	GL50803_0028234 GL50803_28234	Giardia intestinalis (strain ATCC 50803 / WB clone C6) (Giardia lamblia)	285	2 out of 5		Inferred from homology
A8BBP6	A8BBP6_GIAIC	Ubiquitin-conjugating enzyme E1	GL50803_0010661 GL50803_10661	Giardia intestinalis (strain ATCC 50803 / WB clone C6) (Giardia lamblia)	1092	2 out of 5	Coiled coil (1); Domain (1)	Inferred from homology
V6TDJ8	V6TDJ8_GIAIN	Uncharacterized protein	DHA2_16567	Giardia intestinalis (Giardia lamblia)	665	1 out of 5	Coiled coil (1)	Predicted
E1F089	E1F089_GIAIA	ABC transporter family protein	GLP15_453	Giardia intestinalis (strain P15) (Giardia lamblia)	2256	1 out of 5	Domain (1); Nucleotide binding (1); Transmembrane (14)	Predicted
E1F9S5	E1F9S5_GIAIA	Protein 21.1	GLP15_4902	Giardia intestinalis (strain P15) (Giardia lamblia)	1165	1 out of 5	Compositional bias (3); Domain (1); Region (2); Repeat (1)	Predicted
V6TE15	V6TE15_GIAIN	Adenylate kinase	DHA2_7009	Giardia intestinalis (Giardia lamblia)	253	1 out of 5		Predicted
A8B634	A8B634_GIAIC	Amino acid transporter family	GL50803_0091712 GL50803_91712	Giardia intestinalis (strain ATCC 50803 / WB clone C6) (Giardia lamblia)	707	1 out of 5	Compositional bias (3); Domain (2); Region (2); Transmembrane (11)	Predicted
V6TGS3	V6TGS3_GIAIN	26S Proteasome core subunit-alpha-7	DHA2_14497	Giardia intestinalis (Giardia lamblia)	251	1 out of 5	Domain (1)	Inferred from homology
A8BII2	A8BII2_GIAIC	Proteasome subunit beta	GL50803_001995 GL50803_1995	Giardia intestinalis (strain ATCC 50803 / WB clone C6) (Giardia lamblia)	217	2 out of 5		Inferred from homology
A0A644F037	A0A644F037_GIAIC	Putative SUN domain protein	GL50803_0061270	Giardia intestinalis (strain ATCC 50803 / WB clone C6) (Giardia lamblia)	846	1 out of 5	Compositional bias (3); Domain (1); Region (1); Transmembrane (1)	Predicted
A8BYL5	A8BYL5_GIAIC	Dpy-30 motif-containing protein	GL50803_0095787 GL50803_95787	Giardia intestinalis (strain ATCC 50803 / WB clone C6) (Giardia lamblia)	1262	2 out of 5	Coiled coil (1); Compositional bias (6); Region (6)	Predicted
V6T7Y4	V6T7Y4_GIAIN	Protein phosphatase PP2A regulatory subunit B	DHA2_16443	Giardia intestinalis (Giardia lamblia)	821	1 out of 5	Coiled coil (1); Compositional bias (1); Region (1)	Predicted
A8BBC9	A8BBC9_GIAIC	Cytosolic Fe-S cluster assembly factor NUBP1 homolog	GL50803_10969	Giardia intestinalis (strain ATCC 50803 / WB clone C6) (Giardia lamblia)	339	2 out of 5	Metal binding (6); Nucleotide binding (1)	Inferred from homology
V6TC42	V6TC42_GIAIN	Ribonucloprotein	DHA2_2825	Giardia intestinalis (Giardia lamblia)	122	1 out of 5	Domain (1)	Inferred from homology
A8BJW0	A8BJW0_GIAIC	RING-type domain-containing protein	GL50803_0014796 GL50803_14796	Giardia intestinalis (strain ATCC 50803 / WB clone C6) (Giardia lamblia)	807	2 out of 5	Coiled coil (3); Compositional bias (2); Domain (1); Region (1)	Predicted
V6TR00	V6TR00_GIAIN	Chromosome segregation ATPase	GSB_154357	Giardia intestinalis (Giardia lamblia)	677	1 out of 5	Domain (1)	Predicted
A8BGA3	A8BGA3_GIAIC	High cysteine membrane protein Group 3	GL50803_0027717 GL50803_27717	Giardia intestinalis (strain ATCC 50803 / WB clone C6) (Giardia lamblia)	836	1 out of 5	Chain (1); Domain (3); Signal peptide (1); Transmembrane (1)	Predicted
A8BZG4	A8BZG4_GIAIC	Chromosome segregation protein (Coiled-coil protein)	GL50803_0014345 GL50803_14345	Giardia intestinalis (strain ATCC 50803 / WB clone C6) (Giardia lamblia)	1448	1 out of 5	Coiled coil (14); Compositional bias (2); Region (4)	Predicted
A8B4K7	A8B4K7_GIAIC	High cysteine membrane protein Group 3	GL50803_00113987 GL50803_113987	Giardia intestinalis (strain ATCC 50803 / WB clone C6) (Giardia lamblia)	833	1 out of 5	Chain (1); Domain (4); Signal peptide (1); Transmembrane (1)	Predicted
A8BNL1	A8BNL1_GIAIC	ZPR1 (Zinc finger protein ZPR1)	GL50803_008842 GL50803_8842	Giardia intestinalis (strain ATCC 50803 / WB clone C6) (Giardia lamblia)	476	1 out of 5	Domain (2); Region (1)	Inferred from homology
A8BPL1	A8BPL1_GIAIC	Uncharacterized protein	GL50803_00112112 GL50803_112112	Giardia intestinalis (strain ATCC 50803 / WB clone C6) (Giardia lamblia)	1220	1 out of 5	Coiled coil (11); Compositional bias (1); Region (2)	Predicted
V6TIB7	V6TIB7_GIAIN	Uncharacterized protein	DHA2_17255	Giardia intestinalis (Giardia lamblia)	664	1 out of 5	Coiled coil (1)	Predicted
A8B4I9	A8B4I9_GIAIC	Kinesin-6	GL50803_00102455 GL50803_102455	Giardia intestinalis (strain ATCC 50803 / WB clone C6) (Giardia lamblia)	1194	2 out of 5	Coiled coil (3); Compositional bias (2); Domain (1); Nucleotide binding (1); Region (5)	Inferred from homology
V6TBQ1	V6TBQ1_GIAIN	Putative phosphoprotein phosphatase family protein	DHA2_7588	Giardia intestinalis (Giardia lamblia)	418	1 out of 5	Domain (1)	Predicted
V6TI05	V6TI05_GIAIN	Vacuolar ATP synthase subunit D	DHA2_3678	Giardia intestinalis (Giardia lamblia)	268	1 out of 5	Coiled coil (2)	Inferred from homology
E1EZE2	E1EZE2_GIAIA	Dynein heavy chain	GLP15_936	Giardia intestinalis (strain P15) (Giardia lamblia)	1382	1 out of 5	Coiled coil (2); Domain (1); Region (1)	Inferred from homology
A8BHG1	A8BHG1_GIAIC	Vacuolar ATP synthase subunit H (EC 3.6.3.14)	GL50803_0014961 GL50803_14961	Giardia intestinalis (strain ATCC 50803 / WB clone C6) (Giardia lamblia)	530	1 out of 5	Domain (1)	Predicted
V6TGC9	V6TGC9_GIAIN	Putative WD-repeat family protein	DHA2_10881	Giardia intestinalis (Giardia lamblia)	513	1 out of 5	Coiled coil (1); Domain (1); Repeat (1)	Predicted
V6TFE9	V6TFE9_GIAIN	Protein geranylgeranyltransferase type II (EC 2.5.1.60)	DHA2_153453	Giardia intestinalis (Giardia lamblia)	1141	2 out of 5	Compositional bias (3); Region (2)	Inferred from homology
A8B9A6	A8B9A6_GIAIC	Major facilitator superfamily transporter	GL50803_00114777 GL50803_114777	Giardia intestinalis (strain ATCC 50803 / WB clone C6) (Giardia lamblia)	656	1 out of 5	Domain (1); Transmembrane (12)	Predicted
A8B7H3	A8B7H3_GIAIC	Dynein heavy chain	GL50803_111950	Giardia intestinalis (strain ATCC 50803 / WB clone C6) (Giardia lamblia)	5117	2 out of 5	Coiled coil (5); Compositional bias (4); Domain (1); Region (7)	Inferred from homology
E2RTU0	E2RTU0_GIAIC	Mitogen-activated protein kinase (EC 2.7.11.24)	GL50803_0017563 GL50803_17563	Giardia intestinalis (strain ATCC 50803 / WB clone C6) (Giardia lamblia)	385	3 out of 5	Binding site (1); Coiled coil (1); Domain (1)	Inferred from homology
A8BRY1	A8BRY1_GIAIC	High cysteine membrane protein Group 1	GL50803_0015317 GL50803_15317	Giardia intestinalis (strain ATCC 50803 / WB clone C6) (Giardia lamblia)	1615	1 out of 5	Compositional bias (1); Disulfide bond (4); Domain (6); Region (1); Transmembrane (1)	Predicted
A8B619	A8B619_GIAIC	Ankyrin repeat protein 1 (Protein 21.1)	GL50803_00103807 GL50803_103807	Giardia intestinalis (strain ATCC 50803 / WB clone C6) (Giardia lamblia)	946	1 out of 5	Coiled coil (5); Compositional bias (4); Domain (1); Region (3); Repeat (1)	Predicted
A8BTB7	A8BTB7_GIAIC	Asparagine--tRNA ligase (EC 6.1.1.22)	GL50803_0014375 GL50803_14375	Giardia intestinalis (strain ATCC 50803 / WB clone C6) (Giardia lamblia)	548	2 out of 5	Coiled coil (1); Domain (1); Region (1)	Inferred from homology
A8BG41	A8BG41_GIAIC	ATP-dependent RNA helicase p54, putative (Putative ATP-dependent RNA helicase p54)	GL50803_002098 GL50803_2098	Giardia intestinalis (strain ATCC 50803 / WB clone C6) (Giardia lamblia)	430	1 out of 5	Domain (3); Motif (1)	Predicted
A8BHY1	A8BHY1_GIAIC	Ankyrin repeat protein 1 (Protein 21.1)	GL50803_0093011 GL50803_93011	Giardia intestinalis (strain ATCC 50803 / WB clone C6) (Giardia lamblia)	1042	1 out of 5	Coiled coil (5); Domain (1); Region (1); Repeat (2)	Predicted
V6TKP1	V6TKP1_GIAIN	Protein phosphatase 2C	DHA2_14404	Giardia intestinalis (Giardia lamblia)	390	1 out of 5	Domain (1)	Inferred from homology
A8BGI6	A8BGI6_GIAIC	V-type proton ATPase subunit	GL50803_0013000 GL50803_13000	Giardia intestinalis (strain ATCC 50803 / WB clone C6) (Giardia lamblia)	351	2 out of 5		Inferred from homology
V6TA97	V6TA97_GIAIN	Uncharacterized protein	DHA2_2338	Giardia intestinalis (Giardia lamblia)	214	1 out of 5		Predicted
A8B746	A8B746_GIAIC	Uncharacterized protein	GL50803_0015213 GL50803_15213	Giardia intestinalis (strain ATCC 50803 / WB clone C6) (Giardia lamblia)	617	1 out of 5	Coiled coil (1); Region (1); Transmembrane (1)	Predicted
A8BUZ8	A8BUZ8_GIAIC	Putative Lecithin-cholesterol acyl transferase	GL50803_0024603 GL50803_24603	Giardia intestinalis (strain ATCC 50803 / WB clone C6) (Giardia lamblia)	2125	1 out of 5	Compositional bias (3); Region (2); Transmembrane (1)	Predicted
A8BQI2	A8BQI2_GIAIC	EGF-like domain-containing protein	GL50803_00114210 GL50803_114210	Giardia intestinalis (strain ATCC 50803 / WB clone C6) (Giardia lamblia)	1088	2 out of 5	Chain (1); Disulfide bond (2); Domain (1); Signal peptide (1); Transmembrane (1)	Predicted
V6TIK6	V6TIK6_GIAIN	Putative Snf7 family protein	DHA2_29327	Giardia intestinalis (Giardia lamblia)	206	1 out of 5	Coiled coil (2)	Predicted
A8B5Z9	A8B5Z9_GIAIC	Ankyrin repeat protein 1 (Protein 21.1)	GL50803_0011107 GL50803_11107	Giardia intestinalis (strain ATCC 50803 / WB clone C6) (Giardia lamblia)	819	1 out of 5	Coiled coil (2); Domain (1); Region (2)	Predicted
A8BJ55	A8BJ55_GIAIC	Kinase, NEK (Kinase, NEK-frag)	GL50803_00102034 GL50803_102034	Giardia intestinalis (strain ATCC 50803 / WB clone C6) (Giardia lamblia)	978	1 out of 5	Domain (3); Region (1); Repeat (2)	Predicted
A8BHY9	A8BHY9_GIAIC	High cysteine membrane protein VSP-like	GL50803_00114852 GL50803_114852	Giardia intestinalis (strain ATCC 50803 / WB clone C6) (Giardia lamblia)	806	1 out of 5	Chain (1); Domain (8); Signal peptide (1); Transmembrane (1)	Predicted
A8B8I5	A8B8I5_GIAIC	Copine I	GL50803_0029490 GL50803_29490	Giardia intestinalis (strain ATCC 50803 / WB clone C6) (Giardia lamblia)	264	1 out of 5	Domain (1)	Predicted
A8BEV3	A8BEV3_GIAIC	High cysteine membrane protein Group 1	GL50803_0016318 GL50803_16318	Giardia intestinalis (strain ATCC 50803 / WB clone C6) (Giardia lamblia)	2076	1 out of 5	Chain (1); Disulfide bond (6); Domain (7); Region (1); Signal peptide (1); Transmembrane (1)	Predicted
A8BDI6	A8BDI6_GIAIC	Vacuolar protein sorting 22	GL50803_0090710 GL50803_90710	Giardia intestinalis (strain ATCC 50803 / WB clone C6) (Giardia lamblia)	239	1 out of 5		Inferred from homology
Q9GQI5	Q9GQI5_GIAIN	Alanine--tRNA ligase (EC 6.1.1.7)	alaS	Giardia intestinalis (Giardia lamblia)	954	2 out of 5	Domain (1)	Inferred from homology
V6T9D3	V6T9D3_GIAIN	Transporter, MFS superfamily	DHA2_154406	Giardia intestinalis (Giardia lamblia)	656	1 out of 5	Domain (1); Transmembrane (12)	Predicted
E2RU37	E2RU37_GIAIB	Caltractin	GL50581_3112	Giardia intestinalis (strain ATCC 50581 / GS clone H7) (Giardia lamblia)	176	1 out of 5	Calcium binding (2); Coiled coil (1); Domain (4); Region (1)	Predicted
A8BZ21	A8BZ21_GIAIC	ADP-sugar diphosphatase (MutT/nudix family protein)	GL50803_004204 GL50803_4204	Giardia intestinalis (strain ATCC 50803 / WB clone C6) (Giardia lamblia)	247	1 out of 5	Domain (1)	Predicted
V6U0H7	V6U0H7_GIAIN	T-complex protein 1 subunit delta	GSB_17482	Giardia intestinalis (Giardia lamblia)	518	2 out of 5		Inferred from homology
A0A644F8E1	A0A644F8E1_GIAIC	VSP	GL50803_0050259	Giardia intestinalis (strain ATCC 50803 / WB clone C6) (Giardia lamblia)	689	1 out of 5	Chain (1); Domain (5); Signal peptide (1); Transmembrane (1)	Predicted
A8B747	A8B747_GIAIC	Serine/threonine-protein phosphatase (EC 3.1.3.16)	GL50803_0015214 GL50803_15214	Giardia intestinalis (strain ATCC 50803 / WB clone C6) (Giardia lamblia)	308	1 out of 5	Domain (1)	Inferred from homology
V6TLK2	V6TLK2_GIAIN	Uncharacterized protein	DHA2_10315	Giardia intestinalis (Giardia lamblia)	222	1 out of 5	Coiled coil (3); Transmembrane (1)	Predicted
A8BEQ4	A8BEQ4_GIAIC	High cysteine membrane protein Group 1	GL50803_0025816 GL50803_25816	Giardia intestinalis (strain ATCC 50803 / WB clone C6) (Giardia lamblia)	937	1 out of 5	Chain (1); Domain (5); Signal peptide (1); Transmembrane (1)	Predicted
A8B4V8	A8B4V8_GIAIC	Uncharacterized protein	GL50803_007843 GL50803_7843	Giardia intestinalis (strain ATCC 50803 / WB clone C6) (Giardia lamblia)	198	1 out of 5	Coiled coil (2)	Predicted
V6TEY5	V6TEY5_GIAIN	Snare-like domain protein	DHA2_9489	Giardia intestinalis (Giardia lamblia)	238	1 out of 5	Domain (2); Transmembrane (1)	Inferred from homology
E1F3T7	E1F3T7_GIAIA	Dynein light intermediate chain	GLP15_859	Giardia intestinalis (strain P15) (Giardia lamblia)	235	1 out of 5	Coiled coil (1); Region (1)	Predicted
A8B4M5	A8B4M5_GIAIC	Inositol-3-phosphate synthase (EC 5.5.1.4)	GL50803_0017579 GL50803_17579	Giardia intestinalis (strain ATCC 50803 / WB clone C6) (Giardia lamblia)	549	2 out of 5	Domain (1)	Inferred from homology
A0A644EWT4	A0A644EWT4_GIAIC	VSP	GL50803_00137614	Giardia intestinalis (strain ATCC 50803 / WB clone C6) (Giardia lamblia)	689	1 out of 5	Chain (1); Domain (6); Signal peptide (1); Transmembrane (1)	Predicted
A8B3L8	A8B3L8_GIAIC	Uncharacterized protein	GL50803_00114636 GL50803_114636	Giardia intestinalis (strain ATCC 50803 / WB clone C6) (Giardia lamblia)	828	1 out of 5	Region (2); Transmembrane (1)	Predicted
V6U0E0	V6U0E0_GIAIN	Putative ankyrin repeat protein	GSB_152367	Giardia intestinalis (Giardia lamblia)	1238	1 out of 5	Coiled coil (13); Compositional bias (1); Domain (1); Region (1); Repeat (2)	Predicted
V6TQ08	V6TQ08_GIAIN	Elongation factor 1-alpha family protein (Fragment)	DHA2_17460	Giardia intestinalis (Giardia lamblia)	486	1 out of 5	Coiled coil (1); Domain (1); Non-terminal residue (1)	Predicted
A8BQH0	A8BQH0_GIAIC	High cysteine membrane protein (High cysteine protein)	GL50803_00101832 GL50803_101832	Giardia intestinalis (strain ATCC 50803 / WB clone C6) (Giardia lamblia)	536	1 out of 5	Chain (1); Signal peptide (1); Transmembrane (1)	Predicted
A8BD05	A8BD05_GIAIC	Serine/threonine-protein phosphatase 2A 55 kDa regulatory subunit B	GL50803_004079 GL50803_4079	Giardia intestinalis (strain ATCC 50803 / WB clone C6) (Giardia lamblia)	472	1 out of 5		Inferred from homology
V6TH07	V6TH07_GIAIN	Uncharacterized protein	DHA2_16404	Giardia intestinalis (Giardia lamblia)	160	1 out of 5	Transmembrane (1)	Predicted
A8BVR5	A8BVR5_GIAIC	Coatomer gamma subunit	GL50803_005603 GL50803_5603	Giardia intestinalis (strain ATCC 50803 / WB clone C6) (Giardia lamblia)	960	1 out of 5		Predicted
A8BN59	A8BN59_GIAIC	Uncharacterized protein	GL50803_0022629 GL50803_22629	Giardia intestinalis (strain ATCC 50803 / WB clone C6) (Giardia lamblia)	469	1 out of 5		Predicted
A8BZV6	A8BZV6_GIAIC	Protein 21.1	GL50803_114671	Giardia intestinalis (strain ATCC 50803 / WB clone C6) (Giardia lamblia)	631	1 out of 5	Domain (1); Region (1); Repeat (9)	Predicted
A8B2G9	A8B2G9_GIAIC	Ribulose-phosphate 3-epimerase (EC 5.1.3.1)	GL50803_0010324 GL50803_10324	Giardia intestinalis (strain ATCC 50803 / WB clone C6) (Giardia lamblia)	241	3 out of 5	Active site (2); Binding site (3); Metal binding (4); Region (2)	Inferred from homology
A8BE83	A8BE83_GIAIC	High cysteine membrane protein Group 5	GL50803_0016716 GL50803_16716	Giardia intestinalis (strain ATCC 50803 / WB clone C6) (Giardia lamblia)	674	1 out of 5	Chain (1); Domain (7); Signal peptide (1); Transmembrane (1)	Predicted
A8BDY5	A8BDY5_GIAIC	ZipA	GL50803_0016811 GL50803_16811	Giardia intestinalis (strain ATCC 50803 / WB clone C6) (Giardia lamblia)	832	1 out of 5	Coiled coil (8); Region (2)	Predicted
V6TLX7	V6TLX7_GIAIN	Dynein heavy chain	DHA2_111950	Giardia intestinalis (Giardia lamblia)	5117	2 out of 5	Coiled coil (5); Compositional bias (4); Domain (1); Region (7)	Inferred from homology
A0A1M4M1L2	A0A1M4M1L2_GIAIN	Caltractin (Fragment)	calt	Giardia intestinalis (Giardia lamblia)	121	1 out of 5	Calcium binding (1); Domain (3); Non-terminal residue (2)	Predicted
A8BNG3	A8BNG3_GIAIC	Uncharacterized protein	GL50803_14971	Giardia intestinalis (strain ATCC 50803 / WB clone C6) (Giardia lamblia)	696	1 out of 5	Coiled coil (6); Compositional bias (1); Region (2)	Predicted
A8BR17	A8BR17_GIAIC	D123 family protein	GL50803_007593 GL50803_7593	Giardia intestinalis (strain ATCC 50803 / WB clone C6) (Giardia lamblia)	303	1 out of 5		Inferred from homology
A8B8J3	A8B8J3_GIAIC	Kinase, CMGC CDK	GL50803_0015397 GL50803_15397	Giardia intestinalis (strain ATCC 50803 / WB clone C6) (Giardia lamblia)	340	1 out of 5	Binding site (1); Domain (1)	Inferred from homology
A8BLM8	A8BLM8_GIAIC	Kinase, NEK	GL50803_004912 GL50803_4912	Giardia intestinalis (strain ATCC 50803 / WB clone C6) (Giardia lamblia)	296	1 out of 5	Domain (1)	Predicted
E2RTX6	E2RTX6_GIAIC	Acid phosphatase (Lysosomal acid phosphatase) (EC 3.1.3.2)	GL50803_007556 GL50803_7556	Giardia intestinalis (strain ATCC 50803 / WB clone C6) (Giardia lamblia)	400	1 out of 5		Predicted
A8BCD1	A8BCD1_GIAIC	Uncharacterized protein	GL50803_0016678 GL50803_16678	Giardia intestinalis (strain ATCC 50803 / WB clone C6) (Giardia lamblia)	326	1 out of 5	Coiled coil (1)	Predicted
A8BBV7	A8BBV7_GIAIC	Uncharacterized protein	GL50803_00137712 GL50803_137712	Giardia intestinalis (strain ATCC 50803 / WB clone C6) (Giardia lamblia)	6458	1 out of 5	Coiled coil (4); Compositional bias (6); Region (10)	Predicted
V6TEE9	V6TEE9_GIAIN	Histone H3	DHA2_154455	Giardia intestinalis (Giardia lamblia)	189	1 out of 5	Domain (1); Region (1)	Inferred from homology
A0A644EXU7	A0A644EXU7_GIAIC	Shwachman-Bodian-Diamond protein	GL50803_0040521	Giardia intestinalis (strain ATCC 50803 / WB clone C6) (Giardia lamblia)	253	1 out of 5	Domain (1)	Predicted
A8BWI4	A8BWI4_GIAIC	Cathepsin L (EC 3.4.22.15)	GL50803_0014983 GL50803_14983	Giardia intestinalis (strain ATCC 50803 / WB clone C6) (Giardia lamblia)	577	1 out of 5	Chain (1); Domain (1); Signal peptide (1)	Inferred from homology
A8BP05	A8BP05_GIAIC	Gamma adaptin	GL50803_0016364 GL50803_16364	Giardia intestinalis (strain ATCC 50803 / WB clone C6) (Giardia lamblia)	892	1 out of 5	Compositional bias (1); Domain (1); Region (1)	Predicted
A8B556	A8B556_GIAIC	Cysteine protease	GL50803_00112831 GL50803_112831	Giardia intestinalis (strain ATCC 50803 / WB clone C6) (Giardia lamblia)	636	1 out of 5	Domain (1); Transmembrane (1)	Inferred from homology
A8BQR2	A8BQR2_GIAIC	Ankyrin repeat protein 1 (Protein 21.1)	GL50803_0024194 GL50803_24194	Giardia intestinalis (strain ATCC 50803 / WB clone C6) (Giardia lamblia)	786	1 out of 5	Coiled coil (1); Compositional bias (2); Domain (1); Region (4); Repeat (2)	Predicted
A0A644F9E9	A0A644F9E9_GIAIC	PPPDE putative peptidase domain-containing protein	GL50803_0024425	Giardia intestinalis (strain ATCC 50803 / WB clone C6) (Giardia lamblia)	455	1 out of 5	Domain (1)	Inferred from homology
V6TJ12	V6TJ12_GIAIN	Cysteine proteinase 2	DHA2_16380	Giardia intestinalis (Giardia lamblia)	543	1 out of 5	Chain (1); Domain (1); Signal peptide (1)	Inferred from homology
A8BS83	A8BS83_GIAIC	rRNA biogenesis protein RRP5	GL50803_0014702 GL50803_14702	Giardia intestinalis (strain ATCC 50803 / WB clone C6) (Giardia lamblia)	1842	1 out of 5	Coiled coil (1); Compositional bias (2); Domain (1); Region (2)	Predicted
B3FXL8	B3FXL8_GIAIN	1-acyl-sn-glycerol-3-phosphate acyl transferase 2 (Fragment)	Slc2	Giardia intestinalis (Giardia lamblia)	200	1 out of 5	Domain (1); Non-terminal residue (1)	Evidence at transcript level
A8BD57	A8BD57_GIAIC	FACT complex subunit	GL50803_0017430 GL50803_17430	Giardia intestinalis (strain ATCC 50803 / WB clone C6) (Giardia lamblia)	1165	2 out of 5	Coiled coil (1); Compositional bias (2); Domain (1); Region (2)	Inferred from homology
E1EVQ1	E1EVQ1_GIAIA	CCT-epsilon (T-complex protein 1 subunit epsilon)	GLP15_3506	Giardia intestinalis (strain P15) (Giardia lamblia)	553	2 out of 5		Inferred from homology
E1F4I0	E1F4I0_GIAIA	Alpha-10 giardin	GLP15_4764	Giardia intestinalis (strain P15) (Giardia lamblia)	296	1 out of 5		Predicted
A8BL06	A8BL06_GIAIC	Uncharacterized protein	GL50803_007520 GL50803_7520	Giardia intestinalis (strain ATCC 50803 / WB clone C6) (Giardia lamblia)	482	1 out of 5	Coiled coil (6); Compositional bias (1); Region (2)	Predicted
O77443	O77443_GIAIN	Valyl-tRNA synthetase (EC 6.1.1.9)		Giardia intestinalis (Giardia lamblia)	1218	2 out of 5	Coiled coil (1); Domain (2)	Inferred from homology
A8BCC6	A8BCC6_GIAIC	Uncharacterized protein	GL50803_0016679 GL50803_16679	Giardia intestinalis (strain ATCC 50803 / WB clone C6) (Giardia lamblia)	593	1 out of 5		Predicted
A8BAT6	A8BAT6_GIAIC	Cation-transporting ATPase 2, putative (EC 3.6.3.-) (Putative Cation-transporting ATPase 2)	GL50803_0092246 GL50803_92246	Giardia intestinalis (strain ATCC 50803 / WB clone C6) (Giardia lamblia)	1366	2 out of 5	Coiled coil (1); Transmembrane (6)	Predicted
E1F167	E1F167_GIAIA	Threonine dehydratase lateral transfer candidate	GLP15_2312	Giardia intestinalis (strain P15) (Giardia lamblia)	937	1 out of 5	Domain (1)	Predicted
V6U1H3	V6U1H3_GIAIN	Uncharacterized protein	GSB_21943	Giardia intestinalis (Giardia lamblia)	171	1 out of 5	Coiled coil (1); Region (1)	Predicted
A8BW31	A8BW31_GIAIC	Uncharacterized protein	GL50803_005615 GL50803_5615	Giardia intestinalis (strain ATCC 50803 / WB clone C6) (Giardia lamblia)	352	1 out of 5	Coiled coil (1); Region (1)	Predicted
A8BU04	A8BU04_GIAIC	Kinase, CMGC DYRK	GL50803_0017558 GL50803_17558	Giardia intestinalis (strain ATCC 50803 / WB clone C6) (Giardia lamblia)	1234	2 out of 5	Coiled coil (1); Compositional bias (2); Domain (1); Region (1)	Predicted
A8B8Z3	A8B8Z3_GIAIC	Eukaryotic translation initiation factor 6 (eIF-6)	EIF6 GL50803_0014606 GL50803_14606	Giardia intestinalis (strain ATCC 50803 / WB clone C6) (Giardia lamblia)	246	3 out of 5		Inferred from homology
A8BR70	A8BR70_GIAIC	Ankyrin repeat protein 1 (Protein 21.1)	GL50803_006081 GL50803_6081	Giardia intestinalis (strain ATCC 50803 / WB clone C6) (Giardia lamblia)	1191	1 out of 5	Coiled coil (6); Domain (1); Region (1)	Predicted
A8BHF1	A8BHF1_GIAIC	Uncharacterized protein	GL50803_0094287 GL50803_94287	Giardia intestinalis (strain ATCC 50803 / WB clone C6) (Giardia lamblia)	1428	1 out of 5	Coiled coil (2); Transmembrane (1)	Predicted
V6THV5	V6THV5_GIAIN	Methionine adenosyltransferase (EC 2.5.1.6)	DHA2_5659	Giardia intestinalis (Giardia lamblia)	436	2 out of 5	Domain (3)	Inferred from homology
A8B3R0	A8B3R0_GIAIC	FixW protein, putative (Putative FixW protein)	GL50803_0023888 GL50803_23888	Giardia intestinalis (strain ATCC 50803 / WB clone C6) (Giardia lamblia)	211	1 out of 5	Domain (1)	Predicted
A0A644F3Y1	A0A644F3Y1_GIAIC	Amylomaltase (EC 2.4.1.25) (Disproportionating enzyme)	GL50803_008978	Giardia intestinalis (strain ATCC 50803 / WB clone C6) (Giardia lamblia)	1198	2 out of 5	Compositional bias (1); Domain (1); Region (1)	Inferred from homology
V6T9W1	V6T9W1_GIAIN	Molecular chaperones (DnaJ family) (Fragment)	DHA2_15398	Giardia intestinalis (Giardia lamblia)	402	1 out of 5	Domain (2); Non-terminal residue (1); Zinc finger (1)	Predicted
E1F427	E1F427_GIAIA	Alcohol dehydrogenase lateral transfer candidate	GLP15_696	Giardia intestinalis (strain P15) (Giardia lamblia)	406	1 out of 5	Domain (1)	Predicted
E1F9S6	E1F9S6_GIAIA	Multidrug resistance-associated protein 1	GLP15_4903	Giardia intestinalis (strain P15) (Giardia lamblia)	1511	1 out of 5	Domain (4); Nucleotide binding (2); Region (1); Transmembrane (10)	Predicted
A8BGT6	A8BGT6_GIAIC	Rab GDP dissociation inhibitor	GL50803_0011495 GL50803_11495	Giardia intestinalis (strain ATCC 50803 / WB clone C6) (Giardia lamblia)	471	1 out of 5		Inferred from homology
A8BKW3	A8BKW3_GIAIC	TM1586_NiRdase domain-containing protein	GL50803_8377	Giardia intestinalis (strain ATCC 50803 / WB clone C6) (Giardia lamblia)	297	1 out of 5	Domain (1)	Predicted
A8BXA7	A8BXA7_GIAIC	Uncharacterized protein	GL50803_007422 GL50803_7422	Giardia intestinalis (strain ATCC 50803 / WB clone C6) (Giardia lamblia)	622	1 out of 5		Predicted
A8BZA2	A8BZA2_GIAIC	Tenascin-like (Tenascin-like protein)	GL50803_0095162 GL50803_95162	Giardia intestinalis (strain ATCC 50803 / WB clone C6) (Giardia lamblia)	572	1 out of 5	Chain (1); Disulfide bond (3); Domain (3); Signal peptide (1)	Predicted
V6TA14	V6TA14_GIAIN	Putative WD-repeat family protein	DHA2_6939	Giardia intestinalis (Giardia lamblia)	627	1 out of 5	Domain (1); Region (1)	Predicted
A8BJ82	A8BJ82_GIAIC	26S protease regulatory subunit 8	GL50803_0017106 GL50803_17106	Giardia intestinalis (strain ATCC 50803 / WB clone C6) (Giardia lamblia)	401	2 out of 5	Coiled coil (1); Domain (1)	Inferred from homology
A8BJJ3	A8BJJ3_GIAIC	Putative Transcription factor (Transcription factor, putative)	GL50803_0016568 GL50803_16568	Giardia intestinalis (strain ATCC 50803 / WB clone C6) (Giardia lamblia)	945	1 out of 5	Domain (2)	Predicted
V6U3M6	V6U3M6_GIAIN	Ankyrin repeat protein	GSB_14434	Giardia intestinalis (Giardia lamblia)	452	1 out of 5	Coiled coil (1); Domain (2); Repeat (4)	Predicted
E1F1G2	E1F1G2_GIAIA	Phosphomannomutase-2	GLP15_4818	Giardia intestinalis (strain P15) (Giardia lamblia)	655	1 out of 5	Domain (4)	Inferred from homology
D3KHR5	D3KHR5_GIAIC	Eukaryotic translation initiation factor 2A	GL50803_009899 GL50803_9899	Giardia intestinalis (strain ATCC 50803 / WB clone C6) (Giardia lamblia)	528	1 out of 5	Domain (1)	Inferred from homology
A8B8T3	A8B8T3_GIAIC	RNA recognition motif-containing protein	GL50803_0015495 GL50803_15495	Giardia intestinalis (strain ATCC 50803 / WB clone C6) (Giardia lamblia)	871	1 out of 5	Domain (1)	Predicted
A8B2Y9	A8B2Y9_GIAIC	Uncharacterized protein	GL50803_10016	Giardia intestinalis (strain ATCC 50803 / WB clone C6) (Giardia lamblia)	317	1 out of 5	Chain (1); Compositional bias (1); Region (1); Signal peptide (1)	Predicted
E1F8S2	E1F8S2_GIAIA	Dynein light chain	GLP15_2591	Giardia intestinalis (strain P15) (Giardia lamblia)	187	1 out of 5		Predicted
V6TCE8	V6TCE8_GIAIN	Putative GTPase,TGS domain protein	DHA2_16200	Giardia intestinalis (Giardia lamblia)	378	1 out of 5	Coiled coil (1); Domain (2)	Predicted
A8BMH0	A8BMH0_GIAIC	Amino acid transporter, putative (Putative Amino acid transporter)	GL50803_0011299 GL50803_11299	Giardia intestinalis (strain ATCC 50803 / WB clone C6) (Giardia lamblia)	589	1 out of 5	Domain (1); Transmembrane (9)	Predicted
A8B7C8	A8B7C8_GIAIC	Spindle pole protein, putative	GL50803_0016729 GL50803_16729	Giardia intestinalis (strain ATCC 50803 / WB clone C6) (Giardia lamblia)	353	1 out of 5	Coiled coil (4); Region (1)	Predicted
A8B5L7	A8B5L7_GIAIC	Ankyrin repeat protein 1 (Protein 21.1)	GL50803_009722 GL50803_9722	Giardia intestinalis (strain ATCC 50803 / WB clone C6) (Giardia lamblia)	511	1 out of 5	Coiled coil (2); Region (1)	Predicted
E1F3U9	E1F3U9_GIAIA	Vacuolar ATP synthase subunit D	GLP15_847	Giardia intestinalis (strain P15) (Giardia lamblia)	268	1 out of 5	Coiled coil (2)	Inferred from homology
A8BAI1	A8BAI1_GIAIC	High cysteine protein (Variant-specific surface protein)	GL50803_009276 GL50803_9276	Giardia intestinalis (strain ATCC 50803 / WB clone C6) (Giardia lamblia)	470	1 out of 5	Chain (1); Domain (4); Signal peptide (1)	Predicted
A8BH59	A8BH59_GIAIC	Vacuolar protein sorting 25	GL50803_008329 GL50803_8329	Giardia intestinalis (strain ATCC 50803 / WB clone C6) (Giardia lamblia)	185	1 out of 5		Inferred from homology
E2RTW0	E2RTW0_GIAIC	Ankyrin repeat protein 1 (Protein 21.1)	GL50803_003760 GL50803_3760	Giardia intestinalis (strain ATCC 50803 / WB clone C6) (Giardia lamblia)	460	1 out of 5	Domain (1); Repeat (6)	Predicted
V6TGD6	V6TGD6_GIAIN	ATPase ASNA1 homolog (EC 3.6.-.-) (Arsenical pump-driving ATPase homolog) (Arsenite-stimulated ATPase)	DHA2_7953	Giardia intestinalis (Giardia lamblia)	354	3 out of 5	Active site (1); Binding site (2); Domain (1); Metal binding (2); Nucleotide binding (1)	Inferred from homology
A8BE61	A8BE61_GIAIC	Intraflagellar transport protein IFT74/72 (Intraflagellar transport protein component IFT74/72)	GL50803_009750 GL50803_9750	Giardia intestinalis (strain ATCC 50803 / WB clone C6) (Giardia lamblia)	569	1 out of 5	Coiled coil (5)	Predicted
V6TDA9	V6TDA9_GIAIN	Hom_end_hint domain-containing protein	DHA2_4149	Giardia intestinalis (Giardia lamblia)	440	1 out of 5	Domain (1)	Predicted
A8B470	A8B470_GIAIC	Uncharacterized protein	GL50803_0014213 GL50803_14213	Giardia intestinalis (strain ATCC 50803 / WB clone C6) (Giardia lamblia)	300	1 out of 5	Compositional bias (2); Region (1)	Predicted
A8B6T4	A8B6T4_GIAIC	Histidyl-tRNA synthetase	GL50803_0022808 GL50803_22808	Giardia intestinalis (strain ATCC 50803 / WB clone C6) (Giardia lamblia)	961	1 out of 5	Domain (1)	Predicted
A8BFG8	A8BFG8_GIAIC	Chaperone protein DnaJ subfamily B (Chaperone protein dnaJ)	GL50803_0017483 GL50803_17483	Giardia intestinalis (strain ATCC 50803 / WB clone C6) (Giardia lamblia)	329	1 out of 5	Domain (1)	Predicted
A8B1T9	A8B1T9_GIAIC	Uncharacterized protein	GL50803_008460 GL50803_8460	Giardia intestinalis (strain ATCC 50803 / WB clone C6) (Giardia lamblia)	831	1 out of 5	Coiled coil (2); Region (1)	Predicted
A8BHF4	A8BHF4_GIAIC	KH domain-containing protein	GL50803_009485 GL50803_9485	Giardia intestinalis (strain ATCC 50803 / WB clone C6) (Giardia lamblia)	870	1 out of 5	Domain (2)	Predicted
A8BB83	A8BB83_GIAIC	Ankyrin repeat protein 1 (Protein 21.1)	GL50803_003147 GL50803_3147	Giardia intestinalis (strain ATCC 50803 / WB clone C6) (Giardia lamblia)	592	1 out of 5	Domain (2)	Predicted
A0A0F6PNL6	A0A0F6PNL6_GIAIN	Triosephosphate isomerase (EC 5.3.1.1)	tpi	Giardia intestinalis (Giardia lamblia)	257	2 out of 5		Inferred from homology
A0A644F9X3	A0A644F9X3_GIAIC	Ankyrin repeat protein 1	GL50803_0023492	Giardia intestinalis (strain ATCC 50803 / WB clone C6) (Giardia lamblia)	721	1 out of 5	Domain (5)	Predicted
A8B724	A8B724_GIAIC	Uncharacterized protein	GL50803_0090434 GL50803_90434	Giardia intestinalis (strain ATCC 50803 / WB clone C6) (Giardia lamblia)	1424	1 out of 5	Compositional bias (4); Region (1)	Predicted
A0A644F600	A0A644F600_GIAIC	Kinase, CAMKK	GL50803_0096363	Giardia intestinalis (strain ATCC 50803 / WB clone C6) (Giardia lamblia)	2711	1 out of 5	Compositional bias (1); Domain (1); Region (7)	Predicted
[truncated: 2,038 more rows]

## Sheet: LV Only
Entry	Entry name	Protein names	Gene names	Organism	Length	Annotation	Features	Protein existence
[truncated: 15 more rows]

[truncated: 1 more sheets: SV Only]
