# Supplementary material for: Giardial lipid rafts share virulence factors with secreted vesicles and participate in parasitic infection in mice
Source: Front Cell Infect Microbiol. 2022 Aug 23;12:974200. doi: 10.3389/fcimb.2022.974200 (PMC9445159; doi:10.3389/fcimb.2022.974200)
Supplement: Supplementary Table 2 — Proteomic output of Normalized Peptide Spectral Matches (PSM) from fractions of lipid rafts (LRs), large vesicles (LVs) and small vesicles (SVs) compared to their respective lipid raft disruptor treated group: oseltamivir (O) and nystatin (N). Student’s T-test was preformed between each group. Spreadsheets were used to construct volcano plots in R shown in Figure 6 . [file Table_2.xlsx]

## Sheet: LR_C_V_N_092121
Protein Name	Accession Number	t-test CL: Scaffold Category BRL: Scaffold BioSample	(0) C3_200ul_SCX_RP_Luna_2d_100ulmin_8hr_051316_Run1_0	(0) C4_200ul_SCX_RP_Aqua_2d_100ulmin_8hr_051616_Run1_0	(0) C5_100ul_SCX_RP_Aqua_2d_100ulmin_8hr_052116_Run1_0	(0) C5_Ae_SCX_RP_2d_10hr_012616_Run1_0	(0) Rerun_c3_BioRep1_100ul_SCX_RP_Aqua_2d_100ulmin_8hr_060216_Run_	(0) Rerun_c4_BioRep1_100ul_SCX_RP_Aqua_2d_100ulmin_8hr_060316_Run_	(1) N3_BioRep1_100ul_SCX_RP_Aqua_2d_100ulmin_8hr_052716_Run	(1) N3_BioRep2_100ul_SCX_RP_Aqua_2d_100ulmin_8hr_053116_Run	(1) N4_BioRep1_100ul_SCX_RP_Aqua_2d_100ulmin_8hr_052716_Run	(1) N4_BioRep2_100ul_SCX_RP_Aqua_2d_100ulmin_8hr_053016_Run	(1) N5_BioRep1_100ul_SCX_RP_Aqua_2d_100ulmin_8hr_052616_Run	(1) N5_BioRep2_100ul_SCX_RP_Aqua_2d_100ulmin_8hr_052916_Run	(0) C3_200ul_SCX_RP_Luna_2d_100ulmin_8hr_051316_Run1_0	(0) C4_200ul_SCX_RP_Aqua_2d_100ulmin_8hr_051616_Run1_0	(0) C5_100ul_SCX_RP_Aqua_2d_100ulmin_8hr_052116_Run1_0	(0) C5_Ae_SCX_RP_2d_10hr_012616_Run1_0	(0) Rerun_c3_BioRep1_100ul_SCX_RP_Aqua_2d_100ulmin_8hr_060216_Run_	(0) Rerun_c4_BioRep1_100ul_SCX_RP_Aqua_2d_100ulmin_8hr_060316_Run_	(1) N3_BioRep1_100ul_SCX_RP_Aqua_2d_100ulmin_8hr_052716_Run	(1) N3_BioRep2_100ul_SCX_RP_Aqua_2d_100ulmin_8hr_053116_Run	(1) N4_BioRep1_100ul_SCX_RP_Aqua_2d_100ulmin_8hr_052716_Run	(1) N4_BioRep2_100ul_SCX_RP_Aqua_2d_100ulmin_8hr_053016_Run	(1) N5_BioRep1_100ul_SCX_RP_Aqua_2d_100ulmin_8hr_052616_Run	(1) N5_BioRep2_100ul_SCX_RP_Aqua_2d_100ulmin_8hr_052916_Run	fc	log2fc
Cytosolic HSP70 OS=Giardia intestinalis (strain ATCC 50803 / WB clone C6) OX=184922 GN=GL50803_0088765 PE=3 SV=1	A8BCR6	0.00047	157.162	129.884	169.147	103.126	138.304	155.113	175.157	200.634	203.85	201.797	195.575	199.983	158.162	130.884	170.147	104.126	139.304	156.113	176.157	201.634	204.85	202.797	196.575	200.983	1.3776	0.462157
ABC transporter family protein OS=Giardia intestinalis (strain ATCC 50803 / WB clone C6) OX=184922 GN=GL50803_0016592 PE=4 SV=1	A8B361	0.0015	13.5702	13.0775	16.9482	17.3263	14.5831	13.3687	10.4079	7.26934	8.7631	13.4531	5.22068	7.20658	14.5702	14.0775	17.9482	18.3263	15.5831	14.3687	11.4079	8.26934	9.7631	14.4531	6.22068	8.20658	0.614717	-0.702005
Ankyrin repeat protein 1 OS=Giardia intestinalis (strain ATCC 50803 / WB clone C6) OX=184922 GN=GL50803_0016915 PE=4 SV=1	A8B9H3	0.0021	0.94676	0.667785	0.503413	1.03958	1.41127	0.796813	0	0	0.215486	0.712225	0.200795	0	1.94676	1.66779	1.50341	2.03958	2.41127	1.79681	1	1	1.21549	1.71223	1.2008	1	0.627199	-0.673004
Beta adaptin OS=Giardia intestinalis (strain P15) OX=658858 GN=GLP15_1295 PE=3 SV=1	E1F8A8	0.0028	10.4144	13.0218	10.7395	14.3462	8.46761	11.1554	16.7542	13.63	14.6531	14.4819	15.2604	15.9896	11.4144	14.0218	11.7395	15.3462	9.46761	12.1554	17.7542	14.63	15.6531	15.4819	16.2604	16.9896	1.30514	0.384202
Group of Uncharacterized protein OS=Giardia intestinalis (strain ATCC 50803 / WB clone C6) OX=184922 GN=GL50803_00101326 PE=4 SV=1+1	A8BWK6 (+1)	0.0032	1.89352	2.33725	0.671217	0.831663	0	2.12483	3.04621	3.2712	3.01681	3.32372	2.00795	3.15288	2.89352	3.33725	1.67122	1.83166	1	3.12483	4.04621	4.2712	4.01681	4.32372	3.00795	4.15288	1.71871	0.78133
Aldehyde-alcohol dehydrogenase OS=Giardia intestinalis OX=5741 GN=GSB_93358 PE=3 SV=1	V6TWH2	0.0053	5.20718	5.23098	6.04095	6.41074	5.17465	7.56972	5.83857	7.90541	8.87085	9.81288	10.341	9.04576	6.20718	6.23098	7.04095	7.41074	6.17465	8.56972	6.83857	8.90541	9.87085	10.8129	11.341	10.0458	1.38863	0.47366
Uncharacterized protein OS=Giardia intestinalis (strain ATCC 50803 / WB clone C6) OX=184922 GN=GL50803_008195 PE=4 SV=1	A8BLF7	0.0067	3.78704	2.67114	2.01365	3.32665	2.82254	3.71846	1.5231	1.0904	3.01681	1.89927	0.803181	1.35123	4.78704	3.67114	3.01365	4.32665	3.82254	4.71846	2.5231	2.0904	4.01681	2.89927	1.80318	2.35123	0.644385	-0.634005
LSU ribosomal protein L10AE OS=Giardia intestinalis OX=5741 GN=DHA2_10428 PE=4 SV=1	V6TJ23	0.007	5.68056	11.0185	15.1024	9.56413	8.46761	9.03054	33.5083	15.2656	17.2389	13.2949	32.1273	24.3222	6.68056	12.0185	16.1024	10.5641	9.46761	10.0305	34.5083	16.2656	18.2389	14.2949	33.1273	25.3222	2.18546	1.12794
Triosephosphate isomerase (Fragment) OS=Giardia intestinalis OX=5741 GN=tpi PE=3 SV=1	A0A1Q1PRU6	0.01	3.78704	5.50923	3.35608	3.9504	1.41127	9.03054	8.37708	7.63281	6.46458	9.49634	9.03579	7.657	4.78704	6.50923	4.35608	4.9504	2.41127	10.0305	9.37708	8.63281	7.46458	10.4963	10.0358	8.657	1.65424	0.726167
Uncharacterized protein OS=Giardia intestinalis (strain ATCC 50581 / GS clone H7) OX=598745 GN=GL50581_1559 PE=4 SV=1	C6LS23	0.01	4.7338	3.50587	4.53071	6.23747	5.64507	2.12483	2.28466	2.726	3.66326	1.42445	2.00795	1.57644	5.7338	4.50587	5.53071	7.23747	6.64507	3.12483	3.28466	3.726	4.66326	2.42445	3.00795	2.57644	0.600491	-0.735784
Heat shock protein 90 OS=Giardia intestinalis OX=5741 GN=hsp90 PE=2 SV=1	E3WCX0	0.012	59.6459	66.9455	81.8885	58.2164	56.4507	92.6959	82.2477	85.0513	80.8073	102.086	96.7834	100.892	60.6459	67.9455	82.8885	59.2164	57.4507	93.6959	83.2477	86.0513	81.8073	103.086	97.7834	101.892	1.31297	0.392835
Kinase, NEK OS=Giardia intestinalis (strain ATCC 50803 / WB clone C6) OX=184922 GN=GL50803_0017578 PE=4 SV=1	A8B4L6	0.017	5.68056	5.00839	3.35608	4.98998	2.82254	5.31208	3.04621	3.2712	2.58583	3.79853	3.21273	1.80165	6.68056	6.00839	4.35608	5.98998	3.82254	6.31208	4.04621	4.2712	3.58583	4.79853	4.21273	2.80165	0.714996	-0.483993
Uncharacterized protein OS=Giardia intestinalis (strain P15) OX=658858 GN=GLP15_414 PE=4 SV=1	E1EXG0	0.017	11.3611	16.0268	10.7395	17.8808	25.4028	15.9363	12.1848	7.63281	11.2053	9.02152	10.0398	8.10741	12.3611	17.0268	11.7395	18.8808	26.4028	16.9363	13.1848	8.63281	12.2053	10.0215	11.0398	9.10741	0.621125	-0.687044
Tubulin-folding cofactor C OS=Giardia intestinalis (strain ATCC 50803 / WB clone C6) OX=184922 GN=GL50803_0015906 PE=3 SV=1	A8BEZ7	0.017	1.89352	1.00168	0.335608	0.831663	0	0.531208	0	0	0	0	0	0	2.89352	2.00168	1.33561	1.83166	1	1.53121	1	1	1	1	1	1	0.566376	-0.820169
Thioredoxin reductase OS=Giardia intestinalis OX=5741 GN=trxr PE=3 SV=1	Q8IFV3	0.018	32.1898	30.7181	26.1775	23.2866	25.4028	30.8101	33.5083	26.1696	41.8043	35.6113	42.167	37.8346	33.1898	31.7181	27.1775	24.2866	26.4028	31.8101	34.5083	27.1696	42.8043	36.6113	43.167	38.8346	1.27786	0.35373
Putative Nudix hydrolase OS=Giardia intestinalis (strain ATCC 50803 / WB clone C6) OX=184922 GN=GL50803_0016623 PE=4 SV=1	A8BMV8	0.018	3.78704	2.33725	1.34243	2.49499	2.82254	2.12483	1.5231	1.0904	2.15486	0.949634	1.60636	0	4.78704	3.33725	2.34243	3.49499	3.82254	3.12483	2.5231	2.0904	3.15486	1.94963	2.60636	1	0.637252	-0.650063
Coiled-coil protein OS=Giardia intestinalis (strain ATCC 50803 / WB clone C6) OX=184922 GN=GL50803_009515 PE=4 SV=1	A8BNH0	0.019	8.20525	10.9072	11.7463	9.2176	2.82254	10.4471	12.1848	17.4464	8.97859	16.9351	13.1186	17.0406	9.20525	11.9072	12.7463	10.2176	3.82254	11.4471	13.1848	18.4464	9.97859	17.9351	14.1186	18.0406	1.54525	0.627838
Group of Flap endonuclease 1 OS=Giardia intestinalis (strain ATCC 50803 / WB clone C6) OX=184922 GN=FEN1 PE=3 SV=1+1	A8B672 (+1)	0.022	1.89352	2.00336	0.671217	0.415832	0	0.531208	0	0	0	0	0	0	2.89352	3.00336	1.67122	1.41583	1	1.53121	1	1	1	1	1	1	0.521053	-0.940497
Uncharacterized protein OS=Giardia intestinalis OX=5741 GN=GSB_152349 PE=4 SV=1	V6U482	0.022	0	0.333893	1.00683	0	0	0.531208	3.04621	1.0904	0.861945	1.89927	1.20477	0.450412	1	1.33389	2.00683	1	1	1.53121	4.04621	2.0904	1.86194	2.89927	2.20477	1.45041	1.84872	0.886529
Variant-specific surface protein (Fragment) OS=Giardia intestinalis OX=5741 GN=DHA2_154242 PE=4 SV=1	V6T7H2	0.023	0	0.429291	0.261029	0	0.40322	0.387866	0.894522	0.155772	1.53235	1.40184	0.446212	0.800732	1	1.42929	1.26103	1	1.40322	1.38787	1.89452	1.15577	2.53235	2.40184	1.44621	1.80073	1.50125	0.58616
Uncharacterized protein OS=Giardia intestinalis (strain ATCC 50803 / WB clone C6) OX=184922 GN=GL50803_00112938 PE=4 SV=1	A8BZT5	0.024	1.89352	0.779083	1.39837	2.07916	2.35211	0.885347	1.0154	0.726934	1.0056	0.949634	0.803181	0.300274	2.89352	1.77908	2.39837	3.07916	3.35211	1.88535	2.0154	1.72693	2.0056	1.94963	1.80318	1.30027	0.701931	-0.510599
Kelch repeat-containing protein OS=Giardia intestinalis (strain P15) OX=658858 GN=GLP15_2372 PE=4 SV=1	E1F4Z8	0.024	0	2.00336	1.34243	2.49499	1.41127	0.796813	2.28466	1.6356	2.15486	2.61149	3.21273	3.8285	1	3.00336	2.34243	3.49499	2.41127	1.79681	3.28466	2.6356	3.15486	3.61149	4.21273	4.8285	1.54659	0.629091
Ankyrin repeat protein 1 OS=Giardia intestinalis (strain ATCC 50803 / WB clone C6) OX=184922 GN=GL50803_0016820 PE=4 SV=1	A8BDU6	0.025	0	1.00168	0.335608	0.831663	0	0.531208	0	0	0	0	0	0	1	2.00168	1.33561	1.83166	1	1.53121	1	1	1	1	1	1	0.689643	-0.536079
Ankyrin repeat protein 1 OS=Giardia intestinalis (strain ATCC 50803 / WB clone C6) OX=184922 GN=GL50803_00102444 PE=4 SV=1	A0A644FBQ8	0.025	3.78704	3.00503	3.35608	7.9008	2.82254	4.24967	1.5231	0	3.01681	1.89927	3.21273	0.900823	4.78704	4.00503	4.35608	8.9008	3.82254	5.24967	2.5231	1	4.01681	2.89927	4.21273	1.90082	0.53188	-0.910827
Kinase, NEK OS=Giardia intestinalis (strain P15) OX=658858 GN=GLP15_3040 PE=4 SV=1	E1F6M4	0.031	0	0.946029	1.17463	1.66333	0	1.32802	1.5231	2.1808	1.5084	1.42445	1.53943	1.57644	1	1.94603	2.17463	2.66333	1	2.32802	2.5231	3.1808	2.5084	2.42445	2.53943	2.57644	1.41762	0.503474
Uncharacterized protein OS=Giardia intestinalis OX=5741 GN=DHA2_150150 PE=4 SV=1	V6TJA1	0.031	1.89352	2.00336	1.00683	1.66333	0	2.65604	0	1.0904	0.861945	0	0.803181	0	2.89352	3.00336	2.00683	2.66333	1	3.65604	1	2.0904	1.86194	1	1.80318	1	0.575149	-0.797993
High cysteine membrane protein Group 1 OS=Giardia intestinalis (strain P15) OX=658858 GN=GLP15_1759 PE=4 SV=1	E1F797	0.032	0	1.00168	1.51024	0	0	0.796813	0.761552	1.6356	1.29292	1.18704	1.20477	2.25206	1	2.00168	2.51024	1	1	1.79681	1.76155	2.6356	2.29292	2.18704	2.20477	3.25206	1.53984	0.622779
Uncharacterized protein OS=Giardia intestinalis (strain ATCC 50803 / WB clone C6) OX=184922 GN=GL50803_0016827 PE=4 SV=1	A8BFW5	0.032	1.89352	2.33725	0.671217	2.07916	0	1.59363	0	0	0.861945	0.474817	0.803181	0.450412	2.89352	3.33725	1.67122	3.07916	1	2.59363	1	1	1.86194	1.47482	1.80318	1.45041	0.589399	-0.762683
High cysteine membrane protein EGF-like OS=Giardia intestinalis (strain ATCC 50803 / WB clone C6) OX=184922 GN=GL50803_00114626 PE=4 SV=1	A8BWG3	0.033	4.26042	4.20228	5.40329	2.57816	3.52817	4.64807	3.42699	1.58108	2.54274	2.58775	2.61034	4.0537	5.26042	5.20228	6.40329	3.57816	4.52817	5.64807	4.42699	2.58108	3.54274	3.58775	3.61034	5.0537	0.744687	-0.425295
Uncharacterized protein OS=Giardia intestinalis (strain ATCC 50803 / WB clone C6) OX=184922 GN=GL50803_0022543 PE=4 SV=1	A8BCJ6	0.033	11.3611	10.1837	7.38338	10.8116	2.82254	9.03054	3.04621	4.3616	9.2659	4.74817	3.61432	2.25206	12.3611	11.1837	8.38338	11.8116	3.82254	10.0305	4.04621	5.3616	10.2659	5.74817	4.61432	3.25206	0.577992	-0.790878
Kinase, NEK OS=Giardia intestinalis (strain ATCC 50803 / WB clone C6) OX=184922 GN=GL50803_0011554 PE=4 SV=1	A8B2B4	0.035	1.89352	2.00336	0.671217	0	2.82254	1.59363	0	0	1.29292	0	0.803181	0	2.89352	3.00336	1.67122	1	3.82254	2.59363	1	1	2.29292	1	1.80318	1	0.540307	-0.888149
Ankyrin repeat protein OS=Giardia intestinalis OX=5741 GN=GSB_16915 PE=4 SV=1	V6TTI1	0.037	0.94676	0.667785	0.167804	0.207916	1.41127	0.265604	0	0	0.215486	0.237408	0.200795	0	1.94676	1.66779	1.1678	1.20792	2.41127	1.2656	1	1	1.21549	1.23741	1.2008	1	0.688279	-0.538934
High cysteine membrane protein Group 2 OS=Giardia intestinalis (strain ATCC 50803 / WB clone C6) OX=184922 GN=GL50803_0014017 PE=4 SV=1	A8BTH1	0.037	12.3079	9.0151	7.55119	3.9504	11.2901	8.23373	17.5157	21.808	10.7743	10.9208	8.43341	20.7189	13.3079	10.0151	8.55119	4.9504	12.2901	9.23373	18.5157	22.808	11.7743	11.9208	9.43341	21.7189	1.64822	0.72091
ARF GAP OS=Giardia intestinalis (strain P15) OX=658858 GN=GLP15_22 PE=4 SV=1	E1F0N6	0.039	5.68056	5.67617	3.35608	1.66333	2.82254	6.90571	4.56931	5.452	10.3433	6.64743	7.22863	9.90905	6.68056	6.67617	4.35608	2.66333	3.82254	7.90571	5.56931	6.452	11.3433	7.64743	8.22863	10.9091	1.56208	0.643473
High cysteine membrane protein Group 3 OS=Giardia intestinalis (strain ATCC 50803 / WB clone C6) OX=184922 GN=GL50803_0027717 PE=4 SV=1	A8BGA3	0.039	6.31173	6.51091	7.43932	6.51469	5.64507	6.72864	7.10782	7.45107	6.46458	7.43879	9.83897	9.38357	7.31173	7.51091	8.43932	7.51469	6.64507	7.72864	8.10782	8.45107	7.46458	8.43879	10.839	10.3836	1.18902	0.249777
High cysteine membrane protein Group 1 OS=Giardia intestinalis (strain ATCC 50803 / WB clone C6) OX=184922 GN=GL50803_101805 PE=4 SV=1	A8BCN1	0.041	0.94676	2.00336	2.68487	0.831663	4.23381	1.85923	3.04621	5.9972	2.37035	4.03594	3.01193	4.50411	1.94676	3.00336	3.68487	1.83166	5.23381	2.85923	4.04621	6.9972	3.37035	5.03594	4.01193	5.50411	1.56068	0.642176
Protein 21.2 OS=Giardia intestinalis OX=5741 PE=4 SV=1	Q967Z9	0.042	1.89352	2.00336	2.01365	1.24749	0	1.06242	0	0	0.861945	0.474817	1.20477	0.450412	2.89352	3.00336	3.01365	2.24749	1	2.06242	1	1	1.86194	1.47482	2.20477	1.45041	0.632325	-0.661261
High cysteine membrane protein Group 1 OS=Giardia intestinalis (strain ATCC 50803 / WB clone C6) OX=184922 GN=GL50803_0011309 PE=4 SV=1	A8BME9	0.043	0	2.00336	4.0273	5.19789	0	3.18725	1.5231	4.3616	5.81813	9.25893	5.62227	6.75617	1	3.00336	5.0273	6.19789	1	4.18725	2.5231	5.3616	6.81813	10.2589	6.62227	7.75617	1.92695	0.946318
Zinc finger domain protein OS=Giardia intestinalis (strain ATCC 50803 / WB clone C6) OX=184922 GN=GL50803_0013007 PE=4 SV=1	A8BRD6	0.047	1.89352	0	0.671217	0.831663	0	1.06242	0	0	0	0	0.401591	0	2.89352	1	1.67122	1.83166	1	2.06242	1	1	1	1	1.40159	1	0.612076	-0.708217
Uncharacterized protein OS=Giardia intestinalis (strain ATCC 50803 / WB clone C6) OX=184922 GN=GL50803_0017102 PE=4 SV=1	A8BJB0	0.047	3.78704	3.33893	2.34926	2.49499	0	1.06242	0	0	1.72389	0.474817	1.20477	0.900823	4.78704	4.33893	3.34926	3.49499	1	2.06242	1	1	2.72389	1.47482	2.20477	1.90082	0.541402	-0.885228
Xaa-Pro dipeptidase OS=Giardia intestinalis (strain ATCC 50803 / WB clone C6) OX=184922 GN=GL50803_0017327 PE=3 SV=1	A8BK79	0.048	90.889	39.3993	63.0944	95.6413	56.4507	71.1819	117.279	122.125	70.6795	99.7115	81.9245	87.3798	91.889	40.3993	64.0944	96.6413	57.4507	72.1819	118.279	123.125	71.6795	100.712	82.9245	88.3798	1.38434	0.469195
Kinesin-related protein OS=Giardia intestinalis (strain ATCC 50803 / WB clone C6) OX=184922 GN=GL50803_0011442 PE=3 SV=1	A8BC06	0.048	1.89352	3.33893	1.67804	4.15832	0	1.59363	0	0	2.15486	0.474817	0.401591	0.450412	2.89352	4.33893	2.67804	5.15832	1	2.59363	1	1	3.15486	1.47482	1.40159	1.45041	0.508062	-0.976922
VSP OS=Giardia intestinalis (strain ATCC 50803 / WB clone C6) OX=184922 GN=GL50803_40571 PE=4 SV=1	A8BCV5	0.05	0	0.111298	0.447478	0	0	0.354139	0.507702	0	0.646458	0.633089	0.267727	0.750686	1	1.1113	1.44748	1	1	1.35414	1.5077	1	1.64646	1.63309	1.26773	1.75069	1.2738	0.349137
Tenascin-37 OS=Giardia intestinalis (strain ATCC 50803 / WB clone C6) OX=184922 GN=GL50803_0016477 PE=4 SV=1	A8B301	0.05	1.89352	1.66946	1.34243	1.66333	0	1.59363	0	0	0.861945	0.949634	0	1.35123	2.89352	2.66946	2.34243	2.66333	1	2.59363	1	1	1.86194	1.94963	1	2.35123	0.646983	-0.6282
Tenascin OS=Giardia intestinalis (strain ATCC 50803 / WB clone C6) OX=184922 GN=GL50803_0010330 PE=4 SV=1	A8B2G0	0.05	5.68056	6.67785	2.68487	1.66333	5.64507	7.96813	1.5231	2.1808	2.58583	3.32372	4.01591	2.70247	6.68056	7.67785	3.68487	2.66333	6.64507	8.96813	2.5231	3.1808	3.58583	4.32372	5.01591	3.70247	0.614867	-0.701655
Uncharacterized protein OS=Giardia intestinalis OX=5741 GN=DHA2_152775 PE=4 SV=1	V6TFP1	0.05	0.47338	0.685275	0.872582	0	0.705634	0.929615	0.380776	0.2726	0.0861945	0.451076	0	0.375343	1.47338	1.68527	1.87258	1	1.70563	1.92961	1.38078	1.2726	1.08619	1.45108	1	1.37534	0.782703	-0.353463
Uncharacterized protein OS=Giardia intestinalis (strain ATCC 50803 / WB clone C6) OX=184922 GN=GL50803_0024279 PE=4 SV=1	A8BWU7	0.051	3.78704	3.00503	3.35608	0.831663	0	2.65604	4.56931	2.1808	5.60264	3.32372	3.61432	4.95453	4.78704	4.00503	4.35608	1.83166	1	3.65604	5.56931	3.1808	6.60264	4.32372	4.61432	5.95453	1.54031	0.623221
HMG (High mobility group) box-containing protein OS=Giardia intestinalis (strain ATCC 50803 / WB clone C6) OX=184922 GN=GL50803_003349 PE=4 SV=1	A8BDD1	0.051	0	0.333893	0.335608	0.415832	0	0	0	0	0	0	0	0	1	1.33389	1.33561	1.41583	1	1	1	1	1	1	1	1	0.84682	-0.239873
Cilia- and flagella-associated protein 206 OS=Giardia intestinalis (strain ATCC 50803 / WB clone C6) OX=184922 GN=GL50803_10875 PE=3 SV=1	A8BPC8	0.051	0	0.667785	0.671217	0.831663	0	0	0	0	0	0	0	0	1	1.66779	1.67122	1.83166	1	1	1	1	1	1	1	1	0.734334	-0.445491
U3 small nucleolar ribonucleoprotein protein IMP4, putative OS=Giardia intestinalis (strain P15) OX=658858 GN=GLP15_2486 PE=4 SV=1	E1EWI0	0.051	0	0.333893	0.335608	0.415832	0	0	0	0	0	0	0	0	1	1.33389	1.33561	1.41583	1	1	1	1	1	1	1	1	0.84682	-0.239873
Uncharacterized protein OS=Giardia intestinalis (strain ATCC 50803 / WB clone C6) OX=184922 GN=GL50803_003733 PE=4 SV=1	A8BTE0	0.051	0	0.333893	0.335608	0.415832	0	0	0	0	0	0	0	0	1	1.33389	1.33561	1.41583	1	1	1	1	1	1	1	1	0.84682	-0.239873
DUF667 domain-containing protein OS=Giardia intestinalis (strain ATCC 50803 / WB clone C6) OX=184922 GN=GL50803_0017092 PE=4 SV=1	A8BPJ5	0.051	0	0.333893	0.335608	0.415832	0	0	0	0	0	0	0	0	1	1.33389	1.33561	1.41583	1	1	1	1	1	1	1	1	0.84682	-0.239873
Nup53/35/40-type RNA recognition motif-containing protein OS=Giardia intestinalis (strain ATCC 50803 / WB clone C6) OX=184922 GN=GL50803_003598 PE=4 SV=1	A0A644EZ00	0.051	0	0.333893	0.335608	0.415832	0	0	0	0	0	0	0	0	1	1.33389	1.33561	1.41583	1	1	1	1	1	1	1	1	0.84682	-0.239873
Uncharacterized protein OS=Giardia intestinalis OX=5741 GN=DHA2_153430 PE=4 SV=1	V6T9Z5	0.051	0	0.333893	0.335608	0.415832	0	0	0	0	0	0	0	0	1	1.33389	1.33561	1.41583	1	1	1	1	1	1	1	1	0.84682	-0.239873
High cysteine membrane protein EGF-like OS=Giardia intestinalis (strain ATCC 50803 / WB clone C6) OX=184922 GN=GL50803_00137727 PE=4 SV=1	A8BNN0	0.051	0.47338	0.88561	1.07395	0	0.705634	0.504648	0.380776	0.2726	0	0.356113	0	0.375343	1.47338	1.88561	2.07395	1	1.70563	1.50465	1.38078	1.2726	1	1.35611	1	1.37534	0.765806	-0.38495
Ankyrin repeat protein OS=Giardia intestinalis OX=5741 GN=GSB_16745 PE=4 SV=1	V6U572	0.053	29.034	27.4905	15.438	28.2765	13.6423	28.5967	17.7696	17.8099	20.6148	16.9351	15.1935	13.4373	30.034	28.4905	16.438	29.2765	14.6423	29.5967	18.7696	18.8099	21.6148	17.9351	16.1935	14.4373	0.725766	-0.462424
Uncharacterized protein OS=Giardia intestinalis (strain ATCC 50803 / WB clone C6) OX=184922 GN=GL50803_0016192 PE=4 SV=1	A8BSW4	0.055	0	0.667785	0.671217	1.24749	0	0.531208	0	0	0.430972	0	0	0	1	1.66779	1.67122	2.24749	1	1.53121	1	1	1.43097	1	1	1	0.705328	-0.503634
Uncharacterized protein OS=Giardia intestinalis (strain ATCC 50803 / WB clone C6) OX=184922 GN=GL50803_0017259 PE=4 SV=1	D3KHH8	0.056	0	0.333893	0	0.415832	0	0.531208	0	0	0	0	0	0	1	1.33389	1	1.41583	1	1.53121	1	1	1	1	1	1	0.82407	-0.279161
LSM domain-containing protein OS=Giardia intestinalis (strain ATCC 50803 / WB clone C6) OX=184922 GN=GL50803_004954 PE=4 SV=1	A8BEC2	0.056	0	0.667785	0	0.415832	0	0.531208	0	0	0	0	0	0	1	1.66779	1	1.41583	1	1.53121	1	1	1	1	1	1	0.787937	-0.343848
Uncharacterized protein OS=Giardia intestinalis (strain ATCC 50803 / WB clone C6) OX=184922 GN=GL50803_0014391 PE=4 SV=1	A8BBV3	0.057	0	0.333893	0.335608	0.207916	0	0	0	0	0	0	0	0	1	1.33389	1.33561	1.20792	1	1	1	1	1	1	1	1	0.872421	-0.196904
Vacuolar protein sorting 11 OS=Giardia intestinalis (strain ATCC 50803 / WB clone C6) OX=184922 GN=GL50803_0017109 PE=4 SV=1	A8BJ72	0.057	0	1.66946	3.02048	2.07916	0	1.59363	0	0	0.430972	0.949634	0.401591	0	1	2.66946	4.02048	3.07916	1	2.59363	1	1	1.43097	1.94963	1.40159	1	0.541833	-0.88408
Transporter, MFS superfamily OS=Giardia intestinalis OX=5741 GN=DHA2_154406 PE=4 SV=1	V6T9D3	0.058	6.94291	3.39457	6.7681	8.38594	14.5831	4.60381	5.33087	3.2712	5.31532	4.27335	3.07886	1.27617	7.94291	4.39457	7.7681	9.38594	15.5831	5.60381	6.33087	4.2712	6.31532	5.27335	4.07886	2.27617	0.563273	-0.828095
Ankyrin repeat protein 1 OS=Giardia intestinalis (strain ATCC 50803 / WB clone C6) OX=184922 GN=GL50803_0013800 PE=4 SV=1	A0A644F3Q5	0.059	0	1.00168	0.335608	1.66333	0	1.06242	0	0	0.430972	0	0	0	1	2.00168	1.33561	2.66333	1	2.06242	1	1	1.43097	1	1	1	0.639069	-0.645956
High cysteine membrane protein Group 2 OS=Giardia intestinalis (strain ATCC 50803 / WB clone C6) OX=184922 GN=GL50803_0022547 PE=4 SV=1	A8BCH2	0.059	0	0.667785	0.671217	0	0	0	0	1.0904	2.58583	1.42445	0.803181	0.450412	1	1.66779	1.67122	1	1	1	1	2.0904	3.58583	2.42445	1.80318	1.45041	1.68337	0.751355
Uncharacterized protein OS=Giardia intestinalis OX=5741 GN=GSB_151786 PE=4 SV=1	V6TZ12	0.059	0.94676	0.500839	0	0.207916	0	0.531208	0	0	0.215486	0	0	0	1.94676	1.50084	1	1.20792	1	1.53121	1	1	1.21549	1	1	1	0.759215	-0.397419
Uncharacterized protein OS=Giardia intestinalis (strain ATCC 50803 / WB clone C6) OX=184922 GN=GL50803_002777 PE=4 SV=1	D3KGB9	0.059	0	2.67114	0.671217	0.831663	0	2.12483	0	0	0.430972	0	0	0	1	3.67114	1.67122	1.83166	1	3.12483	1	1	1.43097	1	1	1	0.522892	-0.935415
Uncharacterized protein OS=Giardia intestinalis (strain ATCC 50803 / WB clone C6) OX=184922 GN=GL50803_00103082 PE=4 SV=1	A8BWW6	0.06	0	0.166946	0.167804	0	0	0.265604	0	0	0	0	0	0	1	1.16695	1.1678	1	1	1.2656	1	1	1	1	1	1	0.909042	-0.137581
Uncharacterized protein OS=Giardia intestinalis OX=5741 GN=DHA2_153699 PE=4 SV=1	V6TFB4	0.06	0	0.166946	0.167804	0	0	0.265604	0	0	0	0	0	0	1	1.16695	1.1678	1	1	1.2656	1	1	1	1	1	1	0.909042	-0.137581
Uncharacterized protein OS=Giardia intestinalis (strain ATCC 50803 / WB clone C6) OX=184922 GN=GL50803_16044 PE=3 SV=1	A8BW84	0.06	15.1482	15.693	16.7804	13.7224	11.2901	20.7171	15.231	25.0792	23.7035	13.7697	26.1034	38.285	16.1482	16.693	17.7804	14.7224	12.2901	21.7171	16.231	26.0792	24.7035	14.7697	27.1034	39.285	1.49139	0.576661
Vacuolar ATP synthase subunit G OS=Giardia intestinalis (strain ATCC 50803 / WB clone C6) OX=184922 GN=GL50803_0014660 PE=3 SV=1	A0A644F2C9	0.06	11.3611	16.3607	7.04778	10.3958	16.9352	17.5299	10.6617	13.0848	7.32653	6.17262	9.63818	6.30576	12.3611	17.3607	8.04778	11.3958	17.9352	18.5299	11.6617	14.0848	8.32653	7.17262	10.6382	7.30576	0.691221	-0.532781
Midasin OS=Giardia intestinalis (strain ATCC 50581 / GS clone H7) OX=598745 GN=GL50581_3431 PE=3 SV=1	C6LXB5	0.06	0.631173	1.05733	0.783086	0.900968	0	0.885347	0.507702	0	0.287315	0.791361	0.133864	0	1.63117	2.05733	1.78309	1.90097	1	1.88535	1.5077	1	1.28731	1.79136	1.13386	1	0.752614	-0.410018
Nucleotidyl cyclase OS=Giardia intestinalis (strain ATCC 50803 / WB clone C6) OX=184922 GN=GL50803_0016599 PE=4 SV=1	A8B947	0.06	0	1.50252	2.68487	2.70291	1.41127	0	0	0	0	0.237408	0.602386	0.900823	1	2.50252	3.68487	3.70291	2.41127	1	1	1	1	1.23741	1.60239	1.90082	0.541243	-0.885652
20S proteasome alpha subunit 1 OS=Giardia intestinalis (strain ATCC 50803 / WB clone C6) OX=184922 GN=GL50803_0016924 PE=4 SV=1	A8BPD3	0.06	3.78704	4.3406	1.67804	4.98998	2.82254	4.24967	3.04621	0	3.01681	1.89927	3.21273	1.80165	4.78704	5.3406	2.67804	5.98998	3.82254	5.24967	4.04621	1	4.01681	2.89927	4.21273	2.80165	0.680951	-0.554377
Ribosome biogenesis protein Brix OS=Giardia intestinalis (strain ATCC 50803 / WB clone C6) OX=184922 GN=GL50803_003589 PE=3 SV=1	A8BJN9	0.061	0	0.667785	1.00683	1.24749	0	0	0	0	0	0	0	0	1	1.66779	2.00683	2.24749	1	1	1	1	1	1	1	1	0.672487	-0.572422
Ankyrin repeat protein 1 OS=Giardia intestinalis (strain ATCC 50803 / WB clone C6) OX=184922 GN=GL50803_0015972 PE=4 SV=1	A8BHY4	0.061	0	1.00168	0	0.831663	0	0.531208	0	0	0	0	0	0	1	2.00168	1	1.83166	1	1.53121	1	1	1	1	1	1	0.717313	-0.479325
Uncharacterized protein OS=Giardia intestinalis (strain P15) OX=658858 GN=GLP15_3497 PE=4 SV=1	E1F0G6	0.061	1.89352	1.50252	1.67804	1.03958	0	0	0	0	0.215486	0.474817	0.200795	0.675617	2.89352	2.50252	2.67804	2.03958	1	1	1	1	1.21549	1.47482	1.2008	1.67562	0.624643	-0.678895
FHA domain-containing protein OS=Giardia intestinalis (strain ATCC 50803 / WB clone C6) OX=184922 GN=GL50803_0023017 PE=4 SV=1	A8BGL0	0.062	0	1.66946	3.69169	3.74248	0	1.06242	4.56931	4.3616	0.861945	2.37408	6.02386	9.00823	1	2.66946	4.69169	4.74248	1	2.06242	5.56931	5.3616	1.86194	3.37408	7.02386	10.0082	2.05363	1.03817
tRNA-dihydrouridine(47) synthase [NAD(P)(+)] OS=Giardia intestinalis (strain ATCC 50803 / WB clone C6) OX=184922 GN=GL50803_003565 PE=3 SV=1	A8BQN9	0.062	1.89352	1.33557	1.34243	2.49499	0	0.531208	0	0	0.861945	0.474817	0.803181	0.450412	2.89352	2.33557	2.34243	3.49499	1	1.53121	1	1	1.86194	1.47482	1.80318	1.45041	0.63175	-0.662575
Uncharacterized protein OS=Giardia intestinalis (strain P15) OX=658858 GN=GLP15_309 PE=4 SV=1	E1F3P2	0.063	0	0.667785	0.335608	0	0	0.531208	0	0	0	0	0	0	1	1.66779	1.33561	1	1	1.53121	1	1	1	1	1	1	0.796326	-0.328569
40S ribosomal protein S25 OS=Giardia intestinalis (strain ATCC 50803 / WB clone C6) OX=184922 GN=GL50803_0013268 PE=3 SV=1	A8B8H7	0.063	39.7639	20.0336	17.7872	24.9499	8.46761	14.3426	6.09242	8.72321	9.91236	13.7697	18.0716	9.45864	40.7639	21.0336	18.7872	25.9499	9.46761	15.3426	7.09242	9.72321	10.9124	14.7697	19.0716	10.4586	0.548388	-0.866732
CDP-diacylglycerol--serine O-phosphatidyltransferase OS=Giardia intestinalis OX=5741 GN=DHA2_153651 PE=3 SV=1	V6T937	0.063	0	1.00168	0.671217	0	0	0.531208	0	0	0	0	0	0	1	2.00168	1.67122	1	1	1.53121	1	1	1	1	1	1	0.731341	-0.451383
Uncharacterized protein OS=Giardia intestinalis (strain ATCC 50803 / WB clone C6) OX=184922 GN=GL50803_113740 PE=4 SV=1	A8B3C9	0.063	0	1.00168	0.335608	0.831663	0	0.531208	0	0	0	0	0.401591	0	1	2.00168	1.33561	1.83166	1	1.53121	1	1	1	1	1.40159	1	0.735802	-0.442611
Multidrug resistance protein B OS=Giardia intestinalis (strain ATCC 50803 / WB clone C6) OX=184922 GN=GL50803_0016880 PE=4 SV=1	A8BB47	0.063	0	0.333893	0.671217	0	0	0.531208	0	0	0	0	0	0	1	1.33389	1.67122	1	1	1.53121	1	1	1	1	1	1	0.796145	-0.328897
ATP-dependent RNA helicase OS=Giardia intestinalis (strain ATCC 50803 / WB clone C6) OX=184922 GN=GL50803_009119 PE=3 SV=1	A8B7Q7	0.065	0	1.66946	2.34926	2.49499	0	1.06242	0	0	0.430972	0.474817	0.803181	0	1	2.66946	3.34926	3.49499	1	2.06242	1	1	1.43097	1.47482	1.80318	1	0.567833	-0.816462
Uncharacterized protein OS=Giardia intestinalis (strain ATCC 50803 / WB clone C6) OX=184922 GN=GL50803_0016679 PE=4 SV=1	A8BCC6	0.065	3.78704	6.67785	5.36973	4.57415	0	5.84329	1.5231	2.1808	2.58583	3.79853	1.60636	1.80165	4.78704	7.67785	6.36973	5.57415	1	6.84329	2.5231	3.1808	3.58583	4.79853	2.60636	2.80165	0.604497	-0.726193
Uncharacterized protein OS=Giardia intestinalis (strain ATCC 50803 / WB clone C6) OX=184922 GN=GL50803_009427 PE=4 SV=1	A8B3I9	0.066	0	0	0	0	0	0	0	0	0.430972	0.474817	0.803181	0	1	1	1	1	1	1	1	1	1.43097	1.47482	1.80318	1	1.28483	0.361576
Uncharacterized protein OS=Giardia intestinalis (strain ATCC 50803 / WB clone C6) OX=184922 GN=GL50803_0016070 PE=4 SV=1	A8BHD5	0.066	0	0.667785	0.335608	0.415832	0	0	0	0	0	0	0	0	1	1.66779	1.33561	1.41583	1	1	1	1	1	1	1	1	0.80871	-0.306306
Protein phosphatase 2C OS=Giardia intestinalis OX=5741 GN=DHA2_14650 PE=4 SV=1	V6TMZ7	0.066	0	0.667785	0.335608	0.415832	0	0	0	0	0	0	0	0	1	1.66779	1.33561	1.41583	1	1	1	1	1	1	1	1	0.80871	-0.306306
Uncharacterized protein OS=Giardia intestinalis (strain ATCC 50803 / WB clone C6) OX=184922 GN=GL50803_0017260 PE=4 SV=1	A8BL35	0.066	0	0.667785	0.335608	0.415832	0	0	0	0	0	0	0	0	1	1.66779	1.33561	1.41583	1	1	1	1	1	1	1	1	0.80871	-0.306306
Prefoldin subunit OS=Giardia intestinalis (strain ATCC 50803 / WB clone C6) OX=184922 GN=GL50803_0061388 PE=3 SV=1	A0A644F199	0.066	9.4676	5.67617	2.68487	7.06914	8.46761	6.90571	6.09242	5.452	4.74069	1.42445	4.01591	4.0537	10.4676	6.67617	3.68487	8.06914	9.46761	7.90571	7.09242	6.452	5.74069	2.42445	5.01591	5.0537	0.686804	-0.54203
Ankyrin repeat protein 1 OS=Giardia intestinalis (strain ATCC 50803 / WB clone C6) OX=184922 GN=GL50803_0027836 PE=4 SV=1	A8BSC9	0.067	0	0.333893	0.671217	0.415832	0	0	0	0	0	0	0	0	1	1.33389	1.67122	1.41583	1	1	1	1	1	1	1	1	0.808523	-0.30664
Uncharacterized protein OS=Giardia intestinalis (strain ATCC 50803 / WB clone C6) OX=184922 GN=GL50803_009007 PE=4 SV=1	A8BLJ3	0.067	0	0.333893	0.671217	0.415832	0	0	0	0	0	0	0	0	1	1.33389	1.67122	1.41583	1	1	1	1	1	1	1	1	0.808523	-0.30664
Uncharacterized protein OS=Giardia intestinalis (strain ATCC 50803 / WB clone C6) OX=184922 GN=GL50803_0024330 PE=4 SV=1	A8BMW8	0.067	0	0.333893	0.671217	0.415832	0	0	0	0	0	0	0	0	1	1.33389	1.67122	1.41583	1	1	1	1	1	1	1	1	0.808523	-0.30664
Uncharacterized protein OS=Giardia intestinalis (strain ATCC 50803 / WB clone C6) OX=184922 GN=GL50803_0061566 PE=4 SV=1	A0A644EY39	0.067	0	0.333893	0.671217	0.415832	0	0	0	0	0	0	0	0	1	1.33389	1.67122	1.41583	1	1	1	1	1	1	1	1	0.808523	-0.30664
RING-type domain-containing protein OS=Giardia intestinalis (strain ATCC 50803 / WB clone C6) OX=184922 GN=GL50803_0095254 PE=4 SV=1	A8BB92	0.067	0	0.333893	0.671217	0.415832	0	0	0	0	0	0	0	0	1	1.33389	1.67122	1.41583	1	1	1	1	1	1	1	1	0.808523	-0.30664
Uncharacterized protein OS=Giardia intestinalis (strain ATCC 50803 / WB clone C6) OX=184922 GN=GL50803_00113130 PE=4 SV=1	A8B6V7	0.068	5.68056	10.7959	10.4598	9.77204	10.8197	7.52545	4.06161	6.17894	7.03921	10.446	4.01591	7.28165	6.68056	11.7959	11.4598	10.772	11.8197	8.52545	5.06161	7.17894	8.03921	11.446	5.01591	8.28165	0.737441	-0.439401
H-SHIPPO 1 OS=Giardia intestinalis (strain ATCC 50803 / WB clone C6) OX=184922 GN=GL50803_009148 PE=4 SV=1	A8B9X5	0.068	0	1.00168	1.00683	1.24749	0	0	1.5231	2.1808	0.430972	0.949634	1.60636	0.900823	1	2.00168	2.00683	2.24749	1	1	2.5231	3.1808	1.43097	1.94963	2.60636	1.90082	1.46842	0.554265
Putative U6 snRNA-associated Sm-like protein LSm3 OS=Giardia intestinalis (strain ATCC 50803 / WB clone C6) OX=184922 GN=GL50803_0022112 PE=4 SV=1	A8B4P7	0.068	0	1.33557	0.671217	0.831663	0	1.06242	0	0	0.430972	0.474817	0	0	1	2.33557	1.67122	1.83166	1	2.06242	1	1	1.43097	1.47482	1	1	0.697493	-0.519749
ADP-Ribosylation Factor like protein 2b OS=Giardia intestinalis (strain ATCC 50803 / WB clone C6) OX=184922 GN=GL50803_004192 PE=4 SV=1	A8BQH7	0.068	0	1.00168	0.335608	0.831663	0	0.531208	0	0	0.430972	0	0	0	1	2.00168	1.33561	1.83166	1	1.53121	1	1	1.43097	1	1	1	0.739179	-0.436005
5'-3' exoribonuclease 2 OS=Giardia intestinalis (strain ATCC 50581 / GS clone H7) OX=598745 GN=GL50581_1921 PE=4 SV=1	C6LT28	0.069	0	0.166946	0.167804	0.207916	0	0	0	0	0.646458	0.474817	1.40557	0.675617	1	1.16695	1.1678	1.20792	1	1	1	1	1.64646	1.47482	2.40557	1.67562	1.40653	0.492141
Uncharacterized protein OS=Giardia intestinalis OX=5741 GN=DHA2_16404 PE=4 SV=1	V6TH07	0.069	1.89352	5.67617	3.69169	10.3958	5.64507	4.78088	3.04621	3.2712	3.44778	2.8489	2.81114	2.25206	2.89352	6.67617	4.69169	11.3958	6.64507	5.78088	4.04621	4.2712	4.44778	3.8489	3.81114	3.25206	0.621726	-0.685648
Ankyrin repeat protein OS=Giardia intestinalis OX=5741 GN=DHA2_152413 PE=4 SV=1	V6TAI2	0.07	1.89352	3.33893	2.01365	4.15832	0	1.06242	0	0	1.29292	0.474817	1.60636	0.900823	2.89352	4.33893	3.01365	5.15832	1	2.06242	1	1	2.29292	1.47482	2.60636	1.90082	0.556399	-0.845809
Uncharacterized protein OS=Giardia intestinalis OX=5741 GN=DHA2_151305 PE=4 SV=1	V6TM78	0.07	0.94676	1.50252	0.839021	0.623747	1.41127	1.32802	2.28466	1.6356	1.07743	2.37408	1.20477	1.35123	1.94676	2.50252	1.83902	1.62375	2.41127	2.32802	3.28466	2.6356	2.07743	3.37408	2.20477	2.35123	1.25898	0.332256
Uncharacterized protein OS=Giardia intestinalis (strain ATCC 50803 / WB clone C6) OX=184922 GN=GL50803_004627 PE=4 SV=1	A8B3L0	0.07	0	3.17198	3.8595	3.32665	0	2.92165	0	1.0904	1.07743	0.474817	1.20477	0.450412	1	4.17198	4.8595	4.32665	1	3.92165	1	2.0904	2.07743	1.47482	2.20477	1.45041	0.534126	-0.904748
Variant-specific surface protein S8 OS=Giardia intestinalis OX=5741 PE=4 SV=1	Q8I8W1	0.071	1.26235	2.44855	3.69169	0	0.940846	5.31208	3.04621	5.08854	3.30412	6.33089	4.4175	3.15288	2.26235	3.44855	4.69169	1	1.94085	6.31208	4.04621	6.08854	4.30412	7.33089	5.4175	4.15288	1.59447	0.673077
Uncharacterized protein OS=Giardia intestinalis (strain ATCC 50803 / WB clone C6) OX=184922 GN=GL50803_0016751 PE=4 SV=1	A8B3S0	0.071	0	0.667785	0.335608	0.831663	0	0	0	0	0	0	0	0	1	1.66779	1.33561	1.83166	1	1	1	1	1	1	1	1	0.765789	-0.384981
Alpha/beta hydrolase family protein OS=Giardia intestinalis OX=5741 GN=DHA2_153949 PE=4 SV=1	V6T8A2	0.071	0	0.333893	0.671217	0.831663	0	0	0	0	0	0	0	0	1	1.33389	1.67122	1.83166	1	1	1	1	1	1	1	1	0.765621	-0.385297
Uncharacterized protein OS=Giardia intestinalis (strain ATCC 50803 / WB clone C6) OX=184922 GN=GL50803_0010034 PE=4 SV=1	A8BSE5	0.071	0	0.333893	0.671217	0.831663	0	0	0	0	0	0	0	0	1	1.33389	1.67122	1.83166	1	1	1	1	1	1	1	1	0.765621	-0.385297
Pseudouridylates U2 snRNA at position 35 OS=Giardia intestinalis (strain ATCC 50803 / WB clone C6) OX=184922 GN=GL50803_006702 PE=3 SV=1	A8BXT0	0.071	0	0.333893	0.671217	0.831663	0	0	0	0	0	0	0	0	1	1.33389	1.67122	1.83166	1	1	1	1	1	1	1	1	0.765621	-0.385297
Uncharacterized protein OS=Giardia intestinalis (strain ATCC 50803 / WB clone C6) OX=184922 GN=GL50803_0014737 PE=4 SV=1	D3KGT0	0.072	0	1.00168	0.671217	0.415832	0	0	0	0	0	0	0	0	1	2.00168	1.67122	1.41583	1	1	1	1	1	1	1	1	0.741773	-0.43095
Uncharacterized protein OS=Giardia intestinalis (strain ATCC 50803 / WB clone C6) OX=184922 GN=GL50803_0033663 PE=4 SV=1	D3KGW1	0.072	1.89352	0.667785	0.671217	1.87124	2.82254	0.531208	1.5231	5.9972	2.15486	2.8489	3.01193	2.02685	2.89352	1.66779	1.67122	2.87124	3.82254	1.53121	2.5231	6.9972	3.15486	3.8489	4.01193	3.02685	1.6298	0.704695
4-methyl-5-thiazole monophosphate biosynthesis enzyme OS=Giardia intestinalis (strain ATCC 50803 / WB clone C6) OX=184922 GN=GL50803_009088 PE=4 SV=1	A8B966	0.072	11.3611	6.67785	6.04095	12.8908	8.46761	11.1554	6.09242	4.3616	9.91236	7.59707	6.82704	4.95453	12.3611	7.67785	7.04095	13.8908	9.46761	12.1554	7.09242	5.3616	10.9124	8.59707	7.82704	5.95453	0.730825	-0.452402
Uncharacterized protein OS=Giardia intestinalis OX=5741 GN=DHA2_151847 PE=4 SV=1	V6TFG9	0.074	1.89352	1.83641	1.67804	2.70291	0	0.531208	0	0	0.646458	0.474817	1.00398	1.12603	2.89352	2.83641	2.67804	3.70291	1	1.53121	1	1	1.64646	1.47482	2.00398	2.12603	0.631828	-0.662396
Kinase, CMGC RCK/Long-flagella protein OS=Giardia intestinalis (strain ATCC 50803 / WB clone C6) OX=184922 GN=GL50803_0014004 PE=4 SV=1	A8BXD9	0.074	0	0.667785	0.335608	1.24749	0	1.59363	0	0	0	0.474817	0	0	1	1.66779	1.33561	2.24749	1	2.59363	1	1	1	1.47482	1	1	0.657708	-0.604481
1,4-alpha-glucan branching enzyme OS=Giardia intestinalis (strain ATCC 50803 / WB clone C6) OX=184922 GN=GL50803_0015823 PE=3 SV=1	A8BTX4	0.074	0	0	0	0	0	0	0	0	0.861945	0	0.401591	0.450412	1	1	1	1	1	1	1	1	1.86194	1	1.40159	1.45041	1.28566	0.362507
N-acetyltransferase-like protein OS=Giardia intestinalis (strain ATCC 50803 / WB clone C6) OX=184922 GN=GL50803_0014277 PE=4 SV=1	A8BXS3	0.074	0	0.333893	1.00683	2.91082	2.82254	0	0	0	0	0	0.401591	0	1	1.33389	2.00683	3.91082	3.82254	1	1	1	1	1	1.40159	1	0.48964	-1.03021
Putative bromodomain motif protein OS=Giardia intestinalis OX=5741 GN=DHA2_3493 PE=4 SV=1	V6T9Z8	0.075	0	0.333893	0	0.831663	0	0.531208	0	0	0	0	0	0	1	1.33389	1	1.83166	1	1.53121	1	1	1	1	1	1	0.779548	-0.35929
Coiled-coil protein OS=Giardia intestinalis (strain ATCC 50581 / GS clone H7) OX=598745 GN=GL50581_4239 PE=4 SV=1	C6LZK8	0.075	0	0.667785	0.167804	1.66333	1.41127	0.265604	0	0	0	0.474817	0.200795	0	1	1.66779	1.1678	2.66333	2.41127	1.2656	1	1	1	1.47482	1.2008	1	0.656029	-0.608169
Pelo protein OS=Giardia intestinalis (strain ATCC 50803 / WB clone C6) OX=184922 GN=GL50803_005892 PE=4 SV=1	A8BKU3	0.075	1.89352	2.33725	1.34243	4.57415	0	0	0	0	0.430972	0.474817	0.401591	0.450412	2.89352	3.33725	2.34243	5.57415	1	1	1	1	1.43097	1.47482	1.40159	1.45041	0.480437	-1.05758
Lipase OS=Giardia intestinalis (strain ATCC 50803 / WB clone C6) OX=184922 GN=GL50803_0015157 PE=4 SV=1	D3KGF6	0.076	0	1.33557	1.67804	0.831663	0	1.59363	0	0	0.861945	0.474817	0	0	1	2.33557	2.67804	1.83166	1	2.59363	1	1	1.86194	1.47482	1	1	0.641387	-0.640733
E04F6.2 like protein OS=Giardia intestinalis (strain ATCC 50803 / WB clone C6) OX=184922 GN=GL50803_0015455 PE=4 SV=1	A8BDI0	0.076	0	0.667785	0	0.415832	0	1.06242	0	0	0	0	0	0	1	1.66779	1	1.41583	1	2.06242	1	1	1	1	1	1	0.736555	-0.441135
WD-repeat protein 5 OS=Giardia intestinalis (strain ATCC 50803 / WB clone C6) OX=184922 GN=GL50803_0013876 PE=4 SV=1	A8BR03	0.077	0	0.667785	0.335608	0.415832	0	0.531208	0	0	0	0	0.401591	0	1	1.66779	1.33561	1.41583	1	1.53121	1	1	1	1	1.40159	1	0.805188	-0.312603
Ubiquitin-conjugating enzyme E2 OS=Giardia intestinalis (strain ATCC 50803 / WB clone C6) OX=184922 GN=GL50803_0027055 PE=4 SV=1	A8BUX6	0.077	0	1.00168	0.335608	0.831663	0	0.531208	0	0	0	0.474817	0	0	1	2.00168	1.33561	1.83166	1	1.53121	1	1	1	1.47482	1	1	0.744218	-0.426202
Uncharacterized protein OS=Giardia intestinalis (strain ATCC 50803 / WB clone C6) OX=184922 GN=GL50803_0016699 PE=4 SV=1	A8BI79	0.077	0	1.00168	1.34243	2.07916	0	0.531208	0	0	0	0.474817	0.401591	0	1	2.00168	2.34243	3.07916	1	1.53121	1	1	1	1.47482	1.40159	1	0.627726	-0.671794
VSP with INR OS=Giardia intestinalis (strain P15) OX=658858 GN=GLP15_3618 PE=4 SV=1	E1F670	0.078	0	0	0.167804	0	0	0	2.28466	1.0904	0	1.42445	0	0	1	1	1.1678	1	1	1	3.28466	2.0904	1	2.42445	1	1	1.75095	0.808137
Uncharacterized protein OS=Giardia intestinalis (strain ATCC 50803 / WB clone C6) OX=184922 GN=GL50803_006334 PE=4 SV=1	A8BLW9	0.078	0	2.00336	1.00683	1.24749	0	0.531208	0	0	0.430972	0	0	0.450412	1	3.00336	2.00683	2.24749	1	1.53121	1	1	1.43097	1	1	1.45041	0.637822	-0.648775
Leucine-rich repeat protein 2 OS=Giardia intestinalis OX=5741 GN=LRP2 PE=4 SV=1	Q86LL3	0.079	15.1482	18.0302	13.0887	14.1383	19.7578	19.1235	10.6617	16.356	11.6363	18.9927	7.63022	9.00823	16.1482	19.0302	14.0887	15.1383	20.7578	20.1235	11.6617	17.356	12.6363	19.9927	8.63022	10.0082	0.762539	-0.391118
Kinase, CMGC CLK OS=Giardia intestinalis (strain ATCC 50803 / WB clone C6) OX=184922 GN=GL50803_0092741 PE=4 SV=1	A8BBY0	0.079	0	1.00168	1.51024	1.87124	0	0.265604	0	0	0	0.474817	0.200795	0	1	2.00168	2.51024	2.87124	1	1.2656	1	1	1	1.47482	1.2008	1	0.626891	-0.673714
DNA helicase HCS1 OS=Giardia intestinalis (strain ATCC 50803 / WB clone C6) OX=184922 GN=GL50803_0024376 PE=4 SV=1	A8BNF4	0.079	0	2.00336	1.00683	2.91082	0	0	0	0	0	0	0	0	1	3.00336	2.00683	3.91082	1	1	1	1	1	1	1	1	0.503313	-0.990471
Uncharacterized protein OS=Giardia intestinalis (strain ATCC 50803 / WB clone C6) OX=184922 GN=GL50803_008135 PE=4 SV=1	A8BMY1	0.079	0	1.00168	0.335608	1.24749	0	0.531208	0	0	0	0.474817	0	0	1	2.00168	1.33561	2.24749	1	1.53121	1	1	1	1.47482	1	1	0.71027	-0.49356
Translational activator GCN1 OS=Giardia intestinalis (strain ATCC 50803 / WB clone C6) OX=184922 GN=GL50803_0093275 PE=3 SV=1	A8BGY3	0.081	0	1.66946	0.671217	3.74248	2.82254	0	0	0	0.861945	0.474817	0	0	1	2.66946	1.67122	4.74248	3.82254	1	1	1	1.86194	1.47482	1	1	0.492212	-1.02265
Major facilitator superfamily transporter OS=Giardia intestinalis (strain ATCC 50803 / WB clone C6) OX=184922 GN=GL50803_00114777 PE=4 SV=1	A8B9A6	0.081	6.94291	3.06068	8.27834	8.38594	14.5831	5.40062	5.33087	3.2712	7.03921	5.46039	2.87807	2.17699	7.94291	4.06068	9.27834	9.38594	15.5831	6.40062	6.33087	4.2712	8.03921	6.46039	3.87807	3.17699	0.610746	-0.711357
Nucleotidyl cyclase OS=Giardia intestinalis OX=5741 GN=DHA2_152957 PE=4 SV=1	V6TIL2	0.081	0	1.83641	2.01365	1.03958	1.41127	0	0	0	0	0.237408	0.602386	0.900823	1	2.83641	3.01365	2.03958	2.41127	1	1	1	1	1.23741	1.60239	1.90082	0.629272	-0.668244
Uncharacterized protein OS=Giardia intestinalis (strain P15) OX=658858 GN=GLP15_1797 PE=4 SV=1	E1EW51	0.081	3.78704	4.3406	3.69169	3.32665	4.23381	5.84329	9.13863	7.08761	4.09424	4.51076	5.42148	4.95453	4.78704	5.3406	4.69169	4.32665	5.23381	6.84329	10.1386	8.08761	5.09424	5.51076	6.42148	5.95453	1.31977	0.400284
Leucine zipper-containing protein OS=Giardia intestinalis (strain ATCC 50803 / WB clone C6) OX=184922 GN=GL50803_0010836 PE=4 SV=1	A8B6X8	0.082	1.89352	4.6745	2.01365	4.57415	2.82254	5.31208	3.04621	2.1808	3.44778	1.42445	2.00795	0.450412	2.89352	5.6745	3.01365	5.57415	3.82254	6.31208	4.04621	3.1808	4.44778	2.42445	3.00795	1.45041	0.680004	-0.556385
Ankyrin repeat protein 1 OS=Giardia intestinalis (strain ATCC 50803 / WB clone C6) OX=184922 GN=GL50803_006342 PE=4 SV=1	A8B1Z9	0.084	0	2.33725	1.34243	2.49499	0	1.06242	0	0	0.430972	0.949634	0	0.450412	1	3.33725	2.34243	3.49499	1	2.06242	1	1	1.43097	1.94963	1	1.45041	0.591597	-0.757314
Ankyrin repeat protein OS=Giardia intestinalis OX=5741 GN=GSB_14859 PE=4 SV=1	V6U0B3	0.084	9.15201	31.9424	20.0805	15.0392	15.9944	21.3369	9.90018	39.2544	33.1849	36.8775	21.8197	37.9847	10.152	32.9424	21.0805	16.0392	16.9944	22.3369	10.9002	40.2544	34.1849	37.8775	22.8197	38.9847	1.54771	0.630132
Sec7 family protein OS=Giardia intestinalis (strain ATCC 50803 / WB clone C6) OX=184922 GN=GL50803_00112258 PE=4 SV=1	A8BK70	0.085	1.89352	1.33557	1.67804	2.91082	0	0	0	0	0.430972	0	0.803181	0.900823	2.89352	2.33557	2.67804	3.91082	1	1	1	1	1.43097	1	1.80318	1.90082	0.588725	-0.764334
Dynein intermediate chain OS=Giardia intestinalis (strain ATCC 50581 / GS clone H7) OX=598745 GN=GL50581_3942 PE=4 SV=1	C6LYS3	0.086	0.94676	0.500839	0.335608	0.415832	0	0.531208	0	0.5452	1.29292	1.18704	1.20477	1.57644	1.94676	1.50084	1.33561	1.41583	1	1.53121	1	1.5452	2.29292	2.18704	2.20477	2.57644	1.35235	0.435471
Ankyrin repeat protein 1 OS=Giardia intestinalis (strain ATCC 50803 / WB clone C6) OX=184922 GN=GL50803_0032676 PE=4 SV=1	A8BIN3	0.086	0	0.667785	0.335608	0.623747	0	0.265604	0	0	0	0.237408	0.200795	0	1	1.66779	1.33561	1.62375	1	1.2656	1	1	1	1.23741	1.2008	1	0.815712	-0.293869
Uncharacterized protein OS=Giardia intestinalis OX=5741 GN=DHA2_151062 PE=4 SV=1	V6TKZ0	0.086	0	0.667785	0.335608	0.623747	0	0.265604	0	0	0	0.237408	0.200795	0	1	1.66779	1.33561	1.62375	1	1.2656	1	1	1	1.23741	1.2008	1	0.815712	-0.293869
Elongation factor 1 beta, guanine nucleotide exchange domain protein OS=Giardia intestinalis OX=5741 GN=GSB_13561 PE=3 SV=1	V6TRV2	0.086	6.62732	7.51258	17.955	2.49499	4.23381	11.6866	8.37708	11.4492	12.0672	19.2301	13.0517	21.3945	7.62732	8.51258	18.955	3.49499	5.23381	12.6866	9.37708	12.4492	13.0672	20.2301	14.0517	22.3945	1.62041	0.696358
Ankyrin repeat protein OS=Giardia intestinalis (strain ATCC 50803 / WB clone C6) OX=184922 GN=GL50803_0016914 PE=4 SV=1	A8B9G8	0.087	0	1.00168	2.34926	5.40581	0	1.59363	0	0	0.430972	0	0	0.450412	1	2.00168	3.34926	6.40581	1	2.59363	1	1	1.43097	1	1	1.45041	0.42087	-1.24855
VSP with INR OS=Giardia intestinalis (strain ATCC 50803 / WB clone C6) OX=184922 GN=GL50803_0016501 PE=4 SV=1	E2RTV3	0.087	4.7338	23.3725	18.9619	1.66333	22.5803	15.9363	4.56931	10.3588	5.17167	11.8704	5.22068	4.50411	5.7338	24.3725	19.9619	2.66333	23.5803	16.9363	5.56931	11.3588	6.17167	12.8704	6.22068	5.50411	0.511485	-0.967235
Ribosome production factor 2 homolog OS=Giardia intestinalis (strain ATCC 50803 / WB clone C6) OX=184922 GN=GL50803_006835 PE=3 SV=1	A8BD66	0.088	0	1.33557	1.67804	0.415832	0	1.59363	0	0	0	0.949634	0	0	1	2.33557	2.67804	1.41583	1	2.59363	1	1	1	1.94963	1	1	0.630463	-0.665517
Uncharacterized protein OS=Giardia intestinalis (strain ATCC 50803 / WB clone C6) OX=184922 GN=GL50803_0019378 PE=4 SV=1	A0A644F390	0.088	7.57408	4.00671	2.34926	4.57415	5.64507	5.31208	3.04621	3.2712	5.60264	0.949634	2.81114	3.15288	8.57408	5.00671	3.34926	5.57415	6.64507	6.31208	4.04621	4.2712	6.60264	1.94963	3.81114	4.15288	0.700303	-0.513948
Serine/threonine-protein phosphatase OS=Giardia intestinalis (strain P15) OX=658858 GN=GLP15_5071 PE=3 SV=1	E1F7T3	0.088	0	0.667785	0.503413	0.831663	0	0	0	0	0	0	0.200795	0	1	1.66779	1.50341	1.83166	1	1	1	1	1	1	1.2008	1	0.774822	-0.368063
Group of Cathepsin B OS=Giardia intestinalis (strain ATCC 50803 / WB clone C6) OX=184922 GN=GL50803_0014019 PE=3 SV=1+1	A8BTG7 (+1)	0.088	26.5093	15.693	20.9755	9.14829	38.1042	23.9044	28.1774	27.26	34.9806	29.2012	28.7137	34.2313	27.5093	16.693	21.9755	10.1483	39.1042	24.9044	29.1774	28.26	35.9806	30.2012	29.7137	35.2313	1.34368	0.426185
Ankyrin repeat protein OS=Giardia intestinalis OX=5741 GN=DHA2_14539 PE=4 SV=1	V6TFN0	0.088	0	1.83641	1.00683	3.11874	0	2.12483	0	0	0.430972	0.474817	0.803181	0.450412	1	2.83641	2.00683	4.11874	1	3.12483	1	1	1.43097	1.47482	1.80318	1.45041	0.579222	-0.787813
Phosphoglycerate kinase OS=Giardia intestinalis (strain ATCC 50803 / WB clone C6) OX=184922 GN=GL50803_0090872 PE=3 SV=1	A8BGV6	0.088	94.676	65.443	65.4436	64.4539	101.611	82.3373	123.371	111.221	91.3661	69.7981	90.3579	102.694	95.676	66.443	66.4436	65.4539	102.611	83.3373	124.371	112.221	92.3661	70.7981	91.3579	103.694	1.23927	0.309495
Protein phosphatase 2C homolog OS=Giardia intestinalis OX=5741 PE=3 SV=2	Q24983	0.089	3.78704	4.84144	2.01365	5.40581	2.82254	3.98406	0.761552	0	2.80132	4.03594	1.40557	4.0537	4.78704	5.84144	3.01365	6.40581	3.82254	4.98406	1.76155	1	3.80132	5.03594	2.40557	5.0537	0.660488	-0.598395
Uncharacterized protein OS=Giardia intestinalis (strain ATCC 50803 / WB clone C6) OX=184922 GN=GL50803_0017236 PE=4 SV=1	A8BLH2	0.09	1.89352	3.00503	3.35608	0.831663	2.82254	1.59363	0	0	0.861945	2.8489	0.401591	2.25206	2.89352	4.00503	4.35608	1.83166	3.82254	2.59363	1	1	1.86194	3.8489	1.40159	3.25206	0.633997	-0.657453
Uncharacterized protein OS=Giardia intestinalis OX=5741 GN=DHA2_150947 PE=4 SV=1	V6TKG8	0.09	0	0.333893	0.671217	0	2.82254	1.06242	0	0	0	0	0	0	1	1.33389	1.67122	1	3.82254	2.06242	1	1	1	1	1	1	0.550961	-0.859978
Uncharacterized protein OS=Giardia intestinalis (strain ATCC 50803 / WB clone C6) OX=184922 GN=GL50803_009644 PE=4 SV=1	A8BWE3	0.09	7.57408	2.1703	2.01365	0.207916	4.23381	2.92165	1.5231	1.0904	1.07743	0.474817	0.803181	2.25206	8.57408	3.1703	3.01365	1.20792	5.23381	3.92165	2.5231	2.0904	2.07743	1.47482	1.80318	3.25206	0.526284	-0.926086
Nuclear pore complex subunit OS=Giardia intestinalis (strain ATCC 50803 / WB clone C6) OX=184922 GN=GL50803_00112408 PE=4 SV=1	A8B474	0.091	2.84028	2.1703	2.85267	1.66333	0	1.59363	0	0	1.07743	0.474817	1.40557	2.02685	3.84028	3.1703	3.85267	2.66333	1	2.59363	1	1	2.07743	1.47482	2.40557	3.02685	0.64162	-0.640209
ABC transporter family protein OS=Giardia intestinalis (strain ATCC 50803 / WB clone C6) OX=184922 GN=GL50803_0016605 PE=4 SV=1	A8BGF1	0.092	0	0.333893	1.34243	1.24749	0	0	0	0	0	0	0	0	1	1.33389	2.34243	2.24749	1	1	1	1	1	1	1	1	0.672358	-0.572699
Uncharacterized protein OS=Giardia intestinalis (strain ATCC 50803 / WB clone C6) OX=184922 GN=GL50803_0041451 PE=4 SV=1	A0A644FA28	0.092	0	0.333893	0.335608	0.831663	0	0	0	0	0	0	0	0	1	1.33389	1.33561	1.83166	1	1	1	1	1	1	1	1	0.799876	-0.322152
Eukaryotic initiation factor 4E OS=Giardia intestinalis (strain ATCC 50803 / WB clone C6) OX=184922 GN=GL50803_0014482 PE=3 SV=1	D3KH44	0.092	0	0.333893	0.335608	0.831663	0	0	0	0	0	0	0	0	1	1.33389	1.33561	1.83166	1	1	1	1	1	1	1	1	0.799876	-0.322152
Uncharacterized protein OS=Giardia intestinalis (strain ATCC 50803 / WB clone C6) OX=184922 GN=GL50803_0016365 PE=4 SV=1	A8BP02	0.092	3.78704	0.667785	0.335608	2.07916	0	0	0	0	0	0	0	0	4.78704	1.66779	1.33561	3.07916	1	1	1	1	1	1	1	1	0.466215	-1.10093
Ankyrin repeat protein 1 OS=Giardia intestinalis (strain ATCC 50803 / WB clone C6) OX=184922 GN=GL50803_0060569 PE=4 SV=1	A0A644F4Z1	0.093	0	1.33557	1.34243	2.49499	0	0	0	0	0	0	0.401591	0	1	2.33557	2.34243	3.49499	1	1	1	1	1	1	1.40159	1	0.572952	-0.803513
Ubiquitin carboxyl-terminal hydrolase OS=Giardia intestinalis OX=5741 GN=DHA2_8189 PE=4 SV=1	V6THF3	0.093	0	2.00336	1.34243	2.91082	0	3.18725	0	0	1.29292	0.949634	0.401591	0	1	3.00336	2.34243	3.91082	1	4.18725	1	1	2.29292	1.94963	1.40159	1	0.559714	-0.837239
VSP OS=Giardia intestinalis (strain ATCC 50803 / WB clone C6) OX=184922 GN=GL50803_00137617 PE=4 SV=1	A8BEU2	0.093	9.4676	6.85672	3.04285	0	11.6463	5.39303	0.217586	5.28066	3.48369	4.19535	1.53943	0	10.4676	7.85672	4.04285	1	12.6463	6.39303	1.21759	6.28066	4.48369	5.19535	2.53943	1	0.488526	-1.03349
Tubulin beta chain OS=Giardia intestinalis OX=5741 GN=DHA2_153187 PE=3 SV=1	V6TBM5	0.094	214.599	137.119	149.01	161.065	207.927	175.919	185.819	320.396	184.815	196.97	193.768	245.474	215.599	138.119	150.01	162.065	208.927	176.919	186.819	321.396	185.815	197.97	194.768	246.474	1.26778	0.3423
Alpha/beta hydrolase family protein OS=Giardia intestinalis (strain ATCC 50803 / WB clone C6) OX=184922 GN=GL50803_009503 PE=4 SV=1	A8BNI9	0.094	5.68056	3.67282	4.0273	4.57415	0	4.78088	0	0	3.87875	4.27335	1.60636	0.450412	6.68056	4.67282	5.0273	5.57415	1	5.78088	1	1	4.87875	5.27335	2.60636	1.45041	0.564067	-0.82606
Uncharacterized protein OS=Giardia intestinalis (strain ATCC 50581 / GS clone H7) OX=598745 GN=GL50581_4306 PE=4 SV=1	C6LZS3	0.095	0.94676	0	0.167804	0.415832	0	0.265604	0.761552	0.5452	0.646458	0.237408	0.602386	0.900823	1.94676	1	1.1678	1.41583	1	1.2656	1.76155	1.5452	1.64646	1.23741	1.60239	1.90082	1.24344	0.314332
High cysteine membrane protein Group 1 OS=Giardia intestinalis (strain ATCC 50803 / WB clone C6) OX=184922 GN=GL50803_0025816 PE=4 SV=1	A8BEQ4	0.096	1.89352	6.01007	8.22241	2.49499	8.46761	7.17131	12.9464	5.9972	6.46458	11.633	5.62227	11.2603	2.89352	7.01007	9.22241	3.49499	9.46761	8.17131	13.9464	6.9972	7.46458	12.633	6.62227	12.2603	1.48842	0.573784
Vacuolar protein sorting 35 OS=Giardia intestinalis (strain ATCC 50803 / WB clone C6) OX=184922 GN=GL50803_0023833 PE=4 SV=1	E2RU45	0.096	7.57408	13.6896	5.36973	12.0591	2.82254	12.2178	4.56931	5.452	9.48139	3.32372	6.02386	2.25206	8.57408	14.6896	6.36973	13.0591	3.82254	13.2178	5.56931	6.452	10.4814	4.32372	7.02386	3.25206	0.621138	-0.687014
Proteasome subunit beta OS=Giardia intestinalis (strain ATCC 50803 / WB clone C6) OX=184922 GN=GL50803_27059 PE=3 SV=1	A8B1W6	0.096	0	0.667785	1.34243	1.24749	0	0.531208	1.5231	0	3.01681	0.949634	2.40954	1.35123	1	1.66779	2.34243	2.24749	1	1.53121	2.5231	1	4.01681	1.94963	3.40954	2.35123	1.55792	0.639618
Qb-SNARE 4 OS=Giardia intestinalis (strain ATCC 50803 / WB clone C6) OX=184922 GN=GL50803_005785 PE=4 SV=1	A8B2J8	0.097	24.6158	13.0218	11.0751	7.9008	19.7578	13.8114	10.6617	15.2656	8.61945	7.12225	8.835	9.45864	25.6158	14.0218	12.0751	8.9008	20.7578	14.8114	11.6617	16.2656	9.61945	8.12225	9.835	10.4586	0.685807	-0.544126
Uncharacterized protein OS=Giardia intestinalis (strain ATCC 50803 / WB clone C6) OX=184922 GN=GL50803_003345 PE=4 SV=1	A8B671	0.097	0	0.333893	0.335608	0	0	0	0	0	1.29292	0.474817	0.803181	0.450412	1	1.33389	1.33561	1	1	1	1	1	2.29292	1.47482	1.80318	1.45041	1.35262	0.435761
Kinase, NEK OS=Giardia intestinalis (strain ATCC 50581 / GS clone H7) OX=598745 GN=GL50581_2601 PE=4 SV=1	C6LUZ9	0.097	0	0.333893	0.503413	0.415832	0	0.265604	0	0	0.215486	0	0	0.225206	1	1.33389	1.50341	1.41583	1	1.2656	1	1	1.21549	1	1	1.22521	0.856618	-0.223275
Ankyrin repeat protein 1 OS=Giardia intestinalis (strain ATCC 50803 / WB clone C6) OX=184922 GN=GL50803_006542 PE=4 SV=1	A8B349	0.097	0	0.667785	1.34243	1.24749	0	1.06242	1.5231	1.0904	0.861945	1.42445	1.20477	1.12603	1	1.66779	2.34243	2.24749	1	2.06242	2.5231	2.0904	1.86194	2.42445	2.20477	2.12603	1.28203	0.358428
Uncharacterized protein OS=Giardia intestinalis (strain ATCC 50803 / WB clone C6) OX=184922 GN=GL50803_00114498 PE=4 SV=1	A8BZ69	0.097	0	7.34564	6.71217	2.07916	0	2.65604	0	0	2.15486	0.949634	0.401591	0.450412	1	8.34564	7.71217	3.07916	1	3.65604	1	1	3.15486	1.94963	1.40159	1.45041	0.401585	-1.31622
TMP 52 OS=Giardia intestinalis OX=5741 PE=4 SV=2	Q95WV6	0.098	13.2546	11.8532	13.9277	6.02956	11.2901	15.405	8.37708	8.72321	9.2659	12.1078	9.63818	7.43179	14.2546	12.8532	14.9277	7.02956	12.2901	16.405	9.37708	9.72321	10.2659	13.1078	10.6382	8.43179	0.791457	-0.337417
Kinase, NEK OS=Giardia intestinalis (strain ATCC 50803 / WB clone C6) OX=184922 GN=GL50803_15479 PE=4 SV=1	A8B7I3	0.098	0	0.667785	0.335608	1.24749	0	0	0	0	0	0	0	0	1	1.66779	1.33561	2.24749	1	1	1	1	1	1	1	1	0.727194	-0.459587
Vacuolar ATP synthase subunit H OS=Giardia intestinalis (strain P15) OX=658858 GN=GLP15_1957 PE=4 SV=1	E1F658	0.099	0.94676	1.50252	0.839021	0.831663	0	1.85923	0	0.5452	1.07743	0.712225	0.200795	0	1.94676	2.50252	1.83902	1.83166	1	2.85923	1	1.5452	2.07743	1.71223	1.2008	1	0.71254	-0.488957
Beta giardin (Fragment) OS=Giardia intestinalis OX=5741 PE=3 SV=1	A0A3G9K8G1	0.099	0.984774	2.8867	2.41121	0.282419	3.01071	3.25452	1.57388	4.99602	2.371	5.3975	2.43875	6.53472	1.98477	3.8867	3.41121	1.28242	4.01071	4.25452	2.57388	5.99602	3.371	6.3975	3.43875	7.53472	1.55663	0.638427
Ribosome biogenesis regulatory protein OS=Giardia intestinalis OX=5741 GN=DHA2_11984 PE=3 SV=1	V6TEL0	0.1	0	0.667785	0.671217	0.831663	0	0.531208	0	0	0.430972	0	0.401591	0	1	1.66779	1.67122	1.83166	1	1.53121	1	1	1.43097	1	1.40159	1	0.785183	-0.348899
WD40 repeat protein OS=Giardia intestinalis (strain ATCC 50803 / WB clone C6) OX=184922 GN=GL50803_0015531 PE=4 SV=1	A0A644F6B7	0.1	3.78704	1.33557	1.67804	4.15832	0	1.59363	0	0	1.72389	1.42445	1.20477	0.450412	4.78704	2.33557	2.67804	5.15832	1	2.59363	1	1	2.72389	2.42445	2.20477	1.45041	0.582319	-0.780119
Nitroreductase family protein OS=Giardia intestinalis OX=5741 GN=DHA2_15307 PE=4 SV=1	A0A482G3K9	0.1	0	0.333893	0.335608	0.415832	0	0.531208	0	0	0	0	0.401591	0	1	1.33389	1.33561	1.41583	1	1.53121	1	1	1	1	1.40159	1	0.840485	-0.250706
Group of Uncharacterized protein OS=Giardia intestinalis (strain ATCC 50581 / GS clone H7) OX=598745 GN=GL50581_2932 PE=4 SV=1+1	C6LVX5 (+1)	0.1	0	0.667785	1.00683	0.831663	0	0.531208	0	0	0.430972	0.474817	0	0	1	1.66779	2.00683	1.83166	1	1.53121	1	1	1.43097	1.47482	1	1	0.764128	-0.388115
Ankyrin repeat protein 1 OS=Giardia intestinalis (strain ATCC 50803 / WB clone C6) OX=184922 GN=GL50803_007680 PE=4 SV=1	A8BA67	0.1	0	1.00168	0.671217	1.66333	0	0.531208	0	0	0.430972	0.474817	0	0	1	2.00168	1.67122	2.66333	1	1.53121	1	1	1.43097	1.47482	1	1	0.699857	-0.514868
ABC transporter ATP-binding protein OS=Giardia intestinalis OX=5741 GN=DHA2_150808 PE=4 SV=1	V6TN85	0.1	0.631173	1.78076	2.90861	2.21777	3.76338	2.83311	4.56931	3.63467	2.15486	2.69063	3.34659	3.75343	1.63117	2.78076	3.90861	3.21777	4.76338	3.83311	5.56931	4.63467	3.15486	3.69063	4.34659	4.75343	1.29872	0.377092
Uncharacterized protein OS=Giardia intestinalis (strain ATCC 50803 / WB clone C6) OX=184922 GN=GL50803_003538 PE=4 SV=1	A8BY35	0.1	3.78704	4.3406	3.69169	3.32665	4.23381	5.84329	9.13863	7.08761	4.09424	4.03594	5.42148	4.95453	4.78704	5.3406	4.69169	4.32665	5.23381	6.84329	10.1386	8.08761	5.09424	5.03594	6.42148	5.95453	1.30456	0.383564
Uncharacterized protein OS=Giardia intestinalis (strain ATCC 50803 / WB clone C6) OX=184922 GN=GL50803_0031144 PE=4 SV=1	D3KI45	0.1	1.89352	0.667785	0.671217	0	0	0	0	0	0	0	0	0	2.89352	1.66779	1.67122	1	1	1	1	1	1	1	1	1	0.649877	-0.621762
MRP-like ABC transporter OS=Giardia intestinalis (strain ATCC 50803 / WB clone C6) OX=184922 GN=GL50803_0017132 PE=4 SV=1	A8B476	0.11	9.4676	18.4476	21.3671	18.955	8.46761	11.8194	10.6617	5.7246	7.68567	12.4244	8.39994	15.2765	10.4676	19.4476	22.3671	19.955	9.46761	12.8194	11.6617	6.7246	8.68567	13.4244	9.39994	16.2765	0.700062	-0.514446
Uncharacterized protein OS=Giardia intestinalis (strain ATCC 50803 / WB clone C6) OX=184922 GN=GL50803_0017362 PE=4 SV=1	A8BR20	0.11	0	1.83641	3.18828	8.73246	0	1.06242	0	0	0.430972	0	0	0	1	2.83641	4.18828	9.73246	1	2.06242	1	1	1.43097	1	1	1	0.308891	-1.69483
Calcineurin B subunit OS=Giardia intestinalis (strain ATCC 50803 / WB clone C6) OX=184922 GN=GL50803_0016829 PE=3 SV=1	A8BFV2	0.11	0	2.00336	0.335608	1.24749	0	1.06242	0	0	0.861945	0	0	0	1	3.00336	1.33561	2.24749	1	2.06242	1	1	1.86194	1	1	1	0.644382	-0.634012
VSP OS=Giardia intestinalis (strain ATCC 50803 / WB clone C6) OX=184922 GN=GL50803_00113304 PE=4 SV=1	A8BP21	0.11	7.57408	2.92156	2.04162	0.831663	9.87888	2.56751	1.5231	2.81687	1.11335	2.41365	0.970511	1.16356	8.57408	3.92156	3.04162	1.83166	10.8789	3.56751	2.5231	3.81687	2.11334	3.41365	1.97051	2.16356	0.502935	-0.991555
Alpha-1 giardin OS=Giardia intestinalis (strain ATCC 50803 / WB clone C6) OX=184922 GN=GL50803_0011654 PE=4 SV=1	E2RTP4	0.11	48.6635	55.3872	33.9076	21.3461	93.426	65.737	181.935	203.396	88.4283	78.2735	55.1585	32.287	49.6635	56.3872	34.9076	22.3461	94.426	66.737	182.935	204.396	89.4283	79.2735	56.1585	33.287	1.98935	0.992295
1-acyl-sn-glycerol-3-phosphate acyltransferase OS=Giardia intestinalis OX=5741 GN=DHA2_12109 PE=4 SV=1	V6TDA2	0.11	0	1.50252	0.839021	2.49499	0	1.59363	0	0	0.861945	0.237408	0.602386	0.225206	1	2.50252	1.83902	3.49499	1	2.59363	1	1	1.86194	1.23741	1.60239	1.22521	0.637719	-0.649007
Vacuolar protein sorting 22 OS=Giardia intestinalis (strain ATCC 50803 / WB clone C6) OX=184922 GN=GL50803_0090710 PE=3 SV=1	A8BDI6	0.11	1.89352	8.34732	5.36973	3.32665	0	9.56175	6.09242	9.81361	9.91236	9.02152	6.02386	5.85535	2.89352	9.34732	6.36973	4.32665	1	10.5618	7.09242	10.8136	10.9124	10.0215	7.02386	6.85535	1.52814	0.611773
Uncharacterized protein (Fragment) OS=Giardia intestinalis OX=5741 GN=DHA2_152438 PE=4 SV=1	V6TD94	0.11	0	1.00168	1.34243	1.24749	0	0.531208	0	0	0	0.474817	0.401591	0.450412	1	2.00168	2.34243	2.24749	1	1.53121	1	1	1	1.47482	1.40159	1.45041	0.723793	-0.466352
Uncharacterized protein OS=Giardia intestinalis (strain ATCC 50803 / WB clone C6) OX=184922 GN=GL50803_95639 PE=4 SV=1	A8BHU9	0.11	1.89352	1.66946	1.67804	1.66333	0	2.12483	0	0	1.29292	0.949634	1.20477	1.35123	2.89352	2.66946	2.67804	2.66333	1	3.12483	1	1	2.29292	1.94963	2.20477	2.35123	0.718506	-0.476928
Uncharacterized protein OS=Giardia intestinalis OX=5741 GN=DHA2_17400 PE=4 SV=1	V6T9L0	0.11	13.2546	6.67785	6.37656	3.32665	0	3.71846	3.04621	1.0904	3.44778	1.42445	3.61432	0.900823	14.2546	7.67785	7.37656	4.32665	1	4.71846	4.04621	2.0904	4.44778	2.42445	4.61432	1.90082	0.49611	-1.01127
Polysaccharide biosynthesis family protein OS=Giardia intestinalis (strain ATCC 50803 / WB clone C6) OX=184922 GN=GL50803_009087 PE=4 SV=1	A8B965	0.11	3.78704	2.67114	0.671217	2.07916	0	1.59363	1.5231	0	0.861945	0.949634	0.803181	0.450412	4.78704	3.67114	1.67122	3.07916	1	2.59363	2.5231	1	1.86194	1.94963	1.80318	1.45041	0.630173	-0.666181
DNA replication licensing factor MCM7 OS=Giardia intestinalis (strain ATCC 50803 / WB clone C6) OX=184922 GN=MCM7 PE=3 SV=1	A8B5Y5	0.11	0	2.00336	2.34926	2.07916	0	0	0	0	0.430972	0.474817	0.401591	0	1	3.00336	3.34926	3.07916	1	1	1	1	1.43097	1.47482	1.40159	1	0.587799	-0.766606
Putative WD-repeat family protein OS=Giardia intestinalis OX=5741 GN=DHA2_137698 PE=3 SV=1	V6TJF3	0.11	0	0	0.335608	0	0	0	0	0	0.861945	0.712225	0.200795	0.225206	1	1	1.33561	1	1	1	1	1	1.86194	1.71223	1.2008	1.22521	1.26273	0.336548
SURF6 domain-containing protein OS=Giardia intestinalis (strain ATCC 50803 / WB clone C6) OX=184922 GN=GL50803_0011305 PE=4 SV=1	A8BMF3	0.11	0	0.333893	1.00683	2.07916	0	1.06242	0	0	0	0.474817	0	0.450412	1	1.33389	2.00683	3.07916	1	2.06242	1	1	1	1.47482	1	1.45041	0.66066	-0.598021
Uncharacterized protein OS=Giardia intestinalis (strain ATCC 50803 / WB clone C6) OX=184922 GN=GL50803_16113 PE=4 SV=1	D3KIA6	0.12	0	1.33557	0.671217	0	0	1.06242	0	0	0.430972	0	0	0	1	2.33557	1.67122	1	1	2.06242	1	1	1.43097	1	1	1	0.7091	-0.495939
ARF GAP OS=Giardia intestinalis (strain ATCC 50803 / WB clone C6) OX=184922 GN=GL50803_0022454 PE=4 SV=1	A8BG37	0.12	5.68056	3.00503	1.67804	1.66333	2.82254	3.18725	1.5231	0	2.15486	0.949634	4.01591	0.900823	6.68056	4.00503	2.67804	2.66333	3.82254	4.18725	2.5231	1	3.15486	1.94963	5.01591	1.90082	0.64669	-0.628853
Uncharacterized protein OS=Giardia intestinalis (strain ATCC 50803 / WB clone C6) OX=184922 GN=GL50803_10016 PE=4 SV=1	A8B2Y9	0.12	11.3611	5.00839	5.70534	2.49499	2.82254	5.84329	1.5231	1.0904	4.74069	4.27335	4.81909	1.35123	12.3611	6.00839	6.70534	3.49499	3.82254	6.84329	2.5231	2.0904	5.74069	5.27335	5.81909	2.35123	0.606537	-0.721333
Uncharacterized protein OS=Giardia intestinalis OX=5741 GN=DHA2_13413 PE=4 SV=1	V6TI48	0.12	0	2.00336	3.35608	2.49499	0	0.531208	0	0	0.861945	0	0.401591	0.900823	1	3.00336	4.35608	3.49499	1	1.53121	1	1	1.86194	1	1.40159	1.90082	0.567535	-0.817218
ATP-dependent RNA helicase OS=Giardia intestinalis (strain ATCC 50803 / WB clone C6) OX=184922 GN=GL50803_0096537 PE=4 SV=1	A8BMX7	0.12	0	1.33557	2.34926	2.49499	0	0.531208	0	0	0.861945	0.474817	0	0.450412	1	2.33557	3.34926	3.49499	1	1.53121	1	1	1.86194	1.47482	1	1.45041	0.612631	-0.706909
Uncharacterized protein OS=Giardia intestinalis OX=5741 GN=DHA2_16844 PE=4 SV=1	V6TCW1	0.12	0	0	0	0	0	0	0.761552	2.4534	0	0.474817	0.200795	0	1	1	1	1	1	1	1.76155	3.4534	1	1.47482	1.2008	1	1.64843	0.721091
Beta-giardin (Fragment) OS=Giardia intestinalis OX=5741 GN=bg PE=3 SV=1	A0A1M4M1D5	0.12	0.315587	2.34352	0.998741	0.450484	1.92446	2.86195	1.29233	6.2062	1.90999	2.85418	1.25649	5.20248	1.31559	3.34352	1.99874	1.45048	2.92446	3.86195	2.29233	7.2062	2.90999	3.85418	2.25649	6.20248	1.65976	0.730973
Uncharacterized protein OS=Giardia intestinalis (strain ATCC 50803 / WB clone C6) OX=184922 GN=GL50803_0017507 PE=4 SV=1	A8B6X5	0.12	0	0.667785	1.34243	1.24749	0	0	0	0	0	0.474817	0	0	1	1.66779	2.34243	2.24749	1	1	1	1	1	1.47482	1	1	0.699397	-0.515817
Heat shock protein 70 OS=Giardia intestinalis (strain ATCC 50581 / GS clone H7) OX=598745 GN=GL50581_635 PE=4 SV=1	C6LPG9	0.12	2.84028	2.83809	4.0273	3.11874	0	5.84329	3.04621	2.726	5.38715	6.17262	5.42148	6.08056	3.84028	3.83809	5.0273	4.11874	1	6.84329	4.04621	3.726	6.38715	7.17262	6.42148	7.08056	1.41213	0.497874
DNA-directed RNA polymerases I, II, and III subunit RPABC3 OS=Giardia intestinalis (strain ATCC 50803 / WB clone C6) OX=184922 GN=GL50803_0015144 PE=3 SV=1	E2RU32	0.12	0	0	0	0	0	0	0	0	0.430972	0	0.401591	1.35123	1	1	1	1	1	1	1	1	1.43097	1	1.40159	2.35123	1.36397	0.447808
Translation elongation factor OS=Giardia intestinalis (strain ATCC 50803 / WB clone C6) OX=184922 GN=GL50803_0013561 PE=3 SV=1	A8BZ22	0.12	23.669	43.9069	58.8993	13.7224	21.169	56.8393	25.1312	48.5228	44.8211	67.1866	68.8728	78.1464	24.669	44.9069	59.8993	14.7224	22.169	57.8393	26.1312	49.5228	45.8211	68.1866	69.8728	79.1464	1.51058	0.595103
Beta-giardin (Fragment) OS=Giardia intestinalis OX=5741 GN=bgia PE=3 SV=1	E0ZS70	0.12	0.677077	1.18723	0.656353	0.138611	1.41127	1.99284	1.0154	2.726	1.24982	1.90646	0.966252	2.24523	1.67708	2.18723	1.65635	1.13861	2.41127	2.99284	2.0154	3.726	2.24982	2.90646	1.96625	3.24523	1.33538	0.417249
Metalloprotease, insulinase family OS=Giardia intestinalis (strain ATCC 50803 / WB clone C6) OX=184922 GN=GL50803_0093551 PE=4 SV=1	A8BTG2	0.12	8.52084	7.79083	8.11054	8.66316	21.169	5.22355	3.80776	3.08947	7.03921	8.15102	5.08682	7.35672	9.52084	8.79083	9.11054	9.66316	22.169	6.22355	4.80776	4.08947	8.03921	9.15102	6.08682	8.35672	0.619002	-0.691983
4-alpha-glucanotransferase, amylo-alpha-1,6-glucosidase OS=Giardia intestinalis (strain ATCC 50803 / WB clone C6) OX=184922 GN=GL50803_0010885 PE=4 SV=1	A8BPE3	0.12	0	0.333893	0.335608	0.207916	0	0	0	1.0904	0	0.474817	0.401591	0.900823	1	1.33389	1.33561	1.20792	1	1	1	2.0904	1	1.47482	1.40159	1.90082	1.28938	0.366682
CH-like domain-containing protein OS=Giardia intestinalis (strain ATCC 50803 / WB clone C6) OX=184922 GN=GL50803_0015216 PE=4 SV=1	D3KGG6	0.12	0	1.16862	0.503413	1.24749	0	0	0	0	0	0	0.200795	0.225206	1	2.16862	1.50341	2.24749	1	1	1	1	1	1	1.2008	1.22521	0.720442	-0.473047
Uncharacterized protein OS=Giardia intestinalis (strain ATCC 50803 / WB clone C6) OX=184922 GN=GL50803_0015023 PE=4 SV=1	A8B5L3	0.12	0	1.00168	1.00683	1.66333	0	0.531208	0	0	0	0.474817	0.401591	0.450412	1	2.00168	2.00683	2.66333	1	1.53121	1	1	1	1.47482	1.40159	1.45041	0.718102	-0.47774
Vesicle-fusing ATPase OS=Giardia intestinalis (strain P15) OX=658858 GN=GLP15_3026 PE=3 SV=1	E1F6N7	0.12	7.88967	11.9645	9.84452	14.069	5.64507	12.6605	5.07702	5.452	9.26591	7.6762	8.09875	10.6597	8.88967	12.9645	10.8445	15.069	6.64507	13.6605	6.07702	6.452	10.2659	8.6762	9.09875	11.6597	0.767257	-0.382219
Glycosaminoglycan polysaccharide lyase OS=Giardia intestinalis (strain ATCC 50803 / WB clone C6) OX=184922 GN=GL50803_0090236 PE=3 SV=1	A8BDS4	0.13	0	0.667785	1.00683	1.24749	0	0	0	0	0	0.474817	0	0	1	1.66779	2.00683	2.24749	1	1	1	1	1	1.47482	1	1	0.725705	-0.462545
Spindle pole protein, putative OS=Giardia intestinalis (strain ATCC 50803 / WB clone C6) OX=184922 GN=GL50803_008512 PE=4 SV=1	A8BBA1	0.13	0	2.00336	1.34243	1.24749	0	1.59363	0	0	1.29292	0.474817	0.401591	0	1	3.00336	2.34243	2.24749	1	2.59363	1	1	2.29292	1.47482	1.40159	1	0.670336	-0.577044
TMP52 OS=Giardia intestinalis (strain P15) OX=658858 GN=GLP15_2268 PE=4 SV=1	E1F8Q0	0.13	11.3611	7.51258	9.90045	4.78206	11.2901	12.2178	8.37708	7.63281	5.38715	9.73375	6.82704	5.63014	12.3611	8.51258	10.9004	5.78206	12.2901	13.2178	9.37708	8.63281	6.38715	10.7337	7.82704	6.63014	0.78631	-0.34683
Ankyrin repeat protein OS=Giardia intestinalis OX=5741 GN=GSB_5489 PE=4 SV=1	V6U3P1	0.13	0	0.333893	0	1.24749	0	0.796813	0	0	0.215486	0	0	0	1	1.33389	1	2.24749	1	1.79681	1	1	1.21549	1	1	1	0.741864	-0.430773
Transketolase OS=Giardia intestinalis (strain ATCC 50803 / WB clone C6) OX=184922 GN=GL50803_009704 PE=3 SV=1	A8BVD3	0.13	43.551	38.0638	30.2048	37.8407	31.0479	29.2165	41.1238	40.3448	36.2017	34.6616	39.7575	47.2932	44.551	39.0638	31.2048	38.8407	32.0479	30.2165	42.1238	41.3448	37.2017	35.6616	40.7575	48.2932	1.13643	0.184506
EF-hand domain-containing protein OS=Giardia intestinalis (strain ATCC 50803 / WB clone C6) OX=184922 GN=GL50803_00101260 PE=4 SV=1	A8BRC8	0.13	0	0	0	0	0	0	0	0	0.430972	1.42445	0.401591	0	1	1	1	1	1	1	1	1	1.43097	2.42445	1.40159	1	1.37617	0.460658
TRP domain containing protein OS=Giardia intestinalis (strain ATCC 50803 / WB clone C6) OX=184922 GN=GL50803_0011100 PE=3 SV=1	A8B607	0.13	0	0.500839	1.67804	2.07916	0	0	0	0	0.215486	0	0.200795	0	1	1.50084	2.67804	3.07916	1	1	1	1	1.21549	1	1.2008	1	0.625488	-0.676946
Protein 21.1 OS=Giardia intestinalis (strain P15) OX=658858 GN=GLP15_367 PE=4 SV=1	E1F548	0.13	11.0455	35.4483	24.7791	20.8609	20.2282	33.5546	15.231	44.1612	36.2017	48.0357	26.2372	37.7595	12.0455	36.4483	25.7791	21.8609	21.2282	34.5546	16.231	45.1612	37.2017	49.0357	27.2372	38.7595	1.40621	0.49181
Ciliary dynein heavy chain 11 OS=Giardia intestinalis (strain ATCC 50803 / WB clone C6) OX=184922 GN=GL50803_0042285 PE=3 SV=1	A8BT70	0.13	0	0.333893	0.671217	1.66333	0	0	0	0	0	0	0	0	1	1.33389	1.67122	2.66333	1	1	1	1	1	1	1	1	0.692166	-0.530809
Kinase, NEK OS=Giardia intestinalis (strain ATCC 50803 / WB clone C6) OX=184922 GN=GL50803_007183 PE=4 SV=1	A8BVF2	0.13	0	0.667785	0.335608	1.66333	0	0	0	0	0	0	0	0	1	1.66779	1.33561	2.66333	1	1	1	1	1	1	1	1	0.692303	-0.530524
DNA-directed DNA polymerase OS=Giardia intestinalis (strain ATCC 50803 / WB clone C6) OX=184922 GN=GL50803_0010775 PE=3 SV=1	A8BJK0	0.13	0	1.00168	2.01365	4.15832	2.82254	3.18725	1.5231	0	1.29292	1.89927	1.20477	0.450412	1	2.00168	3.01365	5.15832	3.82254	4.18725	2.5231	1	2.29292	2.89927	2.20477	1.45041	0.644852	-0.63296
Ubiquitin fusion degradation protein 1 OS=Giardia intestinalis (strain P15) OX=658858 GN=GLP15_2469 PE=3 SV=1	E1F8R0	0.13	0	0.667785	0.671217	1.66333	0	0.531208	0	0	0.430972	0	0	0.450412	1	1.66779	1.67122	2.66333	1	1.53121	1	1	1.43097	1	1	1.45041	0.721808	-0.470313
Nucleotide-binding protein 1 OS=Giardia intestinalis (strain ATCC 50803 / WB clone C6) OX=184922 GN=GL50803_0014604 PE=4 SV=1	A8B3U7	0.13	1.89352	0.333893	0.671217	3.32665	2.82254	0.531208	0	0	1.29292	0.474817	1.20477	0.900823	2.89352	1.33389	1.67122	4.32665	3.82254	1.53121	1	1	2.29292	1.47482	2.20477	1.90082	0.633758	-0.657997
Uncharacterized protein OS=Giardia intestinalis OX=5741 GN=DHA2_152610 PE=4 SV=1	V6TBS7	0.13	5.68056	4.17366	3.35608	0.623747	1.41127	5.04648	1.5231	1.0904	3.23229	1.89927	1.60636	2.25206	6.68056	5.17366	4.35608	1.62375	2.41127	6.04648	2.5231	2.0904	4.23229	2.89927	2.60636	3.25206	0.669543	-0.578752
Ankyrin repeat protein 3 OS=Giardia intestinalis (strain ATCC 50803 / WB clone C6) OX=184922 GN=GL50803_0012139 PE=4 SV=1	A8B9H1	0.13	0.631173	1.33557	2.68487	2.6336	0	4.95794	3.04621	7.45107	2.0112	5.85607	1.40557	4.35398	1.63117	2.33557	3.68487	3.6336	1	5.95794	4.04621	8.45107	3.0112	6.85607	2.40557	5.35398	1.65126	0.723563
Ribosomal protein L18 OS=Giardia intestinalis (strain ATCC 50803 / WB clone C6) OX=184922 GN=GL50803_0011950 PE=3 SV=1	A8B4T7	0.13	3.78704	7.34564	10.5717	13.3066	4.23381	10.3586	9.13863	7.63281	10.1278	9.73375	22.0875	22.971	4.78704	8.34564	11.5717	14.3066	5.23381	11.3586	10.1386	8.63281	11.1278	10.7337	23.0875	23.971	1.57709	0.657266
Ankyrin repeat protein 1 OS=Giardia intestinalis (strain ATCC 50803 / WB clone C6) OX=184922 GN=GL50803_0017046 PE=4 SV=1	A8BZE2	0.13	0	1.33557	1.67804	1.24749	0	2.12483	0	3.2712	1.29292	2.37408	2.81114	2.70247	1	2.33557	2.67804	2.24749	1	3.12483	1	4.2712	2.29292	3.37408	3.81114	3.70247	1.48974	0.575059
Ankyrin repeat protein 1 OS=Giardia intestinalis (strain ATCC 50803 / WB clone C6) OX=184922 GN=GL50803_0040390 PE=4 SV=1	A8B7M2	0.13	0	3.00503	1.34243	1.66333	0	1.59363	0	0	0.861945	0.474817	1.20477	0	1	4.00503	2.34243	2.66333	1	2.59363	1	1	1.86194	1.47482	2.20477	1	0.62785	-0.671508
Inositol-3-phosphate synthase OS=Giardia intestinalis (strain ATCC 50803 / WB clone C6) OX=184922 GN=GL50803_0017579 PE=3 SV=1	A8B4M5	0.13	5.68056	4.6745	4.69852	11.6433	2.82254	3.18725	0	0	4.74069	3.32372	6.02386	2.25206	6.68056	5.6745	5.69852	12.6433	3.82254	4.18725	1	1	5.74069	4.32372	7.02386	3.25206	0.57717	-0.792931
Uncharacterized protein OS=Giardia intestinalis (strain ATCC 50803 / WB clone C6) OX=184922 GN=GL50803_8880 PE=4 SV=1	A8BJU8	0.13	3.78704	0.333893	1.34243	1.24749	0	0	0	0	0	0	0.401591	0.450412	4.78704	1.33389	2.34243	2.24749	1	1	1	1	1	1	1.40159	1.45041	0.539067	-0.891464
DinF protein OS=Giardia intestinalis (strain ATCC 50803 / WB clone C6) OX=184922 GN=GL50803_0016671 PE=4 SV=1	A8B4G9	0.13	0	1.33557	0.335608	0.415832	0	0	0	0	0	0	0	0	1	2.33557	1.33561	1.41583	1	1	1	1	1	1	1	1	0.741931	-0.430644
DUF4471 domain-containing protein OS=Giardia intestinalis (strain P15) OX=658858 GN=GLP15_1763 PE=4 SV=1	E1F793	0.13	0	0.333893	0.335608	0.623747	0	0.265604	0	0	0	0	0.401591	0	1	1.33389	1.33561	1.62375	1	1.2656	1	1	1	1	1.40159	1	0.8469	-0.239737
High cysteine membrane protein Group 2 OS=Giardia intestinalis (strain ATCC 50803 / WB clone C6) OX=184922 GN=GL50803_0024880 PE=4 SV=1	A8B2I7	0.13	13.2546	11.3523	9.06143	4.98998	14.1127	7.96813	19.8004	14.1752	11.2053	13.2949	8.43341	14.4132	14.2546	12.3523	10.0614	5.98998	15.1127	8.96813	20.8004	15.1752	12.2053	14.2949	9.43341	15.4132	1.30841	0.387816
5'-3' exoribonuclease 2 OS=Giardia intestinalis (strain P15) OX=658858 GN=GLP15_4406 PE=4 SV=1	E1F363	0.13	0	0.500839	0.335608	0	0	0	1.5231	0	0.646458	0.712225	0.401591	0	1	1.50084	1.33561	1	1	1	2.5231	1	1.64646	1.71223	1.40159	1	1.35792	0.441403
Uncharacterized protein OS=Giardia intestinalis (strain ATCC 50803 / WB clone C6) OX=184922 GN=GL50803_008692 PE=4 SV=1	A8BWP4	0.13	7.57408	6.34396	8.72582	5.40581	2.82254	8.49933	7.61552	7.63281	12.0672	10.446	9.23659	5.40494	8.57408	7.34396	9.72582	6.40581	3.82254	9.49933	8.61552	8.63281	13.0672	11.446	10.2366	6.40494	1.28722	0.364256
Uncharacterized protein OS=Giardia intestinalis OX=5741 GN=DHA2_14481 PE=4 SV=1	V6TGK4	0.13	0	2.00336	1.34243	0.415832	0	2.65604	0	0	0.861945	0.474817	0.401591	0	1	3.00336	2.34243	1.41583	1	3.65604	1	1	1.86194	1.47482	1.40159	1	0.623173	-0.682295
Protein 21.1 OS=Giardia intestinalis (strain P15) OX=658858 GN=GLP15_1528 PE=4 SV=1	E1EYL3	0.13	25.5625	14.0235	5.87315	7.55427	13.1718	13.8114	11.4233	5.63374	9.69688	12.7409	5.48841	3.52822	26.5625	15.0235	6.87315	8.55427	14.1718	14.8114	12.4233	6.63374	10.6969	13.7409	6.48841	4.52822	0.633879	-0.657722
HECT domain-containing protein OS=Giardia intestinalis (strain ATCC 50803 / WB clone C6) OX=184922 GN=GL50803_0016321 PE=4 SV=1	A8BIP6	0.13	0	1.66946	1.34243	2.07916	0	1.06242	0	0	1.29292	0	0.401591	0.450412	1	2.66946	2.34243	3.07916	1	2.06242	1	1	2.29292	1	1.40159	1.45041	0.670172	-0.577396
Uncharacterized protein OS=Giardia intestinalis (strain ATCC 50803 / WB clone C6) OX=184922 GN=GL50803_0016902 PE=4 SV=1	A8BHU2	0.13	0	2.33725	2.01365	1.24749	2.82254	4.24967	7.61552	11.9944	2.15486	3.79853	2.00795	2.25206	1	3.33725	3.01365	2.24749	3.82254	5.24967	8.61552	12.9944	3.15486	4.79853	3.00795	3.25206	1.9187	0.940132
Ribosomal protein S29e OS=Giardia intestinalis (strain ATCC 50803 / WB clone C6) OX=184922 GN=GL50803_0039483 PE=3 SV=1	A0A644FA19	0.13	0	1.33557	0	0	0	2.12483	4.56931	1.0904	1.29292	0	2.40954	1.35123	1	2.33557	1	1	1	3.12483	5.56931	2.0904	2.29292	1	3.40954	2.35123	1.76667	0.821032
Protein SDA1 OS=Giardia intestinalis (strain ATCC 50803 / WB clone C6) OX=184922 GN=GL50803_0016299 PE=3 SV=1	A8BNX5	0.13	0	1.33557	1.00683	0.831663	0	0.531208	0	0	0	0.474817	0.401591	0.450412	1	2.33557	2.00683	1.83166	1	1.53121	1	1	1	1.47482	1.40159	1.45041	0.754932	-0.405581
Ankyrin repeat protein OS=Giardia intestinalis OX=5741 GN=DHA2_102023 PE=4 SV=1	V6T8Q2	0.14	3.78704	14.6913	7.38338	8.31663	8.46761	10.093	4.56931	3.2712	9.48139	5.22299	8.835	3.60329	4.78704	15.6913	8.38338	9.31663	9.46761	11.093	5.56931	4.2712	10.4814	6.22299	9.835	4.60329	0.697718	-0.519284
Uncharacterized protein OS=Giardia intestinalis (strain P15) OX=658858 GN=GLP15_1750 PE=4 SV=1	E1F7A6	0.14	0	0.166946	1.17463	0.831663	0	0.265604	0	0	0	0	0.401591	0	1	1.16695	2.17463	1.83166	1	1.2656	1	1	1	1	1.40159	1	0.758586	-0.398615
Ankyrin repeat protein 2 OS=Giardia intestinalis (strain ATCC 50803 / WB clone C6) OX=184922 GN=GL50803_0014203 PE=4 SV=1	A8B3E8	0.14	0	0.333893	0.335608	1.24749	0	0	0	0	0	0	0	0	1	1.33389	1.33561	2.24749	1	1	1	1	1	1	1	1	0.757863	-0.399991
ATP-dependent RNA helicase A OS=Giardia intestinalis (strain ATCC 50803 / WB clone C6) OX=184922 GN=GL50803_0092739 PE=4 SV=1	A8BBY3	0.14	0	0.333893	0.335608	1.24749	0	0	0	0	0	0	0	0	1	1.33389	1.33561	2.24749	1	1	1	1	1	1	1	1	0.757863	-0.399991
Ankyrin repeat protein OS=Giardia intestinalis OX=5741 GN=DHA2_3294 PE=3 SV=1	V6TC78	0.14	0	0.333893	0.335608	1.24749	0	0	0	0	0	0	0	0	1	1.33389	1.33561	2.24749	1	1	1	1	1	1	1	1	0.757863	-0.399991
Cilia- and flagella-associated protein 300 OS=Giardia intestinalis OX=5741 GN=DHA2_8942 PE=3 SV=1	V6TL76	0.14	0	1.00168	1.34243	2.07916	0	1.59363	0	0	0.861945	0.949634	0.401591	0	1	2.00168	2.34243	3.07916	1	2.59363	1	1	1.86194	1.94963	1.40159	1	0.683468	-0.549053
Beta-giardin (Fragment) OS=Giardia intestinalis OX=5741 GN=bg PE=3 SV=1	A0A2I7YW49	0.14	0.58609	0.793264	0.620855	0.613847	1.81449	1.51099	1.0154	5.84143	1.26829	1.62191	1.06326	2.81471	1.58609	1.79326	1.62086	1.61385	2.81449	2.51099	2.0154	6.84143	2.26829	2.62191	2.06326	3.81471	1.6437	0.716947
Uncharacterized protein OS=Giardia intestinalis (strain ATCC 50803 / WB clone C6) OX=184922 GN=GL50803_008058 PE=4 SV=1	A8B6M6	0.14	0	3.00503	1.67804	2.07916	0	1.59363	0	0	0.861945	1.42445	0.803181	0	1	4.00503	2.67804	3.07916	1	2.59363	1	1	1.86194	2.42445	1.80318	1	0.633161	-0.659355
Kinase, NEK OS=Giardia intestinalis (strain P15) OX=658858 GN=GLP15_3675 PE=4 SV=1	E1EYT6	0.14	0	0.333893	0.335608	0.623747	0	0	0	0	0.215486	0	0	0	1	1.33389	1.33561	1.62375	1	1	1	1	1.21549	1	1	1	0.852225	-0.230694
Uncharacterized protein OS=Giardia intestinalis (strain ATCC 50803 / WB clone C6) OX=184922 GN=GL50803_005890 PE=4 SV=1	A8BKU5	0.14	0	2.33725	1.00683	0.415832	0	2.12483	0	0	1.29292	0	0	0	1	3.33725	2.00683	1.41583	1	3.12483	1	1	2.29292	1	1	1	0.613637	-0.704542
Structural maintenance of chromosomes protein OS=Giardia intestinalis (strain ATCC 50803 / WB clone C6) OX=184922 GN=GL50803_00137745 PE=3 SV=1	A8B2I5	0.14	0	1.00168	1.34243	2.07916	0	0	0	0	0	0	0.401591	0.450412	1	2.00168	2.34243	3.07916	1	1	1	1	1	1	1.40159	1.45041	0.657376	-0.60521
Phosphomannomutase-2 OS=Giardia intestinalis (strain ATCC 50803 / WB clone C6) OX=184922 GN=GL50803_0011448 PE=3 SV=1	A8BC13	0.14	1.89352	3.33893	3.02048	2.49499	5.64507	1.59363	1.5231	2.1808	2.58583	1.89927	2.40954	1.35123	2.89352	4.33893	4.02048	3.49499	6.64507	2.59363	2.5231	3.1808	3.58583	2.89927	3.40954	2.35123	0.748325	-0.418263
Not1 N-terminal domain, CCR4-Not complex component-containing protein OS=Giardia intestinalis (strain ATCC 50803 / WB clone C6) OX=184922 GN=GL50803_008061 PE=3 SV=1	A8B6N1	0.14	0	0.667785	0.671217	0.415832	0	1.06242	0	0	0	0.474817	0	0.450412	1	1.66779	1.67122	1.41583	1	2.06242	1	1	1	1.47482	1	1.45041	0.785418	-0.348467
Palmitoyltransferase OS=Giardia intestinalis OX=5741 GN=DHA2_9529 PE=3 SV=1	V6TC26	0.14	0	0.667785	1.00683	2.91082	2.82254	1.59363	1.5231	0	0.430972	0	0.401591	1.35123	1	1.66779	2.00683	3.91082	3.82254	2.59363	2.5231	1	1.43097	1	1.40159	2.35123	0.647058	-0.628033
Uncharacterized protein OS=Giardia intestinalis (strain ATCC 50803 / WB clone C6) OX=184922 GN=GL50803_006377 PE=4 SV=1	A8B6D8	0.14	0	3.33893	4.69852	2.91082	0	1.59363	0	1.0904	0.430972	1.89927	0.803181	0.450412	1	4.33893	5.69852	3.91082	1	2.59363	1	2.0904	1.43097	2.89927	1.80318	1.45041	0.575682	-0.796656
Phosphorylated CTD interacting factor 1, WW domain protein OS=Giardia intestinalis OX=5741 GN=DHA2_24111 PE=4 SV=1	V6T8S3	0.14	0	0.667785	0	0.831663	0	0.531208	0	0	0	0	0.401591	0	1	1.66779	1	1.83166	1	1.53121	1	1	1	1	1.40159	1	0.797144	-0.327088
Ankyrin repeat protein OS=Giardia intestinalis OX=5741 GN=DHA2_14859 PE=4 SV=1	V6TD99	0.14	10.0988	46.4667	30.6523	21.4846	23.0507	41.7884	12.9464	50.7036	46.5451	74.6254	31.0564	56.2264	11.0988	47.4667	31.6523	22.4846	24.0507	42.7884	13.9464	51.7036	47.5451	75.6254	32.0564	57.2264	1.54896	0.631303
Uncharacterized protein OS=Giardia intestinalis (strain ATCC 50803 / WB clone C6) OX=184922 GN=GL50803_0015454 PE=4 SV=1	D3KH09	0.14	0	3.67282	2.01365	4.15832	0	1.06242	0	0	1.72389	0.474817	0.803181	0.450412	1	4.67282	3.01365	5.15832	1	2.06242	1	1	2.72389	1.47482	1.80318	1.45041	0.559069	-0.838901
ABC transporter family protein OS=Giardia intestinalis (strain P15) OX=658858 GN=GLP15_165 PE=4 SV=1	E1EY43	0.14	8.52084	0.333893	0.335608	0.831663	7.05634	1.32802	0.761552	0.5452	1.07743	0.237408	0.602386	0.675617	9.52084	1.33389	1.33561	1.83166	8.05634	2.32802	1.76155	1.5452	2.07743	1.23741	1.60239	1.67562	0.405615	-1.30182
Ankyrin repeat protein 1 OS=Giardia intestinalis (strain ATCC 50803 / WB clone C6) OX=184922 GN=GL50803_0015456 PE=4 SV=1	A8BDH7	0.14	0	1.33557	0	2.28707	0	1.06242	0	0	0.430972	0	0	0.450412	1	2.33557	1	3.28707	1	2.06242	1	1	1.43097	1	1	1.45041	0.644019	-0.634825
V-type H-transporting ATPase subunit F OS=Giardia intestinalis (strain ATCC 50803 / WB clone C6) OX=184922 GN=GL50803_008367 PE=3 SV=1	A0A644F762	0.14	0	3.67282	1.67804	1.24749	0	2.65604	0	0	0.861945	1.42445	0.803181	0	1	4.67282	2.67804	2.24749	1	3.65604	1	1	1.86194	2.42445	1.80318	1	0.595866	-0.74694
Ser/Thr phosphatase 2C, putative OS=Giardia intestinalis (strain P15) OX=658858 GN=GLP15_5093 PE=3 SV=1	E1EYI8	0.14	3.78704	3.17198	1.00683	2.07916	2.82254	2.92165	0.761552	0	1.93938	2.61149	1.40557	3.15288	4.78704	4.17198	2.00683	3.07916	3.82254	3.92165	1.76155	1	2.93938	3.61149	2.40557	4.15288	0.728383	-0.457231
Uncharacterized protein OS=Giardia intestinalis (strain ATCC 50803 / WB clone C6) OX=184922 GN=GL50803_008464 PE=4 SV=1	A8B1T0	0.14	0	0.333893	0.335608	2.49499	0	1.06242	0	0	0.430972	0	0	0	1	1.33389	1.33561	3.49499	1	2.06242	1	1	1.43097	1	1	1	0.628829	-0.669261
1-acyl-sn-glycerol-3-phosphate acyl transferase 2 (Fragment) OS=Giardia intestinalis OX=5741 GN=Slc2 PE=2 SV=1	B3FXL8	0.14	5.68056	3.50587	2.18145	11.6433	0	6.90571	1.5231	0	3.44778	3.56113	3.01193	1.57644	6.68056	4.50587	3.18145	12.6433	1	7.90571	2.5231	1	4.44778	4.56113	4.01193	2.57644	0.532351	-0.909551
DinF protein OS=Giardia intestinalis (strain ATCC 50803 / WB clone C6) OX=184922 GN=GL50803_16905 PE=4 SV=1	A8BHS0	0.14	0	1.00168	1.00683	0	0	0.531208	0	0	0	0.474817	0	0	1	2.00168	2.00683	1	1	1.53121	1	1	1	1.47482	1	1	0.758201	-0.399348
Group of Uncharacterized protein OS=Giardia intestinalis (strain ATCC 50803 / WB clone C6) OX=184922 GN=GL50803_0016678 PE=4 SV=1+1	A8BCD1 (+1)	0.14	3.78704	6.67785	4.0273	7.48497	0	5.84329	0	0	4.30972	2.37408	4.4175	3.60329	4.78704	7.67785	5.0273	8.48497	1	6.84329	1	1	5.30972	3.37408	5.4175	4.60329	0.612192	-0.707945
Uncharacterized protein OS=Giardia intestinalis (strain ATCC 50803 / WB clone C6) OX=184922 GN=GL50803_006447 PE=4 SV=1	A8B462	0.14	0	0.667785	1.00683	2.91082	0	0.531208	0	0	0.430972	0	0.401591	0	1	1.66779	2.00683	3.91082	1	1.53121	1	1	1.43097	1	1.40159	1	0.614625	-0.702222
Leucine-rich repeat protein OS=Giardia intestinalis (strain ATCC 50803 / WB clone C6) OX=184922 GN=GL50803_00137750 PE=4 SV=1	A8B3H2	0.14	3.78704	3.67282	1.67804	5.40581	0	3.18725	1.5231	0	3.01681	2.8489	0.803181	0.900823	4.78704	4.67282	2.67804	6.40581	1	4.18725	2.5231	1	4.01681	3.8489	1.80318	1.90082	0.635997	-0.652909
Uncharacterized protein OS=Giardia intestinalis (strain P15) OX=658858 GN=GLP15_844 PE=4 SV=1	E1F3V2	0.14	0	0.333893	0.335608	0	0	0	0	0	0	0	0	0	1	1.33389	1.33561	1	1	1	1	1	1	1	1	1	0.899618	-0.152616
3-hydroxy-3-methylglutaryl-coenzyme A reductase OS=Giardia intestinalis (strain ATCC 50803 / WB clone C6) OX=184922 GN=GL50803_7573 PE=3 SV=1	A8B8P2	0.14	0	0.333893	0.335608	0	0	0	0	0	0	0	0	0	1	1.33389	1.33561	1	1	1	1	1	1	1	1	1	0.899618	-0.152616
Uncharacterized protein OS=Giardia intestinalis (strain ATCC 50803 / WB clone C6) OX=184922 GN=GL50803_0017155 PE=4 SV=1	A8BSF3	0.14	0	0.333893	0.335608	0	0	0	0	0	0	0	0	0	1	1.33389	1.33561	1	1	1	1	1	1	1	1	1	0.899618	-0.152616
Aurora kinase OS=Giardia intestinalis OX=5741 GN=DHA2_5358 PE=3 SV=1	V6TBF3	0.14	0	0.333893	0.335608	0	0	0	0	0	0	0	0	0	1	1.33389	1.33561	1	1	1	1	1	1	1	1	1	0.899618	-0.152616
Uncharacterized protein OS=Giardia intestinalis (strain P15) OX=658858 GN=GLP15_1392 PE=4 SV=1	E1EZ95	0.14	0	0.166946	0.167804	0	0	0	0	0	0	0	0	0	1	1.16695	1.1678	1	1	1	1	1	1	1	1	1	0.947156	-0.0783253
Uncharacterized protein OS=Giardia intestinalis (strain ATCC 50803 / WB clone C6) OX=184922 GN=GL50803_00100987 PE=4 SV=1	A8BMJ2	0.14	0	0.667785	0.671217	0	0	0	0	0	0	0	0	0	1	1.66779	1.67122	1	1	1	1	1	1	1	1	1	0.81755	-0.290621
Uncharacterized protein OS=Giardia intestinalis (strain ATCC 50803 / WB clone C6) OX=184922 GN=GL50803_0017169 PE=4 SV=1	D3KGX2	0.14	0	0.333893	0.335608	0	0	0	0	0	0	0	0	0	1	1.33389	1.33561	1	1	1	1	1	1	1	1	1	0.899618	-0.152616
Uncharacterized protein OS=Giardia intestinalis (strain ATCC 50803 / WB clone C6) OX=184922 GN=GL50803_0010979 PE=4 SV=1	D3KGU2	0.14	0	0.333893	0.335608	0	0	0	0	0	0	0	0	0	1	1.33389	1.33561	1	1	1	1	1	1	1	1	1	0.899618	-0.152616
Putative MYND finger domain protein OS=Giardia intestinalis OX=5741 GN=DHA2_150626 PE=4 SV=1	V6TJ66	0.14	0	0.333893	0.335608	0	0	0	0	0	0	0	0	0	1	1.33389	1.33561	1	1	1	1	1	1	1	1	1	0.899618	-0.152616
Uncharacterized protein (Fragment) OS=Giardia intestinalis OX=5741 GN=DHA2_17499 PE=4 SV=1	V6TD98	0.14	0	0.333893	0.335608	0	0	0	0	0	0	0	0	0	1	1.33389	1.33561	1	1	1	1	1	1	1	1	1	0.899618	-0.152616
Uncharacterized protein OS=Giardia intestinalis (strain ATCC 50803 / WB clone C6) OX=184922 GN=GL50803_0014997 PE=4 SV=1	A8BAT3	0.14	0	0.333893	0.335608	0	0	0	0	0	0	0	0	0	1	1.33389	1.33561	1	1	1	1	1	1	1	1	1	0.899618	-0.152616
Uncharacterized protein OS=Giardia intestinalis (strain ATCC 50803 / WB clone C6) OX=184922 GN=GL50803_002201 PE=4 SV=1	A8BZF8	0.14	0	0.333893	0.335608	0	0	0	0	0	0	0	0	0	1	1.33389	1.33561	1	1	1	1	1	1	1	1	1	0.899618	-0.152616
Uncharacterized protein OS=Giardia intestinalis (strain ATCC 50803 / WB clone C6) OX=184922 GN=GL50803_002340 PE=4 SV=1	A8BHC9	0.15	0	0	0	0	0	0	0	0	0.430972	0	0	0.450412	1	1	1	1	1	1	1	1	1.43097	1	1	1.45041	1.1469	0.197736
Ribosomal protein L37 OS=Giardia intestinalis OX=5741 GN=DHA2_154535 PE=3 SV=1	V6TG99	0.15	1.89352	1.00168	1.34243	0	0	0	0	0	0	0	0.803181	0	2.89352	2.00168	2.34243	1	1	1	1	1	1	1	1.80318	1	0.664527	-0.589601
Uncharacterized protein OS=Giardia intestinalis (strain ATCC 50803 / WB clone C6) OX=184922 GN=GL50803_004577 PE=4 SV=1	A8BHE7	0.15	0	0	0	0	0	0	0	0	0.430972	0	0.401591	0	1	1	1	1	1	1	1	1	1.43097	1	1.40159	1	1.13876	0.187464
Uncharacterized protein OS=Giardia intestinalis (strain ATCC 50803 / WB clone C6) OX=184922 GN=GL50803_0016931 PE=4 SV=1	A8BKY4	0.15	0	0	0	0	0	0	0	0	0.430972	0	0.401591	0	1	1	1	1	1	1	1	1	1.43097	1	1.40159	1	1.13876	0.187464
Group of Uncharacterized protein OS=Giardia intestinalis (strain ATCC 50803 / WB clone C6) OX=184922 GN=GL50803_0011488 PE=4 SV=1+1	D3KH88 (+1)	0.15	0	0	0	0	0	0	0	0	0	0	0.401591	0.450412	1	1	1	1	1	1	1	1	1	1	1.40159	1.45041	1.142	0.191563
Uncharacterized protein OS=Giardia intestinalis (strain ATCC 50803 / WB clone C6) OX=184922 GN=GL50803_00114044 PE=4 SV=1	A8BJM2	0.15	0	0	0	0	0	0	0	0	0	0	0.401591	0.450412	1	1	1	1	1	1	1	1	1	1	1.40159	1.45041	1.142	0.191563
Uncharacterized protein OS=Giardia intestinalis (strain P15) OX=658858 GN=GLP15_76 PE=4 SV=1	E1F8F5	0.15	7.57408	7.01175	8.72582	14.5541	18.3465	6.3745	10.6617	8.72321	4.30972	5.6978	4.2167	7.657	8.57408	8.01175	9.72582	15.5541	19.3465	7.3745	11.6617	9.72321	5.30972	6.6978	5.2167	8.657	0.689144	-0.537122
Midasin OS=Giardia intestinalis OX=5741 GN=MDN1 PE=3 SV=1	Q8T5T1	0.15	0.631173	1.72511	0.447478	3.39596	0	0.885347	0.507702	0	0.718287	0.791361	0.133864	0	1.63117	2.72511	1.44748	4.39596	1	1.88535	1.5077	1	1.71829	1.79136	1.13386	1	0.62294	-0.682835
Variant-specific surface protein 1267 OS=Giardia intestinalis OX=5741 GN=vsp1267 PE=4 SV=2	Q07317	0.15	7.57408	8.79251	10.2361	0.831663	14.1127	12.1293	4.56931	8.54147	5.45898	7.12225	4.95295	4.0537	8.57408	9.79251	11.2361	1.83166	15.1127	13.1293	5.56931	9.54147	6.45898	8.12225	5.95295	5.0537	0.681991	-0.552175
Uncharacterized protein OS=Giardia intestinalis (strain ATCC 50803 / WB clone C6) OX=184922 GN=GL50803_29078 PE=4 SV=1	A8BD96	0.15	1.89352	2.67114	1.67804	3.32665	0	1.06242	1.5231	0	0	2.37408	0.803181	0	2.89352	3.67114	2.67804	4.32665	1	2.06242	2.5231	1	1	3.37408	1.80318	1	0.643369	-0.636281
Variant-specific surface protein OS=Giardia intestinalis OX=5741 GN=VSPA6-S2 PE=4 SV=1	Q24971	0.15	2.84028	7.45694	6.87997	0	8.46761	2.83311	0	7.45107	0.287315	3.00717	0.535454	0	3.84028	8.45694	7.87997	1	9.46761	3.83311	1	8.45107	1.28731	4.00717	1.53545	1	0.50122	-0.996484
Serine/threonine-protein phosphatase OS=Giardia intestinalis (strain ATCC 50803 / WB clone C6) OX=184922 GN=GL50803_0014545 PE=3 SV=1	A8BSX2	0.15	0	1.00168	0.167804	0.831663	0	0	0	0	0	0	0.200795	0	1	2.00168	1.1678	1.83166	1	1	1	1	1	1	1.2008	1	0.774988	-0.367753
Tenascin OS=Giardia intestinalis (strain ATCC 50803 / WB clone C6) OX=184922 GN=GL50803_114815 PE=4 SV=1	A8BS46	0.15	0	5.50923	5.70534	0	0	5.31208	1.5231	2.1808	8.61945	8.30929	5.82307	6.53097	1	6.50923	6.70534	1	1	6.31208	2.5231	3.1808	9.61945	9.30929	6.82307	7.53097	1.73069	0.791348
Coiled-coil protein OS=Giardia intestinalis (strain ATCC 50803 / WB clone C6) OX=184922 GN=GL50803_0016039 PE=4 SV=1	A0A644F389	0.15	0	0.500839	0	0.415832	0	0	0	0	0	0	0	0	1	1.50084	1	1.41583	1	1	1	1	1	1	1	1	0.867469	-0.205115
Uncharacterized protein OS=Giardia intestinalis (strain P15) OX=658858 GN=GLP15_2093 PE=4 SV=1	E1F043	0.15	0	0.500839	0	0.415832	0	0	0	0	0	0	0	0	1	1.50084	1	1.41583	1	1	1	1	1	1	1	1	0.867469	-0.205115
Uncharacterized protein OS=Giardia intestinalis (strain ATCC 50803 / WB clone C6) OX=184922 GN=GL50803_0032908 PE=4 SV=1	A8B590	0.15	0	0	1.00683	0.831663	0	0	0	0	0	0	0	0	1	1	2.00683	1.83166	1	1	1	1	1	1	1	1	0.765454	-0.385613
Kinase, NEK OS=Giardia intestinalis (strain ATCC 50803 / WB clone C6) OX=184922 GN=GL50803_0017069 PE=4 SV=1	A8B882	0.15	3.78704	2.67114	1.67804	0.415832	0	2.12483	0	0	1.72389	0	2.00795	0.450412	4.78704	3.67114	2.67804	1.41583	1	3.12483	1	1	2.72389	1	3.00795	1.45041	0.610561	-0.711793
Trichohyalin OS=Giardia intestinalis (strain ATCC 50803 / WB clone C6) OX=184922 GN=GL50803_0016840 PE=4 SV=1	A8BTJ9	0.15	0	0	0.335608	0.415832	0	0	0	0	0	0	0	0	1	1	1.33561	1.41583	1	1	1	1	1	1	1	1	0.888699	-0.170233
Protein phosphatases PP1 regulatory subunit SDS22 OS=Giardia intestinalis (strain ATCC 50803 / WB clone C6) OX=184922 GN=GL50803_0017567 PE=4 SV=1	A8BU45	0.15	0	0	0.335608	0.415832	0	0	0	0	0	0	0	0	1	1	1.33561	1.41583	1	1	1	1	1	1	1	1	0.888699	-0.170233
Uncharacterized protein OS=Giardia intestinalis (strain ATCC 50803 / WB clone C6) OX=184922 GN=GL50803_006245 PE=4 SV=1	A8BBN4	0.15	0	0	0.671217	0.831663	0	0	0	0	0	0	0	0	1	1	1.67122	1.83166	1	1	1	1	1	1	1	1	0.799693	-0.322482
Ankyrin repeat protein 1 OS=Giardia intestinalis (strain ATCC 50803 / WB clone C6) OX=184922 GN=GL50803_0023314 PE=4 SV=1	A0A644F2T9	0.15	0	0	0.335608	0.415832	0	0	0	0	0	0	0	0	1	1	1.33561	1.41583	1	1	1	1	1	1	1	1	0.888699	-0.170233
Group of Trafficking protein particle complex subunit OS=Giardia intestinalis (strain ATCC 50803 / WB clone C6) OX=184922 GN=GL50803_008003 PE=3 SV=1+1	A8B8Z9 (+1)	0.15	0	0	0.335608	0.415832	0	0	0	0	0	0	0	0	1	1	1.33561	1.41583	1	1	1	1	1	1	1	1	0.888699	-0.170233
ERCC4 domain-containing protein OS=Giardia intestinalis (strain ATCC 50581 / GS clone H7) OX=598745 GN=GL50581_3310 PE=4 SV=1	C6LWZ5	0.15	0	0	0.335608	0.415832	0	0	0	0	0	0	0	0	1	1	1.33561	1.41583	1	1	1	1	1	1	1	1	0.888699	-0.170233
Cytochrome b5-like Heme/Steroid binding domain-containing protein OS=Giardia intestinalis (strain ATCC 50803 / WB clone C6) OX=184922 GN=GL50803_002972 PE=3 SV=1	A8BD17	0.15	0	0.333893	0	0.415832	0	0	0	0	0	0	0	0	1	1.33389	1	1.41583	1	1	1	1	1	1	1	1	0.888925	-0.169866
Uncharacterized protein OS=Giardia intestinalis (strain ATCC 50803 / WB clone C6) OX=184922 GN=GL50803_00d60704 PE=4 SV=1	A0A644F5X1	0.15	0	0.667785	0	0.831663	0	0	0	0	0	0	0	0	1	1.66779	1	1.83166	1	1	1	1	1	1	1	1	0.800059	-0.321822
CDP-diacylglycerol--glycerol-3-phosphate 3-phosphatidyltransferase OS=Giardia intestinalis OX=5741 GN=DHA2_151950 PE=4 SV=1	V6TC11	0.15	0	0.333893	0	0.415832	0	0	0	0	0	0	0	0	1	1.33389	1	1.41583	1	1	1	1	1	1	1	1	0.888925	-0.169866
Alpha-18 giardin OS=Giardia intestinalis OX=5741 PE=4 SV=1	Q4VPQ1	0.15	0	1.33557	0	1.66333	0	0	0	0	0	0	0	0	1	2.33557	1	2.66333	1	1	1	1	1	1	1	1	0.666748	-0.584786
Putative Spindle pole protein OS=Giardia intestinalis (strain ATCC 50803 / WB clone C6) OX=184922 GN=GL50803_0016830 PE=4 SV=1	A8BFS6	0.15	0	0.333893	0	0.415832	0	0	0	0	0	0	0	0	1	1.33389	1	1.41583	1	1	1	1	1	1	1	1	0.888925	-0.169866
Uncharacterized protein OS=Giardia intestinalis (strain ATCC 50803 / WB clone C6) OX=184922 GN=GL50803_00114912 PE=4 SV=1	D3KGQ4	0.15	0	0.333893	0	0.415832	0	0	0	0	0	0	0	0	1	1.33389	1	1.41583	1	1	1	1	1	1	1	1	0.888925	-0.169866
Uncharacterized protein OS=Giardia intestinalis (strain ATCC 50803 / WB clone C6) OX=184922 GN=GL50803_0010079 PE=4 SV=1	A8BS23	0.15	0	0.333893	0	0.415832	0	0	0	0	0	0	0	0	1	1.33389	1	1.41583	1	1	1	1	1	1	1	1	0.888925	-0.169866
Ferredoxin Fd1, Fd2 OS=Giardia intestinalis (strain P15) OX=658858 GN=GLP15_3138 PE=4 SV=1	E1EVR4	0.15	0	0.333893	0	0.415832	0	0	0	0	0	0	0	0	1	1.33389	1	1.41583	1	1	1	1	1	1	1	1	0.888925	-0.169866
Uncharacterized protein OS=Giardia intestinalis (strain ATCC 50803 / WB clone C6) OX=184922 GN=GL50803_0011743 PE=4 SV=1	A8B8V1	0.15	0	0.333893	0	0.415832	0	0	0	0	0	0	0	0	1	1.33389	1	1.41583	1	1	1	1	1	1	1	1	0.888925	-0.169866
Putative TPR repeat family protein OS=Giardia intestinalis OX=5741 GN=DHA2_7639 PE=4 SV=1	V6TK90	0.15	0	0.333893	0	0.415832	0	0	0	0	0	0	0	0	1	1.33389	1	1.41583	1	1	1	1	1	1	1	1	0.888925	-0.169866
Uncharacterized protein OS=Giardia intestinalis OX=5741 GN=DHA2_11153 PE=4 SV=1	V6TLU9	0.15	0	0.667785	0	0.831663	0	0	0	0	0	0	0	0	1	1.66779	1	1.83166	1	1	1	1	1	1	1	1	0.800059	-0.321822
Ankyrin repeat protein OS=Giardia intestinalis OX=5741 GN=GSB_14539 PE=4 SV=1	V6TRY9	0.15	0	0.166946	0	0.207916	0	0	0	0	0	0	0	0	1	1.16695	1	1.20792	1	1	1	1	1	1	1	1	0.941197	-0.0874316
Uncharacterized protein OS=Giardia intestinalis (strain ATCC 50803 / WB clone C6) OX=184922 GN=GL50803_0096324 PE=4 SV=1	D3KG53	0.15	0	0.333893	0	0.415832	0	0	0	0	0	0	0	0	1	1.33389	1	1.41583	1	1	1	1	1	1	1	1	0.888925	-0.169866
Src-associated protein-like protein OS=Giardia intestinalis (strain ATCC 50803 / WB clone C6) OX=184922 GN=GL50803_15026 PE=4 SV=1	A8BE73	0.15	0	0.333893	0	0.415832	0	0	0	0	0	0	0	0	1	1.33389	1	1.41583	1	1	1	1	1	1	1	1	0.888925	-0.169866
Uncharacterized protein OS=Giardia intestinalis (strain P15) OX=658858 GN=GLP15_4321 PE=4 SV=1	E1EWU9	0.15	0	0.166946	0	0.207916	0	0	0	0	0	0	0	0	1	1.16695	1	1.20792	1	1	1	1	1	1	1	1	0.941197	-0.0874316
Ubiquitin-conjugating enzyme E2 OS=Giardia intestinalis OX=5741 GN=DHA2_15162 PE=3 SV=1	V6TFS8	0.15	0	0.333893	0	0.415832	0	0	0	0	0	0	0	0	1	1.33389	1	1.41583	1	1	1	1	1	1	1	1	0.888925	-0.169866
Uncharacterized protein OS=Giardia intestinalis (strain ATCC 50803 / WB clone C6) OX=184922 GN=GL50803_0013775 PE=4 SV=1	A8BAC7	0.15	0	0.667785	0	0.831663	0	0	0	0	0	0	0	0	1	1.66779	1	1.83166	1	1	1	1	1	1	1	1	0.800059	-0.321822
Uncharacterized protein OS=Giardia intestinalis (strain ATCC 50803 / WB clone C6) OX=184922 GN=GL50803_0016966 PE=4 SV=1	A8B933	0.15	0	0.333893	0	0.415832	0	0	0	0	0	0	0	0	1	1.33389	1	1.41583	1	1	1	1	1	1	1	1	0.888925	-0.169866
Uncharacterized protein OS=Giardia intestinalis OX=5741 GN=DHA2_5749 PE=4 SV=1	V6TK92	0.15	0	0.333893	0	0.415832	0	0	0	0	0	0	0	0	1	1.33389	1	1.41583	1	1	1	1	1	1	1	1	0.888925	-0.169866
Protein 21.1 OS=Giardia intestinalis (strain P15) OX=658858 GN=GLP15_1257 PE=4 SV=1	E1EZQ4	0.15	0	0.667785	0	0.831663	0	0	0	0	0	0	0	0	1	1.66779	1	1.83166	1	1	1	1	1	1	1	1	0.800059	-0.321822
General transcription factor IIH subunit 4 OS=Giardia intestinalis (strain ATCC 50803 / WB clone C6) OX=184922 GN=GL50803_005062 PE=3 SV=1	A8BUN7	0.15	0	0.333893	0	0.415832	0	0	0	0	0	0	0	0	1	1.33389	1	1.41583	1	1	1	1	1	1	1	1	0.888925	-0.169866
Group of Kinetochore protein SPC25 OS=Giardia intestinalis (strain ATCC 50803 / WB clone C6) OX=184922 GN=GL50803_002833 PE=3 SV=1+1	A8BNW6 (+1)	0.15	0	0.333893	0	0.415832	0	0	0	0	0	0	0	0	1	1.33389	1	1.41583	1	1	1	1	1	1	1	1	0.888925	-0.169866
Uncharacterized protein OS=Giardia intestinalis (strain P15) OX=658858 GN=GLP15_640 PE=4 SV=1	E1F5A6	0.15	0	0.333893	0	0.415832	0	0	0	0	0	0	0	0	1	1.33389	1	1.41583	1	1	1	1	1	1	1	1	0.888925	-0.169866
Putative tRNA-ribosyltransferase OS=Giardia intestinalis (strain ATCC 50803 / WB clone C6) OX=184922 GN=GL50803_0016110 PE=4 SV=1	A8BQ65	0.15	0	0.333893	0	0.415832	0	0	0	0	0	0	0	0	1	1.33389	1	1.41583	1	1	1	1	1	1	1	1	0.888925	-0.169866
Uncharacterized protein OS=Giardia intestinalis (strain ATCC 50803 / WB clone C6) OX=184922 GN=GL50803_00102056 PE=4 SV=1	A8BJB2	0.15	0	0.333893	0	0.415832	0	0	0	0	0	0	0	0	1	1.33389	1	1.41583	1	1	1	1	1	1	1	1	0.888925	-0.169866
Uncharacterized protein OS=Giardia intestinalis (strain ATCC 50803 / WB clone C6) OX=184922 GN=GL50803_0030233 PE=4 SV=1	A8BHW4	0.15	0	0.333893	0	0.415832	0	0	0	0	0	0	0	0	1	1.33389	1	1.41583	1	1	1	1	1	1	1	1	0.888925	-0.169866
Uncharacterized protein OS=Giardia intestinalis OX=5741 GN=GSB_150952 PE=4 SV=1	V6U4F1	0.15	0	0.111298	0	0.138611	0	0	0	0	0	0	0	0	1	1.1113	1	1.13861	1	1	1	1	1	1	1	1	0.960014	-0.0588725
Histone-like transcription factor, CBF/NF-Y family protein OS=Giardia intestinalis OX=5741 GN=DHA2_14553 PE=4 SV=1	V6TE28	0.15	0	1.00168	0	1.24749	0	0	0	0	0	0	0	0	1	2.00168	1	2.24749	1	1	1	1	1	1	1	1	0.727346	-0.459287
NADP-specific glutamate dehydrogenase OS=Giardia intestinalis OX=5741 PE=2 SV=1	P28724	0.15	15.0084	14.5267	13.1806	12.066	23.333	18.5278	10.6472	20.6709	9.309	10.4833	12.2304	10.6415	16.0084	15.5267	14.1806	13.066	24.333	19.5278	11.6472	21.6709	10.309	11.4833	13.2304	11.6415	0.779231	-0.359877
Uncharacterized protein OS=Giardia intestinalis (strain ATCC 50803 / WB clone C6) OX=184922 GN=GL50803_0016297 PE=4 SV=1	A0A644F7L5	0.15	0	0.667785	0	0	0	0.531208	0	0	0	0	0	0	1	1.66779	1	1	1	1.53121	1	1	1	1	1	1	0.83345	-0.262833
Uncharacterized protein OS=Giardia intestinalis (strain ATCC 50803 / WB clone C6) OX=184922 GN=GL50803_0093002 PE=4 SV=1	A8BHX3	0.15	0	1.33557	2.34926	1.66333	0	1.59363	0	1.0904	0.430972	0.949634	0.401591	0	1	2.33557	3.34926	2.66333	1	2.59363	1	2.0904	1.43097	1.94963	1.40159	1	0.685578	-0.544608
Trichohyalin OS=Giardia intestinalis (strain ATCC 50803 / WB clone C6) OX=184922 GN=GL50803_0017571 PE=4 SV=1	A8BU68	0.15	0	0	0	0.415832	0	0.531208	0	0	0	0	0	0	1	1	1	1.41583	1	1.53121	1	1	1	1	1	1	0.863677	-0.211436
Dynein regulatory complex protein 10 OS=Giardia intestinalis (strain ATCC 50803 / WB clone C6) OX=184922 GN=GL50803_0012163 PE=3 SV=1	A8BZP5	0.15	0	0	0	0.415832	0	0.531208	0	0	0	0	0	0	1	1	1	1.41583	1	1.53121	1	1	1	1	1	1	0.863677	-0.211436
Uncharacterized protein OS=Giardia intestinalis (strain P15) OX=658858 GN=GLP15_4111 PE=4 SV=1	E1F6B3	0.15	0	0	0	0.207916	0	0.265604	0	0	0	0	0	0	1	1	1	1.20792	1	1.2656	1	1	1	1	1	1	0.926853	-0.109588
Ankyrin repeat protein 1 OS=Giardia intestinalis (strain ATCC 50803 / WB clone C6) OX=184922 GN=GL50803_00101397 PE=4 SV=1	A8B8V5	0.15	0	4.3406	0.671217	2.91082	0	2.65604	0	0	2.15486	0	0.803181	0	1	5.3406	1.67122	3.91082	1	3.65604	1	1	3.15486	1	1.80318	1	0.540335	-0.888074
MSP domain-containing protein OS=Giardia intestinalis OX=5741 GN=DHA2_21048 PE=4 SV=1	V6TKS0	0.15	0	0	0	2.07916	2.82254	0	0	0	0	0	0	0	1	1	1	3.07916	3.82254	1	1	1	1	1	1	1	0.550373	-0.861518
Argonaute OS=Giardia intestinalis (strain ATCC 50803 / WB clone C6) OX=184922 GN=GL50803_002902 PE=4 SV=1	A0A644EY87	0.15	0	0.333893	0.503413	1.45541	0	0.796813	0	0	0.430972	0	0.401591	0	1	1.33389	1.50341	2.45541	1	1.79681	1	1	1.43097	1	1.40159	1	0.751696	-0.411779
Dynamin GTPase OS=Giardia intestinalis OX=5741 GN=DLP PE=4 SV=1	Q8T6L2	0.15	76.6876	43.573	81.2172	72.1468	66.3296	51.5272	100.525	87.7773	52.5786	73.5966	66.6641	109.45	77.6876	44.573	82.2172	73.1468	67.3296	52.5272	101.525	88.7773	53.5786	74.5966	67.6641	110.45	1.24935	0.321172
Uncharacterized protein OS=Giardia intestinalis (strain ATCC 50803 / WB clone C6) OX=184922 GN=GL50803_0014602 PE=4 SV=1	A8B3U3	0.15	1.89352	3.00503	1.34243	4.98998	0	2.65604	0	1.0904	0.430972	2.8489	1.20477	0.900823	2.89352	4.00503	2.34243	5.98998	1	3.65604	1	2.0904	1.43097	3.8489	2.20477	1.90082	0.627338	-0.672686
Uncharacterized protein OS=Giardia intestinalis (strain ATCC 50803 / WB clone C6) OX=184922 GN=GL50803_0015085 PE=4 SV=1	A8BA38	0.15	1.89352	2.67114	1.67804	2.07916	0	0.531208	0	0	0.861945	2.37408	0.401591	0	2.89352	3.67114	2.67804	3.07916	1	1.53121	1	1	1.86194	3.37408	1.40159	1	0.648864	-0.624012
Uncharacterized protein OS=Giardia intestinalis (strain ATCC 50803 / WB clone C6) OX=184922 GN=GL50803_006026 PE=4 SV=1	A8B4F7	0.15	0	0.667785	0	0.831663	0	0.531208	0	0	0.430972	0	0	0	1	1.66779	1	1.83166	1	1.53121	1	1	1.43097	1	1	1	0.800803	-0.320481
Uncharacterized protein OS=Giardia intestinalis OX=5741 GN=DHA2_14868 PE=4 SV=1	V6TGR2	0.15	0	1.00168	1.00683	1.24749	0	0	0	0	0.430972	0	0.401591	0	1	2.00168	2.00683	2.24749	1	1	1	1	1.43097	1	1.40159	1	0.738177	-0.437962
Ankyrin repeat protein OS=Giardia intestinalis OX=5741 GN=DHA2_150728 PE=4 SV=1	V6TI17	0.15	0	0.333893	0.335608	0.831663	2.82254	0.531208	0	0	0	0.474817	0.401591	0	1	1.33389	1.33561	1.83166	3.82254	1.53121	1	1	1	1.47482	1.40159	1	0.633484	-0.658621
Group of Putative WD40 family protein OS=Giardia intestinalis OX=5741 GN=DHA2_9173 PE=4 SV=1+1	V6TGM8 (+1)	0.15	1.89352	0.333893	1.00683	1.24749	0	0.531208	3.04621	1.0904	1.29292	1.42445	1.20477	0.900823	2.89352	1.33389	2.00683	2.24749	1	1.53121	4.04621	2.0904	2.29292	2.42445	2.20477	1.90082	1.35836	0.441869
Uncharacterized protein OS=Giardia intestinalis OX=5741 GN=DHA2_11054 PE=4 SV=1	V6TGK1	0.15	0	0.333893	0.335608	1.66333	0	0.531208	0	0	0.430972	0	0	0	1	1.33389	1.33561	2.66333	1	1.53121	1	1	1.43097	1	1	1	0.725513	-0.462927
Uncharacterized protein OS=Giardia intestinalis OX=5741 GN=GSB_152972 PE=4 SV=1	V6TXG7	0.15	0	0.166946	0.167804	0.831663	0	0.265604	0	0	0.215486	0	0	0	1	1.16695	1.1678	1.83166	1	1.2656	1	1	1.21549	1	1	1	0.836312	-0.257887
Dynein heavy chain OS=Giardia intestinalis OX=5741 GN=GSB_100906 PE=3 SV=1	V6U3W3	0.15	0	1.51365	1.81229	2.35638	0	0.708278	0	0	0.553081	0.886325	0.401591	0.600549	1	2.51365	2.81229	3.35638	1	1.70828	1	1	1.55308	1.88632	1.40159	1.60055	0.681287	-0.553666
CH_2 domain-containing protein OS=Giardia intestinalis (strain P15) OX=658858 GN=GLP15_732 PE=4 SV=1	E1F404	0.15	0	0.500839	0.503413	0.831663	0	0	0	0	0	0	0.200795	0.225206	1	1.50084	1.50341	1.83166	1	1	1	1	1	1	1.2008	1.22521	0.82007	-0.28618
Ubiquitin-conjugating enzyme E2 OS=Giardia intestinalis OX=5741 GN=DHA2_3978 PE=3 SV=1	V6TD87	0.15	0	2.33725	3.02048	2.07916	0	2.65604	0	0	1.72389	0.474817	1.60636	0.450412	1	3.33725	4.02048	3.07916	1	3.65604	1	1	2.72389	1.47482	2.60636	1.45041	0.637266	-0.650031
LSU ribosomal protein L37AE OS=Giardia intestinalis OX=5741 GN=DHA2_5517 PE=3 SV=1	V6TCV5	0.15	5.68056	11.6862	12.0819	7.9008	2.82254	10.093	7.61552	5.452	11.2053	10.9208	26.1034	31.0784	6.68056	12.6862	13.0819	8.9008	3.82254	11.093	8.61552	6.452	12.2053	11.9208	27.1034	32.0784	1.74843	0.80606
Alpha-snap OS=Giardia intestinalis (strain ATCC 50803 / WB clone C6) OX=184922 GN=GL50803_0010856 PE=3 SV=1	A0A644EZI2	0.16	39.7639	27.3792	6.04095	5.40581	33.8704	27.0916	24.3697	20.7176	9.91236	10.9208	6.82704	5.40494	40.7639	28.3792	7.04095	6.40581	34.8704	28.0916	25.3697	21.7176	10.9124	11.9208	7.82704	6.40494	0.578161	-0.790458
Synaptic glycoprotein SC2 OS=Giardia intestinalis (strain ATCC 50803 / WB clone C6) OX=184922 GN=GL50803_0088581 PE=3 SV=1	A8BNY7	0.16	0	0.667785	1.67804	1.24749	0	0.531208	0	0	0	0.474817	0.803181	0	1	1.66779	2.67804	2.24749	1	1.53121	1	1	1	1.47482	1.80318	1	0.718848	-0.476241
Ankyrin repeat protein 1 OS=Giardia intestinalis (strain ATCC 50803 / WB clone C6) OX=184922 GN=GL50803_0016390 PE=4 SV=1	A0A644F2P7	0.16	0	1.33557	2.01365	0	0	0	0	0	0	0	0	0	1	2.33557	3.01365	1	1	1	1	1	1	1	1	1	0.641765	-0.639884
Non-specific serine/threonine protein kinase OS=Giardia intestinalis OX=5741 GN=DHA2_35180 PE=3 SV=1	V6TB23	0.16	0	0.333893	1.34243	1.24749	0	0	0	0	0.430972	0	0	0	1	1.33389	2.34243	2.24749	1	1	1	1	1.43097	1	1	1	0.720652	-0.472625
Uncharacterized protein OS=Giardia intestinalis (strain ATCC 50803 / WB clone C6) OX=184922 GN=GL50803_0037161 PE=4 SV=1	A0A644EZL4	0.16	0	1.33557	2.01365	0.415832	0	0	0	0	0	0.474817	0	0	1	2.33557	3.01365	1.41583	1	1	1	1	1	1.47482	1	1	0.66306	-0.592788
Ankyrin repeat protein 1 OS=Giardia intestinalis (strain ATCC 50803 / WB clone C6) OX=184922 GN=GL50803_007414 PE=4 SV=1	A8BXB8	0.16	15.1482	11.6862	5.36973	11.2275	5.64507	12.2178	1.5231	2.1808	12.4982	5.22299	11.6461	5.40494	16.1482	12.6862	6.36973	12.2275	6.64507	13.2178	2.5231	3.1808	13.4982	6.22299	12.6461	6.40494	0.660919	-0.597456
TPH domain-containing protein OS=Giardia intestinalis OX=5741 GN=DHA2_13372 PE=4 SV=1	V6TF99	0.16	0	1.00168	0.335608	0	0	1.06242	0	0	0	0	0.401591	0	1	2.00168	1.33561	1	1	2.06242	1	1	1	1	1.40159	1	0.762121	-0.391908
Uncharacterized protein OS=Giardia intestinalis (strain ATCC 50803 / WB clone C6) OX=184922 GN=GL50803_0016803 PE=4 SV=1	A8B2B2	0.16	0	2.67114	5.03413	1.24749	2.82254	3.71846	0	0	2.58583	2.37408	0.803181	1.80165	1	3.67114	6.03413	2.24749	3.82254	4.71846	1	1	3.58583	3.37408	1.80318	2.80165	0.631102	-0.664056
High cysteine membrane protein EGF-like OS=Giardia intestinalis (strain ATCC 50803 / WB clone C6) OX=184922 GN=GL50803_00113213 PE=4 SV=1	A8BYX4	0.16	0	0.763183	0.771899	0.0831663	0	0.63745	0	0.21808	0.387875	0.0949634	0	0	1	1.76318	1.7719	1.08317	1	1.63745	1	1.21808	1.38788	1.09496	1	1	0.811672	-0.301031
Rab GTPase-like family protein OS=Giardia intestinalis (strain ATCC 50803 / WB clone C6) OX=184922 GN=GL50803_0041927 PE=4 SV=1	A8BD07	0.16	0	1.33557	0.671217	1.66333	0	0.531208	0	0	0.861945	0	0	0.450412	1	2.33557	1.67122	2.66333	1	1.53121	1	1	1.86194	1	1	1.45041	0.716805	-0.480348
Uncharacterized protein OS=Giardia intestinalis (strain ATCC 50803 / WB clone C6) OX=184922 GN=GL50803_00111869 PE=4 SV=1	A8BCL6	0.16	0	0.333893	0	0.207916	0	0	0	0	0	0	0	0	1	1.33389	1	1.20792	1	1	1	1	1	1	1	1	0.917178	-0.124727
Uncharacterized protein OS=Giardia intestinalis (strain ATCC 50803 / WB clone C6) OX=184922 GN=GL50803_0013316 PE=4 SV=1	A8B720	0.16	0	0.667785	0	0.415832	0	0	0	0	0	0	0	0	1	1.66779	1	1.41583	1	1	1	1	1	1	1	1	0.847025	-0.239524
Uncharacterized protein OS=Giardia intestinalis (strain ATCC 50803 / WB clone C6) OX=184922 GN=GL50803_0017189 PE=4 SV=1	A8B2M2	0.16	0	0.667785	0	0.415832	0	0	0	0	0	0	0	0	1	1.66779	1	1.41583	1	1	1	1	1	1	1	1	0.847025	-0.239524
Uncharacterized protein OS=Giardia intestinalis OX=5741 GN=DHA2_11613 PE=4 SV=1	V6TE71	0.16	0	0.667785	0	0.415832	0	0	0	0	0	0	0	0	1	1.66779	1	1.41583	1	1	1	1	1	1	1	1	0.847025	-0.239524
Uncharacterized protein OS=Giardia intestinalis OX=5741 GN=DHA2_152713 PE=4 SV=1	V6TBH4	0.16	0	0.667785	0	0.415832	0	0	0	0	0	0	0	0	1	1.66779	1	1.41583	1	1	1	1	1	1	1	1	0.847025	-0.239524
Kinase, NEK OS=Giardia intestinalis (strain ATCC 50581 / GS clone H7) OX=598745 GN=GL50581_251 PE=4 SV=1	C6LNE8	0.16	0	0	0.671217	0.415832	0	0	0	0	0	0	0	0	1	1	1.67122	1.41583	1	1	1	1	1	1	1	1	0.846615	-0.240222
kinase, wee OS=Giardia intestinalis (strain ATCC 50803 / WB clone C6) OX=184922 GN=GL50803_00115572 PE=4 SV=1	A8B810	0.16	0	0	0.671217	0.415832	0	0	0	0	0	0	0	0	1	1	1.67122	1.41583	1	1	1	1	1	1	1	1	0.846615	-0.240222
Beta giardin (Fragment) OS=Giardia intestinalis OX=5741 PE=3 SV=1	A0A3G9KAJ8	0.16	2.13318	6.46755	3.57441	1.91334	5.4453	6.90016	3.25687	13.4034	4.25639	8.13886	4.24611	10.1569	3.13318	7.46755	4.57441	2.91334	6.4453	7.90016	4.25687	14.4034	5.25639	9.13886	5.24611	11.1569	1.5249	0.608717
Uncharacterized protein OS=Giardia intestinalis (strain ATCC 50803 / WB clone C6) OX=184922 GN=GL50803_00103878 PE=4 SV=1	A8BC97	0.16	0	0.667785	0	0	0	0	0	0	1.29292	0.949634	0.803181	0	1	1.66779	1	1	1	1	1	1	2.29292	1.94963	1.80318	1	1.35663	0.44003
RNA polymerase Rpb5, C-terminal domain OS=Giardia intestinalis OX=5741 GN=DHA2_137609 PE=3 SV=1	V6TMT2	0.16	1.89352	0.667785	0.671217	0.831663	0	0	0	0	0	0.474817	0.401591	0.450412	2.89352	1.66779	1.67122	1.83166	1	1	1	1	1	1.47482	1.40159	1.45041	0.728009	-0.457972
Uncharacterized protein OS=Giardia intestinalis (strain ATCC 50803 / WB clone C6) OX=184922 GN=GL50803_0012741 PE=4 SV=1	A8BUC7	0.16	1.89352	1.00168	0	0	0	1.06242	0	0	0.430972	0.474817	0	0	2.89352	2.00168	1	1	1	2.06242	1	1	1.43097	1.47482	1	1	0.693518	-0.527994
Palmitoyltransferase OS=Giardia intestinalis (strain ATCC 50803 / WB clone C6) OX=184922 GN=GL50803_006733 PE=3 SV=1	A8BE48	0.16	0	0.667785	1.34243	1.66333	0	1.06242	0	0	0	0.949634	0.401591	0.450412	1	1.66779	2.34243	2.66333	1	2.06242	1	1	1	1.94963	1.40159	1.45041	0.726683	-0.460603
Qc-SNARE 3 OS=Giardia intestinalis (strain ATCC 50803 / WB clone C6) OX=184922 GN=GL50803_0010013 PE=4 SV=1	A8B2Y5	0.16	3.78704	29.7164	15.438	9.77204	28.2254	28.4197	9.13863	20.7176	14.8685	9.25893	9.83897	5.85535	4.78704	30.7164	16.438	10.772	29.2254	29.4197	10.1386	21.7176	15.8685	10.2589	10.839	6.85535	0.623591	-0.681329
Kinase, NEK OS=Giardia intestinalis (strain ATCC 50581 / GS clone H7) OX=598745 GN=GL50581_3733 PE=4 SV=1	C6LY62	0.16	0	0.612137	0.615282	1.45541	0	1.15095	2.28466	0.908667	0.57463	2.21581	0.535454	0.975892	1	1.61214	1.61528	2.45541	1	2.15095	3.28466	1.90867	1.57463	3.21581	1.53545	1.97589	1.37232	0.456619
Transporter (Fragment) OS=Giardia intestinalis OX=5741 GN=GSB_35341 PE=4 SV=1	V6U1E4	0.16	0	0	0	0	0	0	0	0	0	0.474817	0.803181	0	1	1	1	1	1	1	1	1	1	1.47482	1.80318	1	1.213	0.278579
Uncharacterized protein OS=Giardia intestinalis OX=5741 GN=DHA2_150146 PE=4 SV=1	V6TP98	0.16	3.78704	17.6963	18.4585	14.9699	8.46761	27.0916	12.1848	15.2656	32.7539	26.1149	23.2923	21.6198	4.78704	18.6963	19.4585	15.9699	9.46761	28.0916	13.1848	16.2656	33.7539	27.1149	24.2923	22.6198	1.42251	0.508442
2-deoxy-D-ribose 5-phosphate aldolase OS=Giardia intestinalis (strain ATCC 50803 / WB clone C6) OX=184922 GN=GL50803_0015127 PE=3 SV=1	E2RTX0	0.16	15.1482	12.6879	13.7599	3.32665	8.46761	12.2178	4.56931	5.452	12.9292	6.17262	10.4414	5.85535	16.1482	13.6879	14.7599	4.32665	9.46761	13.2178	5.56931	6.452	13.9292	7.17262	11.4414	6.85535	0.718073	-0.477798
Kinase, CAMKK OS=Giardia intestinalis (strain ATCC 50803 / WB clone C6) OX=184922 GN=GL50803_0096363 PE=4 SV=1	A0A644F600	0.16	7.57408	5.34228	5.36973	5.40581	0	2.12483	1.5231	0	3.44778	4.27335	2.81114	2.25206	8.57408	6.34228	6.36973	6.40581	1	3.12483	2.5231	1	4.44778	5.27335	3.81114	3.25206	0.638262	-0.647779
MORN repeat-containing protein 5 OS=Giardia intestinalis (strain ATCC 50803 / WB clone C6) OX=184922 GN=GL50803_009481 PE=4 SV=1	A8BHF9	0.16	0	0.333893	0	0.415832	0	0	0	0	0.430972	0.949634	0.401591	0.450412	1	1.33389	1	1.41583	1	1	1	1	1.43097	1.94963	1.40159	1.45041	1.2197	0.286521
Degreening related gene dee76 protein OS=Giardia intestinalis (strain ATCC 50803 / WB clone C6) OX=184922 GN=GL50803_0017294 PE=3 SV=1	A8BB10	0.16	0	0.333893	1.00683	1.66333	0	1.06242	0	0	0.861945	0	0.401591	0	1	1.33389	2.00683	2.66333	1	2.06242	1	1	1.86194	1	1.40159	1	0.721558	-0.470813
Kinase, NEK OS=Giardia intestinalis (strain ATCC 50803 / WB clone C6) OX=184922 GN=GL50803_0016967 PE=4 SV=1	A8B932	0.16	20.8287	11.8532	14.2634	17.4649	8.46761	16.7331	11.4233	8.72321	17.0234	11.3956	12.8509	8.33261	21.8287	12.8532	15.2634	18.4649	9.46761	17.7331	12.4233	9.72321	18.0234	12.3956	13.8509	9.33261	0.792264	-0.335948
Kinase, AGC MAST OS=Giardia intestinalis (strain ATCC 50803 / WB clone C6) OX=184922 GN=GL50803_00113522 PE=4 SV=1	A8B1S2	0.16	0	2.00336	0.671217	1.66333	0	0	0	0	0	0	0.803181	0	1	3.00336	1.67122	2.66333	1	1	1	1	1	1	1.80318	1	0.658082	-0.603662
Uncharacterized protein OS=Giardia intestinalis (strain ATCC 50803 / WB clone C6) OX=184922 GN=GL50803_004852 PE=4 SV=1	A8BTN1	0.16	0	0.333893	0	0	0	0	1.5231	3.2712	0	0	0.401591	0	1	1.33389	1	1	1	1	2.5231	4.2712	1	1	1.40159	1	1.76762	0.821806
Uncharacterized protein OS=Giardia intestinalis (strain ATCC 50803 / WB clone C6) OX=184922 GN=GL50803_0016550 PE=4 SV=1	A8BIY9	0.17	0	0.667785	1.00683	0	0	0.531208	0	0	1.72389	1.89927	2.00795	0.450412	1	1.66779	2.00683	1	1	1.53121	1	1	2.72389	2.89927	3.00795	1.45041	1.47231	0.558083
Dmc1b OS=Giardia intestinalis (strain P15) OX=658858 GN=GLP15_2034 PE=3 SV=1	E1EZY7	0.17	0	1.66946	0.671217	0	0	0.531208	0	0	0	0	0.401591	0	1	2.66946	1.67122	1	1	1.53121	1	1	1	1	1.40159	1	0.721559	-0.470811
p-loop containing Nucleoside Triphosphate Hydrolase superfamily protein OS=Giardia intestinalis OX=5741 GN=DHA2_12820 PE=4 SV=1	V6TKN6	0.17	2.84028	0.333893	0.335608	0.831663	1.41127	1.85923	0.761552	0.5452	1.07743	0.237408	0.602386	0.675617	3.84028	1.33389	1.33561	1.83166	2.41127	2.85923	1.76155	1.5452	2.07743	1.23741	1.60239	1.67562	0.727273	-0.459431
Beta giardin (Fragment) OS=Giardia intestinalis OX=5741 PE=3 SV=1	A0A3G9JZW8	0.17	4.60674	11.4861	6.43064	1.93265	9.01699	10.6282	5.18099	21.5078	7.32822	12.4324	7.19219	18.2961	5.60674	12.4861	7.43064	2.93265	10.017	11.6282	6.18099	22.5078	8.32822	13.4324	8.19219	19.2961	1.5556	0.637471
Uncharacterized protein OS=Giardia intestinalis (strain ATCC 50803 / WB clone C6) OX=184922 GN=GL50803_008358 PE=4 SV=1	A8BRV0	0.17	0	1.66946	0.671217	1.66333	0	2.12483	0	0	0.430972	0.474817	0	1.35123	1	2.66946	1.67122	2.66333	1	3.12483	1	1	1.43097	1.47482	1	2.35123	0.680776	-0.554748
N-terminal acetyltransferase complex ARD1 subunit OS=Giardia intestinalis OX=5741 GN=GSB_8707 PE=4 SV=1	V6U360	0.17	0	0.166946	0.503413	1.24749	0	0.531208	0	0	0.215486	0	0.401591	0	1	1.16695	1.50341	2.24749	1	1.53121	1	1	1.21549	1	1.40159	1	0.783173	-0.352597
Potassium-transporting ATPase alpha chain 1 (Fragment) OS=Giardia intestinalis (strain P15) OX=658858 GN=GLP15_2849 PE=4 SV=1	E1F8Y8	0.17	17.0417	8.90381	17.0041	7.34636	14.1127	10.8012	12.6925	10.904	7.61384	11.5539	5.35454	9.00823	18.0417	9.90381	18.0041	8.34636	15.1127	11.8012	13.6925	11.904	8.61384	12.5539	6.35454	10.0082	0.777332	-0.363398
Viral A-type inclusion protein repeat protein OS=Giardia intestinalis OX=5741 GN=DHA2_3409 PE=4 SV=1	V6T8N4	0.17	0	0.667785	0.335608	0.415832	0	0.265604	0	0	0.215486	0.237408	0.200795	0	1	1.66779	1.33561	1.41583	1	1.2656	1	1	1.21549	1.23741	1.2008	1	0.865821	-0.207859
Coiled-coil protein OS=Giardia intestinalis (strain P15) OX=658858 GN=GLP15_12 PE=4 SV=1	E1EWF3	0.17	0	0.667785	0.335608	0.415832	0	0.265604	0	0	0.215486	0.237408	0.200795	0	1	1.66779	1.33561	1.41583	1	1.2656	1	1	1.21549	1.23741	1.2008	1	0.865821	-0.207859
Uncharacterized protein OS=Giardia intestinalis (strain ATCC 50803 / WB clone C6) OX=184922 GN=GL50803_0026988 PE=4 SV=1	A8BML0	0.17	0	0.333893	0	2.07916	0	0.531208	0	0	0	0	0	0	1	1.33389	1	3.07916	1	1.53121	1	1	1	1	1	1	0.670821	-0.575999
Phosphoglycerate mutase (2,3-diphosphoglycerate-independent) OS=Giardia intestinalis (strain P15) OX=658858 GN=GLP15_1426 PE=3 SV=1	E1F4U1	0.17	1.89352	5.00839	5.03413	4.36623	4.23381	4.78088	2.28466	4.3616	8.40396	7.12225	7.22863	5.17973	2.89352	6.00839	6.03413	5.36623	5.23381	5.78088	3.28466	5.3616	9.40396	8.12225	8.22863	6.17973	1.29581	0.373855
Beta giardin (Fragment) OS=Giardia intestinalis OX=5741 PE=3 SV=1	A0A3G9K727	0.17	4.07752	3.86358	2.33595	0.129947	2.82254	5.47674	2.13235	11.5037	3.55258	5.78599	2.81022	7.34171	5.07752	4.86358	3.33595	1.12995	3.82254	6.47674	3.13235	12.5037	4.55258	6.78599	3.81022	8.34171	1.58367	0.663271
Ankyrin repeat protein 1 OS=Giardia intestinalis (strain ATCC 50803 / WB clone C6) OX=184922 GN=GL50803_0033660 PE=4 SV=1	A8BBW8	0.17	7.57408	14.0235	13.4243	4.98998	5.64507	12.2178	10.6617	16.356	11.6363	25.6401	8.03181	12.6115	8.57408	15.0235	14.4243	5.98998	6.64507	13.2178	11.6617	17.356	12.6363	26.6401	9.03181	13.6115	1.42368	0.509629
Coatomer alpha subunit OS=Giardia intestinalis (strain ATCC 50803 / WB clone C6) OX=184922 GN=GL50803_0011953 PE=4 SV=1	A8B4T8	0.17	1.89352	2.00336	3.18828	8.52455	2.82254	1.85923	0	1.0904	2.37035	3.79853	1.40557	1.12603	2.89352	3.00336	4.18828	9.52455	3.82254	2.85923	1	2.0904	3.37035	4.79853	2.40557	2.12603	0.600608	-0.735503
Ankyrin repeat protein OS=Giardia intestinalis OX=5741 GN=DHA2_13590 PE=4 SV=1	V6TFD9	0.17	0	1.00168	0.335608	0	0	1.59363	0	0	0.430972	0	0	0	1	2.00168	1.33561	1	1	2.59363	1	1	1.43097	1	1	1	0.72008	-0.473771
Elongation factor 1-alpha (Fragment) OS=Giardia intestinalis OX=5741 GN=ef1a PE=3 SV=1	E9M2H0	0.17	35.0301	48.5257	101.242	69.7211	80.4423	57.282	59.6549	74.1473	83.9677	78.4239	92.5666	108.024	36.0301	49.5257	102.242	70.7211	81.4423	58.282	60.6549	75.1473	84.9677	79.4239	93.5666	109.024	1.26251	0.33629
Gamma giardin protein OS=Giardia intestinalis OX=5741 GN=GSB_153064 PE=4 SV=1	A8W230	0.17	11.3611	60.1007	36.5813	6.65331	36.693	60.5578	22.8466	128.667	40.9424	72.647	36.5448	71.165	12.3611	61.1007	37.5813	7.65331	37.693	61.5578	23.8466	129.667	41.9424	73.647	37.5448	72.165	1.7381	0.797507
ABC transporter family protein OS=Giardia intestinalis (strain P15) OX=658858 GN=GLP15_2358 PE=4 SV=1	E1F4Y4	0.17	7.57408	3.83977	2.51706	4.36623	11.2901	1.06242	5.33087	1.6356	0.861945	0.949634	1.20477	5.17973	8.57408	4.83977	3.51706	5.36623	12.2901	2.06242	6.33087	2.6356	1.86194	1.94963	2.20477	6.17973	0.577428	-0.792288
Phospholipid-translocating P-type ATPase (Flippase) OS=Giardia intestinalis OX=5741 GN=GSB_152823 PE=4 SV=1	V6TRQ7	0.17	0.94676	0.667785	1.34243	0.623747	1.41127	1.32802	0.761552	0.5452	0.861945	0.474817	0.602386	1.35123	1.94676	1.66779	2.34243	1.62375	2.41127	2.32802	1.76155	1.5452	1.86194	1.47482	1.60239	2.35123	0.860156	-0.21733
P-type phospholipid transporter OS=Giardia intestinalis (strain ATCC 50803 / WB clone C6) OX=184922 GN=GL50803_0016958 PE=3 SV=1	A8BTD4	0.17	0	0.667785	0.671217	0.207916	0	0.265604	0	0	0.215486	0	0.200795	0.225206	1	1.66779	1.67122	1.20792	1	1.2656	1	1	1.21549	1	1.2008	1.22521	0.850108	-0.234282
Putative Rab32 OS=Giardia intestinalis (strain ATCC 50803 / WB clone C6) OX=184922 GN=GL50803_0016979 PE=4 SV=1	A8B7Z5	0.17	1.89352	3.00503	2.01365	2.07916	2.82254	1.06242	3.04621	1.0904	0.861945	2.37408	0.401591	0.450412	2.89352	4.00503	3.01365	3.07916	3.82254	2.06242	4.04621	2.0904	1.86194	3.37408	1.40159	1.45041	0.753571	-0.408185
Pepdidase_M14_N domain-containing protein OS=Giardia intestinalis OX=5741 GN=DHA2_10976 PE=4 SV=1	V6TK49	0.17	0	0.667785	0.335608	0	0	0	0	0	0	0	0	0	1	1.66779	1.33561	1	1	1	1	1	1	1	1	1	0.856728	-0.223092
Coiled-coil protein OS=Giardia intestinalis (strain ATCC 50803 / WB clone C6) OX=184922 GN=GL50803_00113137 PE=4 SV=1	A8B6W9	0.17	0	0.667785	0.335608	0	0	0	0	0	0	0	0	0	1	1.66779	1.33561	1	1	1	1	1	1	1	1	1	0.856728	-0.223092
Leucine-rich repeat protein OS=Giardia intestinalis (strain ATCC 50803 / WB clone C6) OX=184922 GN=GL50803_0016020 PE=4 SV=1	A8BCC0	0.17	0	0.667785	0.335608	0	0	0	0	0	0	0	0	0	1	1.66779	1.33561	1	1	1	1	1	1	1	1	1	0.856728	-0.223092
VSP OS=Giardia intestinalis (strain P15) OX=658858 GN=GLP15_2590 PE=4 SV=1	E1F8S1	0.17	0	0.333893	0.167804	0	0	0	0	0	0	0	0	0	1	1.33389	1.1678	1	1	1	1	1	1	1	1	1	0.922836	-0.115854
Uncharacterized protein OS=Giardia intestinalis (strain ATCC 50803 / WB clone C6) OX=184922 GN=GL50803_006928 PE=4 SV=1	A8B376	0.17	0	0.667785	0.335608	0	0	0	0	0	0	0	0	0	1	1.66779	1.33561	1	1	1	1	1	1	1	1	1	0.856728	-0.223092
Partner of Nob1 OS=Giardia intestinalis (strain ATCC 50803 / WB clone C6) OX=184922 GN=GL50803_0016718 PE=3 SV=1	A8BE77	0.17	0	1.33557	2.34926	2.91082	0	0	0	0	0.861945	0	0.803181	0	1	2.33557	3.34926	3.91082	1	1	1	1	1.86194	1	1.80318	1	0.608553	-0.716544
Variant-specific surface protein OS=Giardia intestinalis OX=5741 GN=DHA2_151686 PE=4 SV=1	V6TH15	0.17	0	1.33557	0.783086	0	0	0.531208	0	0	0.287315	0.316545	0	0	1	2.33557	1.78309	1	1	1.53121	1	1	1.28731	1.31654	1	1	0.763464	-0.389368
Uncharacterized protein OS=Giardia intestinalis (strain ATCC 50803 / WB clone C6) OX=184922 GN=GL50803_0016577 PE=4 SV=1	A8BQT0	0.17	0	0.333893	0.671217	0	0	0	0	0	0	0	0	0	1	1.33389	1.67122	1	1	1	1	1	1	1	1	1	0.856518	-0.223445
Uncharacterized protein OS=Giardia intestinalis (strain ATCC 50803 / WB clone C6) OX=184922 GN=GL50803_0017123 PE=4 SV=1	D3KG55	0.17	0	0.333893	0.671217	0	0	0	0	0	0	0	0	0	1	1.33389	1.67122	1	1	1	1	1	1	1	1	1	0.856518	-0.223445
PlsC domain-containing protein OS=Giardia intestinalis OX=5741 GN=DHA2_15987 PE=4 SV=1	V6TBX9	0.17	0	0.333893	0.671217	0	0	0	0	0	0	0	0	0	1	1.33389	1.67122	1	1	1	1	1	1	1	1	1	0.856518	-0.223445
PX domain-containing protein OS=Giardia intestinalis (strain ATCC 50803 / WB clone C6) OX=184922 GN=GL50803_0016596 PE=4 SV=1	A8B341	0.18	9.4676	9.34899	10.0683	5.40581	8.46761	7.43692	3.04621	2.1808	8.18847	8.5467	8.835	7.20658	10.4676	10.349	11.0683	6.40581	9.46761	8.43692	4.04621	3.1808	9.18847	9.5467	9.835	8.20658	0.783052	-0.352819
Uncharacterized protein OS=Giardia intestinalis (strain ATCC 50803 / WB clone C6) OX=184922 GN=GL50803_0017577 PE=4 SV=1	A8BA94	0.18	0	1.00168	1.67804	1.24749	0	1.06242	0	0	0.861945	0.474817	0.803181	0	1	2.00168	2.67804	2.24749	1	2.06242	1	1	1.86194	1.47482	1.80318	1	0.740693	-0.433052
Spindle pole body component OS=Giardia intestinalis (strain ATCC 50803 / WB clone C6) OX=184922 GN=GL50803_17429 PE=3 SV=1	A8BD62	0.18	0	2.00336	0	2.07916	0	1.06242	0	0	0.861945	0.474817	0	0	1	3.00336	1	3.07916	1	2.06242	1	1	1.86194	1.47482	1	1	0.658305	-0.603172
High cysteine membrane protein VSP-like OS=Giardia intestinalis (strain ATCC 50803 / WB clone C6) OX=184922 GN=GL50803_112584 PE=4 SV=1	A8BSY8	0.18	0.94676	1.83641	1.67804	0.970274	8.46761	1.32802	9.90018	4.9068	0.646458	3.24458	3.61432	9.90905	1.94676	2.83641	2.67804	1.97027	9.46761	2.32802	10.9002	5.9068	1.64646	4.24458	4.61432	10.9091	1.80059	0.848472
Putative WD40 domain protein (Fragment) OS=Giardia intestinalis OX=5741 GN=DHA2_16709 PE=4 SV=1	V6TK34	0.18	0	1.33557	3.35608	3.32665	0	0.531208	0	0	1.29292	0.949634	0.401591	0	1	2.33557	4.35608	4.32665	1	1.53121	1	1	2.29292	1.94963	1.40159	1	0.594119	-0.751177
Phosphopyruvate hydratase OS=Giardia intestinalis OX=5741 GN=enol PE=3 SV=1	Q8WP40	0.18	99.4098	51.9203	47.6564	71.9389	64.9184	62.9482	100.525	97.5909	77.575	62.9132	62.2466	86.0286	100.41	52.9203	48.6564	72.9389	65.9184	63.9482	101.525	98.5909	78.575	63.9132	63.2466	87.0286	1.21761	0.284054
Flagellar transport protein 57 (Fragment) OS=Giardia intestinalis OX=5741 GN=DHA2_14713 PE=3 SV=1	V6TB24	0.18	0.94676	1.66946	1.34243	2.49499	0	0.265604	0.761552	0	0.215486	0.237408	0	1.57644	1.94676	2.66946	2.34243	3.49499	1	1.2656	1.76155	1	1.21549	1.23741	1	2.57644	0.691148	-0.532933
Calmodulin OS=Giardia intestinalis (strain ATCC 50803 / WB clone C6) OX=184922 GN=GL50803_0013652 PE=4 SV=1	A8BZH8	0.18	1.89352	1.00168	0.335608	0	0	0	0	0	0.430972	0	0	0	2.89352	2.00168	1.33561	1	1	1	1	1	1.43097	1	1	1	0.696686	-0.52142
Protein disulfide isomerase (Fragment) OS=Giardia intestinalis OX=5741 GN=DHA2_14670 PE=4 SV=1	V6TK17	0.18	5.68056	24.0403	25.8418	8.73246	14.1127	28.154	12.1848	26.1696	27.1513	29.4386	59.0338	18.9173	6.68056	25.0403	26.8418	9.73246	15.1127	29.154	13.1848	27.1696	28.1513	30.4386	60.0338	19.9173	1.58931	0.668399
V-type proton ATPase subunit a OS=Giardia intestinalis (strain ATCC 50803 / WB clone C6) OX=184922 GN=GL50803_0018470 PE=3 SV=1	A8BGB4	0.18	20.8287	39.3993	38.0916	22.247	56.4507	20.1859	18.2773	28.3504	21.1176	26.1149	21.6859	28.3759	21.8287	40.3993	39.0916	23.247	57.4507	21.1859	19.2773	29.3504	22.1176	27.1149	22.6859	29.3759	0.737794	-0.438711
Dolichyl-diphosphooligosaccharide--protein glycotransferase OS=Giardia intestinalis OX=5741 GN=DHA2_137685 PE=3 SV=1	V6THU1	0.18	0	0	0	0	0	0	0	0	0.861945	0	0.401591	0	1	1	1	1	1	1	1	1	1.86194	1	1.40159	1	1.21059	0.275709
Uncharacterized protein OS=Giardia intestinalis OX=5741 GN=DHA2_8049 PE=4 SV=1	V6TJ64	0.18	0	3.33893	1.67804	5.82164	0	4.24967	0	0	3.87875	0.474817	0.401591	0.450412	1	4.33893	2.67804	6.82164	1	5.24967	1	1	4.87875	1.47482	1.40159	1.45041	0.531365	-0.912225
Uncharacterized protein OS=Giardia intestinalis (strain ATCC 50803 / WB clone C6) OX=184922 GN=GL50803_0011034 PE=4 SV=1	A8B2V7	0.18	5.68056	3.67282	1.67804	5.82164	5.64507	6.90571	4.56931	3.2712	5.17167	2.37408	3.61432	2.70247	6.68056	4.67282	2.67804	6.82164	6.64507	7.90571	5.56931	4.2712	6.17167	3.37408	4.61432	3.70247	0.782487	-0.353861
High cysteine membrane protein OS=Giardia intestinalis (strain ATCC 50803 / WB clone C6) OX=184922 GN=GL50803_0016158 PE=4 SV=1	A8BX17	0.18	0	0.667785	0.335608	0.415832	0	0	3.04621	1.0904	0.430972	0.474817	0.401591	0	1	1.66779	1.33561	1.41583	1	1	4.04621	2.0904	1.43097	1.47482	1.40159	1	1.54248	0.62525
Phosphatase, putative OS=Giardia intestinalis (strain ATCC 50803 / WB clone C6) OX=184922 GN=GL50803_004357 PE=4 SV=1	A8BPG1	0.18	1.89352	1.33557	1.00683	3.74248	2.82254	0.531208	1.5231	1.0904	0.861945	0.949634	1.60636	0.900823	2.89352	2.33557	2.00683	4.74248	3.82254	1.53121	2.5231	2.0904	1.86194	1.94963	2.60636	1.90082	0.746144	-0.422475
Uncharacterized protein OS=Giardia intestinalis (strain ATCC 50803 / WB clone C6) OX=184922 GN=GL50803_0016353 PE=4 SV=1	A8B686	0.18	28.4028	23.0386	23.157	17.8808	16.9352	26.5604	21.3235	18.5368	28.8751	35.6113	25.3002	38.285	29.4028	24.0386	24.157	18.8808	17.9352	27.5604	22.3235	19.5368	29.8751	36.6113	26.3002	39.285	1.22509	0.292888
Uncharacterized protein OS=Giardia intestinalis (strain ATCC 50803 / WB clone C6) OX=184922 GN=GL50803_0015081 PE=4 SV=1	A8BQ13	0.18	0.94676	0.333893	2.51706	1.66333	0	0.796813	2.28466	2.726	0.646458	1.18704	1.00398	3.60329	1.94676	1.33389	3.51706	2.66333	1	1.79681	3.28466	3.726	1.64646	2.18704	2.00398	4.60329	1.42369	0.509639
Uncharacterized protein OS=Giardia intestinalis (strain ATCC 50803 / WB clone C6) OX=184922 GN=GL50803_0028696 PE=4 SV=1	A8BLK6	0.18	0	2.00336	0.671217	2.07916	0	1.06242	0	0	1.72389	0	0	0	1	3.00336	1.67122	3.07916	1	2.06242	1	1	2.72389	1	1	1	0.653672	-0.61336
Uncharacterized protein OS=Giardia intestinalis (strain ATCC 50803 / WB clone C6) OX=184922 GN=GL50803_0011487 PE=4 SV=1	A8BGU6	0.18	0	0.667785	0.671217	0.415832	0	0	0	0	0.430972	0	0	0	1	1.66779	1.67122	1.41583	1	1	1	1	1.43097	1	1	1	0.829286	-0.270059
Protein kinase OS=Giardia intestinalis OX=5741 GN=GSB_92741 PE=4 SV=1	V6U371	0.18	0	0.333893	0.503413	0.623747	0	0.265604	0	0	0.430972	0	0.200795	0	1	1.33389	1.50341	1.62375	1	1.2656	1	1	1.43097	1	1.2008	1	0.858297	-0.220451
Ribosomal protein S24 OS=Giardia intestinalis (strain ATCC 50803 / WB clone C6) OX=184922 GN=GL50803_0010367 PE=3 SV=1	A8B593	0.18	11.3611	18.0302	18.1229	28.2765	22.5803	13.8114	12.1848	21.808	34.9088	14.2445	35.34	42.3387	12.3611	19.0302	19.1229	29.2765	23.5803	14.8114	13.1848	22.808	35.9088	15.2445	36.34	43.3387	1.41159	0.497318
Solute carrier family protein OS=Giardia intestinalis (strain ATCC 50803 / WB clone C6) OX=184922 GN=GL50803_0091295 PE=4 SV=1	A8B526	0.18	3.78704	1.33557	0	1.66333	2.82254	0	7.61552	7.63281	2.58583	1.89927	1.20477	0.900823	4.78704	2.33557	1	2.66333	3.82254	1	8.61552	8.63281	3.58583	2.89927	2.20477	1.90082	1.78358	0.834779
Variant-specific surface protein OS=Giardia intestinalis OX=5741 GN=GSB_12063 PE=4 SV=1	V6TYD9	0.18	0	0	0	0	0	0	0	0	0	0	0.200795	0.450412	1	1	1	1	1	1	1	1	1	1	1.2008	1.45041	1.10853	0.148654
Fructose-bisphosphate aldolase OS=Giardia intestinalis OX=5741 GN=DHA2_11043 PE=4 SV=1	V6TLE8	0.18	115.505	229.05	129.88	134.314	93.1437	171.049	114.233	113.402	149.116	123.927	111.642	68.4626	116.505	230.05	130.88	135.314	94.1437	172.049	115.233	114.402	150.116	124.927	112.642	69.4626	0.781375	-0.355914
Uncharacterized protein OS=Giardia intestinalis (strain ATCC 50803 / WB clone C6) OX=184922 GN=GL50803_00137746 PE=4 SV=1	A8B2Q6	0.18	0	0.667785	0	0.415832	0	0.531208	0	0	0	0	0.401591	0	1	1.66779	1	1.41583	1	1.53121	1	1	1	1	1.40159	1	0.840675	-0.25038
SSU ribosomal protein S10P OS=Giardia intestinalis OX=5741 GN=DHA2_6022 PE=3 SV=1	V6TGG6	0.18	9.4676	7.01175	23.4926	24.1182	11.2901	14.8738	19.8004	16.356	21.5486	17.0934	23.6939	18.9173	10.4676	8.01175	24.4926	25.1182	12.2901	15.8738	20.8004	17.356	22.5486	18.0934	24.6939	19.9173	1.28212	0.358533
Coiled-coil protein OS=Giardia intestinalis (strain P15) OX=658858 GN=GLP15_2977 PE=4 SV=1	E1EYW5	0.18	4.41821	4.06236	4.53071	5.05928	2.82254	5.66622	3.04621	9.26841	2.94498	7.91361	5.08682	8.93316	5.41821	5.06236	5.53071	6.05928	3.82254	6.66622	4.04621	10.2684	3.94498	8.91361	6.08682	9.93316	1.3266	0.407733
NAD(P)H oxidoreductase OS=Giardia intestinalis OX=5741 PE=4 SV=1	Q95VX9	0.18	1.89352	2.33725	2.51706	5.82164	0	2.92165	1.5231	1.0904	1.29292	1.42445	2.40954	0.900823	2.89352	3.33725	3.51706	6.82164	1	3.92165	2.5231	2.0904	2.29292	2.42445	3.40954	1.90082	0.681269	-0.553703
Alpha-4 giardin OS=Giardia intestinalis (strain ATCC 50581 / GS clone H7) OX=598745 GN=GL50581_1669 PE=4 SV=1	C6LSD1	0.18	0	0.166946	0	0	0	0.265604	0	0.5452	0.430972	0.474817	0	0	1	1.16695	1	1	1	1.2656	1	1.5452	1.43097	1.47482	1	1	1.15833	0.212041
Thioredoxin OS=Giardia intestinalis (strain ATCC 50803 / WB clone C6) OX=184922 GN=GL50803_003910 PE=4 SV=1	A8B5E9	0.18	28.4028	38.5646	27.6877	8.31663	19.7578	34.7942	15.231	20.1724	27.7977	15.1941	25.3002	7.8822	29.4028	39.5646	28.6877	9.31663	20.7578	35.7942	16.231	21.1724	28.7977	16.1941	26.3002	8.8822	0.719026	-0.475884
Kinase, NEK OS=Giardia intestinalis (strain P15) OX=658858 GN=GLP15_4410 PE=4 SV=1	E1F367	0.18	0.94676	2.50419	1.84585	6.44539	1.41127	2.92165	0.761552	0.5452	2.80132	1.18704	2.40954	0.675617	1.94676	3.50419	2.84585	7.44539	2.41127	3.92165	1.76155	1.5452	3.80132	2.18704	3.40954	1.67562	0.651425	-0.618329
tRNA (guanine(26)-N(2))-dimethyltransferase OS=Giardia intestinalis (strain P15) OX=658858 GN=GLP15_3407 PE=3 SV=1	E1F3L9	0.18	0	0	0	0	0	0	0	1.0904	0	0.474817	0	0	1	1	1	1	1	1	1	2.0904	1	1.47482	1	1	1.26087	0.334419
Protein 21.1 OS=Giardia intestinalis (strain P15) OX=658858 GN=GLP15_4902 PE=4 SV=1	E1F9S5	0.19	2.84028	7.01175	9.06143	5.82164	0	7.96813	3.80776	5.452	9.05042	10.6834	8.835	10.1343	3.84028	8.01175	10.0614	6.82164	1	8.96813	4.80776	6.452	10.0504	11.6834	9.835	11.1343	1.39427	0.479512
Uncharacterized protein OS=Giardia intestinalis (strain ATCC 50803 / WB clone C6) OX=184922 GN=GL50803_0014567 PE=4 SV=1	A0A644F576	0.19	0	2.67114	1.00683	1.24749	0	1.59363	0	0	1.29292	0.474817	0.401591	0.450412	1	3.67114	2.00683	2.24749	1	2.59363	1	1	2.29292	1.47482	1.40159	1.45041	0.688528	-0.538414
ATP binding protein associated with cell differentiation, putative OS=Giardia intestinalis (strain ATCC 50803 / WB clone C6) OX=184922 GN=GL50803_0012807 PE=4 SV=1	A8BTV9	0.19	0	2.00336	1.00683	2.49499	0	0.531208	0	0	0.430972	0	0.803181	0.900823	1	3.00336	2.00683	3.49499	1	1.53121	1	1	1.43097	1	1.80318	1.90082	0.675866	-0.565191
Protein disulfide isomerase PDI4 OS=Giardia intestinalis (strain ATCC 50803 / WB clone C6) OX=184922 GN=GL50803_00103713 PE=4 SV=1	A8B3I4	0.19	9.4676	12.9105	11.4107	16.564	6.58592	14.5197	10.4079	11.2675	19.9684	12.8201	19.0086	16.8154	10.4676	13.9105	12.4107	17.564	7.58592	15.5197	11.4079	12.2675	20.9684	13.8201	20.0086	17.8154	1.24309	0.313931
Uncharacterized protein OS=Giardia intestinalis (strain ATCC 50803 / WB clone C6) OX=184922 GN=GL50803_003951 PE=4 SV=1	A8BAV5	0.19	0	2.00336	2.01365	0.831663	2.82254	2.12483	0	1.0904	1.29292	0.949634	2.00795	0	1	3.00336	3.01365	1.83166	3.82254	3.12483	1	2.0904	2.29292	1.94963	3.00795	1	0.717959	-0.478027
RNA helicase OS=Giardia intestinalis (strain ATCC 50803 / WB clone C6) OX=184922 GN=GL50803_0087022 PE=4 SV=1	A8BWJ2	0.19	0	1.33557	2.01365	2.49499	0	0	0	0	0.861945	0	0.803181	0	1	2.33557	3.01365	3.49499	1	1	1	1	1.86194	1	1.80318	1	0.647162	-0.627801
Uncharacterized protein OS=Giardia intestinalis (strain ATCC 50803 / WB clone C6) OX=184922 GN=GL50803_8433 PE=4 SV=1	A8B645	0.19	0	1.00168	0	0.415832	0	0	0	0	0	0	0	0	1	2.00168	1	1.41583	1	1	1	1	1	1	1	1	0.808897	-0.305972
Transcriptional regulator OS=Giardia intestinalis (strain ATCC 50803 / WB clone C6) OX=184922 GN=GL50803_0013995 PE=4 SV=1	A8BSH3	0.19	0	1.00168	0	0.415832	0	0	0	0	0	0	0	0	1	2.00168	1	1.41583	1	1	1	1	1	1	1	1	0.808897	-0.305972
Ribosome biogenesis protein BMS1 OS=Giardia intestinalis (strain ATCC 50803 / WB clone C6) OX=184922 GN=GL50803_00102722 PE=4 SV=1	A8B382	0.19	0	1.00168	2.01365	4.15832	0	0	0	0	0	0	0.401591	0.900823	1	2.00168	3.01365	5.15832	1	1	1	1	1	1	1.40159	1.90082	0.55432	-0.851209
Aminoacyl-tRNA hydrolase OS=Giardia intestinalis (strain ATCC 50803 / WB clone C6) OX=184922 GN=GL50803_0028232 PE=4 SV=1	A8BL02	0.19	0	1.66946	0.671217	1.24749	0	1.06242	0	0	1.29292	0	0.401591	0	1	2.66946	1.67122	2.24749	1	2.06242	1	1	2.29292	1	1.40159	1	0.722449	-0.469033
DRAP deaminase OS=Giardia intestinalis (strain ATCC 50581 / GS clone H7) OX=598745 GN=GL50581_3869 PE=4 SV=1	C6LYJ3	0.19	0	0.500839	0.167804	0.415832	0	0	0	0	0	0.237408	0	0	1	1.50084	1.1678	1.41583	1	1	1	1	1	1.23741	1	1	0.880433	-0.183714
Serine/threonine protein kinase OS=Giardia intestinalis OX=5741 GN=DHA2_3957 PE=4 SV=1	V6TBU6	0.19	0	1.00168	0.671217	1.66333	0	0	0	0	0	0	0.401591	0.450412	1	2.00168	1.67122	2.66333	1	1	1	1	1	1	1.40159	1.45041	0.733916	-0.446313
Regulator of nonsense transcripts 1-like protein OS=Giardia intestinalis (strain ATCC 50581 / GS clone H7) OX=598745 GN=GL50581_4476 PE=3 SV=1	C6M088	0.19	0	0.333893	0.335608	1.24749	0	0	0	0	0	0	0	0.225206	1	1.33389	1.33561	2.24749	1	1	1	1	1	1	1	1.22521	0.786309	-0.346832
ABC transporter family protein OS=Giardia intestinalis (strain ATCC 50581 / GS clone H7) OX=598745 GN=GL50581_453 PE=4 SV=1	C6LNZ5	0.19	1.26235	2.22595	3.02048	3.60387	1.88169	2.47897	2.03081	1.81733	1.86755	3.00717	1.20477	0.450412	2.26235	3.22595	4.02048	4.60387	2.88169	3.47897	3.03081	2.81733	2.86755	4.00717	2.20477	1.45041	0.79997	-0.321981
Peptidylprolyl isomerase OS=Giardia intestinalis (strain ATCC 50803 / WB clone C6) OX=184922 GN=GL50803_003643 PE=4 SV=1	A8BAF3	0.19	9.4676	13.3557	16.1092	9.14829	4.23381	10.6242	8.37708	10.3588	18.9628	13.7697	15.4612	15.0888	10.4676	14.3557	17.1092	10.1483	5.23381	11.6242	9.37708	11.3588	19.9628	14.7697	16.4612	16.0888	1.27676	0.352489
Uncharacterized protein OS=Giardia intestinalis (strain P15) OX=658858 GN=GLP15_3484 PE=4 SV=1	E1F0F4	0.19	0	0	0.167804	0.415832	0	0	0	0	0	0	0	0	1	1	1.1678	1.41583	1	1	1	1	1	1	1	1	0.911351	-0.133922
Uncharacterized protein OS=Giardia intestinalis (strain ATCC 50803 / WB clone C6) OX=184922 GN=GL50803_0016503 PE=4 SV=1	A8BA56	0.19	0	0	0.335608	0.831663	0	0	0	0	0	0	0	0	1	1	1.33561	1.83166	1	1	1	1	1	1	1	1	0.837139	-0.256462
Kinase, NEK OS=Giardia intestinalis (strain ATCC 50803 / WB clone C6) OX=184922 GN=GL50803_0012152 PE=4 SV=1	A8BW63	0.19	0	0	0.335608	0.831663	0	0	0	0	0	0	0	0	1	1	1.33561	1.83166	1	1	1	1	1	1	1	1	0.837139	-0.256462
TPR_REGION domain-containing protein OS=Giardia intestinalis (strain ATCC 50803 / WB clone C6) OX=184922 GN=GL50803_0016130 PE=4 SV=1	A8BBK4	0.19	0	0	0.335608	0.831663	0	0	0	0	0	0	0	0	1	1	1.33561	1.83166	1	1	1	1	1	1	1	1	0.837139	-0.256462
Uncharacterized protein OS=Giardia intestinalis (strain ATCC 50803 / WB clone C6) OX=184922 GN=GL50803_0010270 PE=4 SV=1	A0A644EZP8	0.19	0	0	0.335608	0.831663	0	0	0	0	0	0	0	0	1	1	1.33561	1.83166	1	1	1	1	1	1	1	1	0.837139	-0.256462
Uncharacterized protein OS=Giardia intestinalis (strain ATCC 50803 / WB clone C6) OX=184922 GN=GL50803_007663 PE=4 SV=1	A8BLY6	0.19	0	0	0.335608	0.831663	0	0	0	0	0	0	0	0	1	1	1.33561	1.83166	1	1	1	1	1	1	1	1	0.837139	-0.256462
Uncharacterized protein OS=Giardia intestinalis (strain P15) OX=658858 GN=GLP15_295 PE=4 SV=1	E1F3M9	0.19	0	0	0.335608	0.831663	0	0	0	0	0	0	0	0	1	1	1.33561	1.83166	1	1	1	1	1	1	1	1	0.837139	-0.256462
Uncharacterized protein OS=Giardia intestinalis (strain ATCC 50803 / WB clone C6) OX=184922 GN=GL50803_00102170 PE=4 SV=1	A8B4B0	0.19	0	0	0.335608	0.831663	0	0	0	0	0	0	0	0	1	1	1.33561	1.83166	1	1	1	1	1	1	1	1	0.837139	-0.256462
Beta-giardin (Fragment) OS=Giardia intestinalis OX=5741 PE=3 SV=1	Q19S92	0.19	0.497049	3.1322	1.48473	0.712112	2.91235	3.14748	1.77465	5.47018	2.14343	4.12629	1.68151	3.39583	1.49705	4.1322	2.48473	1.71211	3.91235	4.14748	2.77465	6.47018	3.14343	5.12629	2.68151	4.39583	1.37493	0.459359
Uncharacterized protein OS=Giardia intestinalis (strain ATCC 50803 / WB clone C6) OX=184922 GN=GL50803_0013771 PE=4 SV=1	A8B9S3	0.19	0	0.333893	0	0.831663	0	0	0	0	0	0	0	0	1	1.33389	1	1.83166	1	1	1	1	1	1	1	1	0.837339	-0.256116
CBF/Mak21 family protein OS=Giardia intestinalis (strain ATCC 50803 / WB clone C6) OX=184922 GN=GL50803_004257 PE=3 SV=1	A8BHA5	0.19	0	0.166946	0	0.415832	0	0	0	0	0	0	0	0	1	1.16695	1	1.41583	1	1	1	1	1	1	1	1	0.911469	-0.133734
GiOR-1 OS=Giardia intestinalis (strain ATCC 50803 / WB clone C6) OX=184922 GN=GL50803_0091252 PE=4 SV=1	A8B4Q8	0.19	0	0.333893	0	0.831663	0	0	0	0	0	0	0	0	1	1.33389	1	1.83166	1	1	1	1	1	1	1	1	0.837339	-0.256116
Uncharacterized protein OS=Giardia intestinalis OX=5741 GN=DHA2_16273 PE=4 SV=1	V6TKK5	0.19	0	0.333893	0	0.831663	0	0	0	0	0	0	0	0	1	1.33389	1	1.83166	1	1	1	1	1	1	1	1	0.837339	-0.256116
Uncharacterized protein OS=Giardia intestinalis (strain ATCC 50803 / WB clone C6) OX=184922 GN=GL50803_0016089 PE=4 SV=1	A8B3M6	0.19	0	0.333893	0	0.831663	0	0	0	0	0	0	0	0	1	1.33389	1	1.83166	1	1	1	1	1	1	1	1	0.837339	-0.256116
ABC transporter, putative (Fragment) OS=Giardia intestinalis (strain ATCC 50803 / WB clone C6) OX=184922 GN=GL50803_221689 PE=4 SV=1	A8BN72	0.19	0	1.66946	2.68487	2.91082	0	1.06242	0	0	0.430972	1.42445	1.20477	0.450412	1	2.66946	3.68487	3.91082	1	2.06242	1	1	1.43097	2.42445	2.20477	1.45041	0.663798	-0.591185
Ankyrin repeat protein 1 OS=Giardia intestinalis (strain ATCC 50803 / WB clone C6) OX=184922 GN=GL50803_0017117 PE=4 SV=1	A8B5Y3	0.19	0	1.66946	0.335608	0.831663	0	0	0	0	0	0	0	0.450412	1	2.66946	1.33561	1.83166	1	1	1	1	1	1	1	1.45041	0.729954	-0.454122
kinase, WNK OS=Giardia intestinalis (strain ATCC 50803 / WB clone C6) OX=184922 GN=GL50803_0090343 PE=4 SV=1	A8BMJ8	0.19	0	1.66946	0.671217	0.415832	0	0	0	0	0.430972	0	0	0	1	2.66946	1.67122	1.41583	1	1	1	1	1.43097	1	1	1	0.734422	-0.445319
Spindle pole body protein, putative OS=Giardia intestinalis (strain ATCC 50803 / WB clone C6) OX=184922 GN=GL50803_0096399 PE=4 SV=1	A8BUR1	0.19	0	3.00503	1.67804	7.06914	0	1.06242	0	0	0.861945	0.474817	0.803181	1.35123	1	4.00503	2.67804	8.06914	1	2.06242	1	1	1.86194	1.47482	1.80318	2.35123	0.504457	-0.987196
Uncharacterized protein OS=Giardia intestinalis OX=5741 GN=GSB_14704 PE=4 SV=1	V6U532	0.19	0	0.333893	1.00683	0.623747	0	0.796813	0	0	0.646458	0.237408	0.200795	0	1	1.33389	2.00683	1.62375	1	1.79681	1	1	1.64646	1.23741	1.2008	1	0.808633	-0.306442
Kinase, NEK OS=Giardia intestinalis (strain ATCC 50803 / WB clone C6) OX=184922 GN=GL50803_00114937 PE=4 SV=1	A8B4R7	0.19	0	0.333893	0.335608	0	0	0	0	0	0.861945	0.474817	1.20477	0	1	1.33389	1.33561	1	1	1	1	1	1.86194	1.47482	2.20477	1	1.28069	0.356916
40S ribosomal protein SA OS=Giardia intestinalis (strain P15) OX=658858 GN=GLP15_4611 PE=3 SV=1	E1F7N9	0.19	7.57408	7.67953	10.9073	19.752	8.46761	8.49933	12.1848	13.63	14.6531	13.7697	11.8469	13.2871	8.57408	8.67953	11.9073	20.752	9.46761	9.49933	13.1848	14.63	15.6531	14.7697	12.8469	14.2871	1.23943	0.309676
Alpha-15 giardin OS=Giardia intestinalis (strain P15) OX=658858 GN=GLP15_4763 PE=4 SV=1	E1F4H9	0.19	0	0.834732	0	0.415832	0	0.531208	0	0	0.430972	0	0	0	1	1.83473	1	1.41583	1	1.53121	1	1	1.43097	1	1	1	0.826415	-0.275062
Uncharacterized protein OS=Giardia intestinalis (strain ATCC 50803 / WB clone C6) OX=184922 GN=GL50803_0012889 PE=4 SV=1	A8BSZ4	0.19	0	1.33557	0	0	0	0.531208	0	0	0	0	0	0	1	2.33557	1	1	1	1.53121	1	1	1	1	1	1	0.762701	-0.390811
Dynein heavy chain, putative OS=Giardia intestinalis (strain P15) OX=658858 GN=GLP15_341 PE=3 SV=1	E1F0Y3	0.19	0	1.68059	2.3157	2.35638	0	0.973882	0	0.5452	0.768567	1.12373	0.401591	0.600549	1	2.68059	3.3157	3.35638	1	1.97388	1	1.5452	1.76857	2.12373	1.40159	1.60055	0.708333	-0.4975
FACT complex subunit OS=Giardia intestinalis (strain ATCC 50581 / GS clone H7) OX=598745 GN=GL50581_1100 PE=3 SV=1	C6LQS1	0.19	0	0.500839	1.34243	1.03958	0	0.796813	0	0.5452	2.58583	0.949634	2.00795	1.35123	1	1.50084	2.34243	2.03958	1	1.79681	1	1.5452	3.58583	1.94963	3.00795	2.35123	1.38846	0.473489
Alpha-SNAP, putative OS=Giardia intestinalis (strain ATCC 50803 / WB clone C6) OX=184922 GN=GL50803_0017224 PE=3 SV=1	A8B9B7	0.19	16.0949	17.8633	8.22241	3.11874	39.5155	20.7171	14.4695	14.1752	10.7743	8.5467	8.23261	4.27891	17.0949	18.8633	9.22241	4.11874	40.5155	21.7171	15.4695	15.1752	11.7743	9.5467	9.23261	5.27891	0.596038	-0.746525
Giardin subunit alpha-2 OS=Giardia intestinalis OX=5741 PE=3 SV=1	P19389	0.19	65.0424	60.1062	38.3265	32.0537	89.4744	75.5378	131.139	132.247	78.6093	65.6038	58.0298	44.4106	66.0424	61.1062	39.3265	33.0537	90.4744	76.5378	132.139	133.247	79.6093	66.6038	59.0298	45.4106	1.40786	0.493509
Putative RING-finger domain protein OS=Giardia intestinalis OX=5741 GN=GSB_4044 PE=4 SV=1	V6TVM0	0.19	0.94676	0.667785	0.671217	0	0	1.06242	0	0	0.430972	0.474817	0.602386	0	1.94676	1.66779	1.67122	1	1	2.06242	1	1	1.43097	1.47482	1.60239	1	0.80317	-0.316223
Uncharacterized protein OS=Giardia intestinalis (strain P15) OX=658858 GN=GLP15_4477 PE=4 SV=1	E1F805	0.19	0	0.333893	0	0.415832	0	0	1.5231	0	0.430972	0	1.20477	0	1	1.33389	1	1.41583	1	1	2.5231	1	1.43097	1	2.20477	1	1.35692	0.440338
Ankyrin repeat protein OS=Giardia intestinalis OX=5741 GN=GSB_10911 PE=4 SV=1	V6U8R9	0.19	0	0.333893	0.167804	1.03958	0	0.177069	0	0	0	0.316545	0	0	1	1.33389	1.1678	2.03958	1	1.17707	1	1	1	1.31654	1	1	0.818381	-0.289156
Rab GDP dissociation inhibitor OS=Giardia intestinalis OX=5741 GN=GSB_11495 PE=3 SV=1	V6U194	0.19	0.631173	1.66946	0.894956	1.94055	0	1.41656	1.5231	0.726934	1.86755	1.42445	2.54341	1.65151	1.63117	2.66946	1.89496	2.94055	1	2.41656	2.5231	1.72693	2.86755	2.42445	3.54341	2.65151	1.25367	0.326159
Uncharacterized protein OS=Giardia intestinalis (strain ATCC 50803 / WB clone C6) OX=184922 GN=GL50803_00103202 PE=4 SV=1	A8BK21	0.19	0.94676	2.50419	1.34243	2.28707	0	1.06242	0	0	0.215486	0	1.20477	2.25206	1.94676	3.50419	2.34243	3.28707	1	2.06242	1	1	1.21549	1	2.20477	3.25206	0.6839	-0.548143
Uncharacterized protein OS=Giardia intestinalis (strain ATCC 50803 / WB clone C6) OX=184922 GN=GL50803_0094287 PE=4 SV=1	A8BHF1	0.19	0.94676	5.50923	7.04778	7.06914	1.41127	1.59363	0.761552	1.6356	2.37035	3.32372	2.81114	2.25206	1.94676	6.50923	8.04778	8.06914	2.41127	2.59363	1.76155	2.6356	3.37035	4.32372	3.81114	3.25206	0.647594	-0.626838
Uncharacterized protein OS=Giardia intestinalis (strain ATCC 50803 / WB clone C6) OX=184922 GN=GL50803_005615 PE=4 SV=1	A8BW31	0.19	3.78704	5.34228	4.69852	8.31663	0	3.71846	4.56931	7.63281	4.74069	7.12225	5.62227	6.30576	4.78704	6.34228	5.69852	9.31663	1	4.71846	5.56931	8.63281	5.74069	8.12225	6.62227	7.30576	1.31793	0.398273
Short chain dehydrogenase OS=Giardia intestinalis OX=5741 GN=DHA2_150856 PE=4 SV=1	V6TDQ6	0.19	0.94676	1.00168	1.34243	2.07916	0	0.531208	0	0	0	0.474817	1.20477	1.12603	1.94676	2.00168	2.34243	3.07916	1	1.53121	1	1	1	1.47482	2.20477	2.12603	0.739891	-0.434616
Uncharacterized protein OS=Giardia intestinalis (strain ATCC 50803 / WB clone C6) OX=184922 GN=GL50803_0012207 PE=4 SV=1	D3KHQ8	0.2	1.89352	0.333893	0	0.831663	0	0	0	0	0.430972	0	0	0	2.89352	1.33389	1	1.83166	1	1	1	1	1.43097	1	1	1	0.709893	-0.494327
High cysteine membrane EGF-like protein OS=Giardia intestinalis (strain P15) OX=658858 GN=GLP15_5008 PE=4 SV=1	E1EVM0	0.2	0	0.300503	0.134243	0	0	0.690571	0	0	0.0861945	0.0949634	0	0	1	1.3005	1.13424	1	1	1.69057	1	1	1.08619	1.09496	1	1	0.867492	-0.205077
Uncharacterized protein (Fragment) OS=Giardia intestinalis OX=5741 GN=DHA2_152369 PE=4 SV=1	V6TJ39	0.2	0	3.00503	2.85267	0.831663	0	3.18725	0	2.726	5.17167	2.61149	3.81511	3.37809	1	4.00503	3.85267	1.83166	1	4.18725	1	3.726	6.17167	3.61149	4.81511	4.37809	1.49291	0.578127
High cysteine membrane protein Group 1 OS=Giardia intestinalis (strain ATCC 50803 / WB clone C6) OX=184922 GN=GL50803_00103454 PE=4 SV=1	A8BFJ7	0.2	4.7338	13.3557	15.1024	8.73246	26.8141	9.82736	10.6617	21.2628	11.4208	25.8775	18.674	24.7726	5.7338	14.3557	16.1024	9.73246	27.8141	10.8274	11.6617	22.2628	12.4208	26.8775	19.674	25.7726	1.40328	0.488802
Putative annexin repeat protein OS=Giardia intestinalis OX=5741 GN=GSB_7796 PE=4 SV=1	V6U738	0.2	17.7044	13.0441	12.2497	7.06221	14.5361	20.2922	39.3723	47.5233	16.5278	15.0121	13.7143	8.85059	18.7044	14.0441	13.2497	8.06221	15.5361	21.2922	40.3723	48.5233	17.5278	16.0121	14.7143	9.85059	1.61737	0.693648
E3 ubiquitin protein ligase OS=Giardia intestinalis (strain ATCC 50803 / WB clone C6) OX=184922 GN=GL50803_95918 PE=3 SV=1	A8BHM8	0.2	0	1.00168	0.839021	2.91082	0	0	0	0	0.215486	0	0.602386	0	1	2.00168	1.83902	3.91082	1	1	1	1	1.21549	1	1.60239	1	0.634131	-0.657147
DNA polymerase OS=Giardia intestinalis (strain ATCC 50803 / WB clone C6) OX=184922 GN=GL50803_35094 PE=3 SV=1	A8BCF5	0.2	0	0.333893	0.335608	2.07916	0	0	0	0	0	0	0	0	1	1.33389	1.33561	3.07916	1	1	1	1	1	1	1	1	0.685819	-0.544099
Kinase, ULK OS=Giardia intestinalis (strain ATCC 50581 / GS clone H7) OX=598745 GN=GL50581_199 PE=4 SV=1	C6LN97	0.2	0	0.333893	0.335608	2.07916	0	0	0	0	0	0	0	0	1	1.33389	1.33561	3.07916	1	1	1	1	1	1	1	1	0.685819	-0.544099
Cia1 OS=Giardia intestinalis (strain ATCC 50803 / WB clone C6) OX=184922 GN=GL50803_0017550 PE=4 SV=1	A8BPR8	0.2	3.78704	2.00336	2.01365	0	2.82254	3.18725	1.5231	0	1.72389	1.89927	1.20477	2.25206	4.78704	3.00336	3.01365	1	3.82254	4.18725	2.5231	1	2.72389	2.89927	2.20477	3.25206	0.737015	-0.440234
TPX2 domain-containing protein OS=Giardia intestinalis (strain ATCC 50803 / WB clone C6) OX=184922 GN=GL50803_007778 PE=3 SV=1	A8BSY2	0.2	0	0	0	0	0	0	0	0	0	0	1.20477	0.450412	1	1	1	1	1	1	1	1	1	1	2.20477	1.45041	1.27586	0.351475
High cysteine membrane protein Group 2 OS=Giardia intestinalis (strain ATCC 50803 / WB clone C6) OX=184922 GN=GL50803_0017328 PE=4 SV=1	A8BK84	0.2	1.89352	0.667785	0.671217	0.831663	0	0.531208	0	0	0.430972	0.474817	0.401591	0.900823	2.89352	1.66779	1.67122	1.83166	1	1.53121	1	1	1.43097	1.47482	1.40159	1.90082	0.774695	-0.368299
Uncharacterized protein OS=Giardia intestinalis (strain ATCC 50803 / WB clone C6) OX=184922 GN=GL50803_0015240 PE=4 SV=1	A8B9R3	0.2	0	1.00168	0.335608	0	0	0.531208	0	0	0	0	0.401591	0	1	2.00168	1.33561	1	1	1.53121	1	1	1	1	1.40159	1	0.813572	-0.297657
Uncharacterized protein OS=Giardia intestinalis (strain ATCC 50803 / WB clone C6) OX=184922 GN=GL50803_0015062 PE=4 SV=1	A0A644EYW7	0.2	0	2.67114	0.671217	3.32665	0	0.531208	0	0	0.430972	0.949634	0.401591	0.450412	1	3.67114	1.67122	4.32665	1	1.53121	1	1	1.43097	1.94963	1.40159	1.45041	0.623672	-0.68114
Uncharacterized protein OS=Giardia intestinalis (strain ATCC 50803 / WB clone C6) OX=184922 GN=GL50803_0017286 PE=4 SV=1	A0A644F938	0.2	0	0	0.671217	0.415832	0	0.531208	0	0	0.430972	0	0	0	1	1	1.67122	1.41583	1	1.53121	1	1	1.43097	1	1	1	0.844153	-0.244424
Elongator complex protein 3 OS=Giardia intestinalis (strain ATCC 50803 / WB clone C6) OX=184922 GN=GL50803_0016639 PE=3 SV=1	A0A644EZN0	0.2	0	0.333893	0.671217	1.24749	0	0	0	0	0	0	0	0.450412	1	1.33389	1.67122	2.24749	1	1	1	1	1	1	1	1.45041	0.781621	-0.355458
Uncharacterized protein OS=Giardia intestinalis (strain P15) OX=658858 GN=GLP15_1951 PE=4 SV=1	E1F652	0.2	0.94676	1.50252	2.34926	2.07916	1.41127	0.531208	0.761552	1.6356	0.646458	1.42445	0.803181	0.900823	1.94676	2.50252	3.34926	3.07916	2.41127	1.53121	1.76155	2.6356	1.64646	2.42445	1.80318	1.90082	0.821318	-0.283988
T-complex protein 1 subunit eta OS=Giardia intestinalis (strain ATCC 50803 / WB clone C6) OX=184922 GN=GL50803_0016124 PE=3 SV=1	A8BBI5	0.2	53.0186	33.3893	21.8145	49.484	22.5803	36.6534	39.6007	30.5312	28.4442	21.8416	20.8827	26.1239	54.0186	34.3893	22.8145	50.484	23.5803	37.6534	40.6007	31.5312	29.4442	22.8416	21.8827	27.1239	0.777897	-0.36235
Proteasome subunit alpha type OS=Giardia intestinalis (strain ATCC 50803 / WB clone C6) OX=184922 GN=GL50803_0015099 PE=3 SV=1	A8BSF1	0.2	5.68056	7.01175	7.04778	12.0591	8.46761	4.24967	6.09242	4.3616	7.32653	5.6978	6.42545	4.95453	6.68056	8.01175	8.04778	13.0591	9.46761	5.24967	7.09242	5.3616	8.32653	6.6978	7.42545	5.95453	0.808812	-0.306124
Translation initiation factor OS=Giardia intestinalis (strain P15) OX=658858 GN=GLP15_4980 PE=4 SV=1	E1F724	0.2	0	1.00168	0.671217	2.91082	0	1.59363	0	0	0	0.949634	0.803181	0.450412	1	2.00168	1.67122	3.91082	1	2.59363	1	1	1	1.94963	1.80318	1.45041	0.673647	-0.569936
Tubulin beta chain (Fragment) OS=Giardia intestinalis OX=5741 PE=3 SV=1	Q24975	0.2	6.31173	9.40465	14.599	10.5344	15.9944	12.3063	10.6617	18.9003	13.2883	14.6402	9.83898	20.4937	7.31173	10.4046	15.599	11.5344	16.9944	13.3063	11.6617	19.9003	14.2883	15.6402	10.839	21.4937	1.24847	0.320163
Ankyrin repeat protein 1 OS=Giardia intestinalis (strain ATCC 50803 / WB clone C6) OX=184922 GN=GL50803_006007 PE=4 SV=1	A8BNN3	0.2	0	1.33557	0.671217	0.415832	0	0	1.5231	0	1.29292	0	1.20477	1.35123	1	2.33557	1.67122	1.41583	1	1	2.5231	1	2.29292	1	2.20477	2.35123	1.35018	0.433149
Uncharacterized protein OS=Giardia intestinalis (strain ATCC 50803 / WB clone C6) OX=184922 GN=GL50803_0016476 PE=4 SV=1	D3KG18	0.2	0	0.333893	0	0	0	0.531208	0	0	0.430972	0.474817	0.803181	0.450412	1	1.33389	1	1	1	1.53121	1	1	1.43097	1.47482	1.80318	1.45041	1.18853	0.249179
Chaperonin subunit zeta CCTzeta OS=Giardia intestinalis OX=5741 GN=Cctz PE=3 SV=1	Q9GTZ9	0.2	20.8287	11.6862	7.38338	12.8908	11.2901	17.5299	7.61552	9.81361	16.8079	9.02152	11.2445	7.20658	21.8287	12.6862	8.38338	13.8908	12.2901	18.5299	8.61552	10.8136	17.8079	10.0215	12.2445	8.20658	0.772861	-0.371719
40S ribosomal protein S30 OS=Giardia intestinalis (strain ATCC 50803 / WB clone C6) OX=184922 GN=GL50803_0060147 PE=3 SV=1	A0A644F843	0.2	1.89352	5.00839	2.68487	3.32665	0	0.531208	0	1.0904	1.29292	0.474817	1.60636	2.25206	2.89352	6.00839	3.68487	4.32665	1	1.53121	1	2.0904	2.29292	1.47482	2.60636	3.25206	0.653988	-0.612664
Ankyrin repeat protein 1 OS=Giardia intestinalis (strain ATCC 50803 / WB clone C6) OX=184922 GN=GL50803_0016156 PE=4 SV=1	A8BX32	0.2	1.89352	3.33893	1.34243	5.40581	0	3.71846	0	0	4.74069	0.474817	1.20477	0.450412	2.89352	4.33893	2.34243	6.40581	1	4.71846	1	1	5.74069	1.47482	2.20477	1.45041	0.593143	-0.753548
Diadenosine tetraphosphate synthetase OS=Giardia intestinalis (strain ATCC 50803 / WB clone C6) OX=184922 GN=GL50803_009011 PE=3 SV=1	A8BLK0	0.2	11.3611	9.0151	6.71217	12.8908	2.82254	9.03054	4.56931	3.2712	7.7575	5.22299	8.43341	8.55782	12.3611	10.0151	7.71217	13.8908	3.82254	10.0305	5.56931	4.2712	8.7575	6.22299	9.43341	9.55782	0.757574	-0.400541
Uncharacterized protein OS=Giardia intestinalis (strain P15) OX=658858 GN=GLP15_2670 PE=4 SV=1	E1F499	0.2	0	1.66946	1.00683	2.91082	0	0.531208	0	0	0.430972	0.474817	0.401591	0.900823	1	2.66946	2.00683	3.91082	1	1.53121	1	1	1.43097	1.47482	1.40159	1.90082	0.677338	-0.562051
Molybdenum cofactor sulfurase OS=Giardia intestinalis (strain ATCC 50803 / WB clone C6) OX=184922 GN=GL50803_0014200 PE=4 SV=1	A8BJ76	0.2	0	1.33557	4.69852	0.831663	0	0.531208	0	0	0	0.949634	0.401591	0	1	2.33557	5.69852	1.83166	1	1.53121	1	1	1	1.94963	1.40159	1	0.548723	-0.865849
Kinase, NEK OS=Giardia intestinalis (strain ATCC 50803 / WB clone C6) OX=184922 GN=GL50803_0095717 PE=4 SV=1	A8B2L1	0.2	0	1.00168	1.34243	1.66333	0	0	0	0	0.430972	0	0.803181	0	1	2.00168	2.34243	2.66333	1	1	1	1	1.43097	1	1.80318	1	0.722878	-0.468177
Beta-giardin (Fragment) OS=Giardia intestinalis OX=5741 PE=3 SV=1	B4Y0X1	0.2	0.688553	2.97001	1.63979	0.576494	1.79616	3.90277	0.830784	5.37766	2.34455	3.8158	1.40465	6.27949	1.68855	3.97001	2.63979	1.57649	2.79616	4.90277	1.83078	6.37766	3.34455	4.8158	2.40465	7.27949	1.48249	0.568022
40S ribosomal protein S8 OS=Giardia intestinalis (strain ATCC 50581 / GS clone H7) OX=598745 GN=GL50581_260 PE=3 SV=1	C6LNF7	0.2	1.89352	3.33893	5.03413	6.23747	2.82254	6.64011	6.09242	3.8164	5.17167	6.88484	7.42943	4.50411	2.89352	4.33893	6.03413	7.23747	3.82254	7.64011	7.09242	4.8164	6.17167	7.88484	8.42943	5.50411	1.24814	0.319779
Uncharacterized protein OS=Giardia intestinalis OX=5741 GN=DHA2_7035 PE=4 SV=1	V6TND2	0.2	0	3.33893	1.67804	0.831663	2.82254	2.65604	1.5231	3.2712	1.72389	5.6978	1.60636	4.95453	1	4.33893	2.67804	1.83166	3.82254	3.65604	2.5231	4.2712	2.72389	6.6978	2.60636	5.95453	1.42994	0.515956
Uncharacterized protein OS=Giardia intestinalis (strain P15) OX=658858 GN=GLP15_2765 PE=4 SV=1	E1F3F5	0.2	0.94676	0.500839	0.335608	0.415832	0	0.531208	2.28466	1.0904	0.430972	0.474817	0.401591	0.675617	1.94676	1.50084	1.33561	1.41583	1	1.53121	3.28466	2.0904	1.43097	1.47482	1.40159	1.67562	1.301	0.379621
RNA pol II accessory factor, Cdc73 family, C-terminal domain-containing protein OS=Giardia intestinalis (strain ATCC 50803 / WB clone C6) OX=184922 GN=GL50803_0021063 PE=4 SV=1	A8BE03	0.2	0	0.667785	0.335608	3.32665	0	0	0	0	0	0	0	0	1	1.66779	1.33561	4.32665	1	1	1	1	1	1	1	1	0.58083	-0.783812
CCT-theta OS=Giardia intestinalis OX=5741 GN=GSB_13500 PE=3 SV=1	V6TWF8	0.21	3.15587	6.06572	5.03412	5.96025	1.41127	5.40062	4.56931	3.63467	5.88995	6.96398	5.95693	8.18248	4.15587	7.06572	6.03412	6.96025	2.41127	6.40062	5.56931	4.63467	6.88995	7.96398	6.95693	9.18248	1.24735	0.318868
Ankyrin repeat protein OS=Giardia intestinalis OX=5741 GN=GSB_154130 PE=4 SV=1	V6U0J0	0.21	4.41821	1.33557	0.559347	1.45541	2.82254	1.59363	0.761552	1.27213	2.0112	0.474817	1.87409	0.750686	5.41821	2.33557	1.55935	2.45541	3.82254	2.59363	1.76155	2.27213	3.0112	1.47482	2.87409	1.75069	0.722832	-0.468268
Protein 21.1 OS=Giardia intestinalis (strain P15) OX=658858 GN=GLP15_1858 PE=4 SV=1	E1F2C9	0.21	0	2.00336	0	1.24749	0	1.06242	0	0	0.861945	0	0.401591	0	1	3.00336	1	2.24749	1	2.06242	1	1	1.86194	1	1.40159	1	0.70429	-0.505758
Phosphatidate cytidylyltransferase OS=Giardia intestinalis OX=5741 GN=DHA2_153548 PE=3 SV=1	V6TJC4	0.21	0	3.33893	3.02048	3.74248	0	2.12483	0	0	2.58583	1.42445	1.60636	0	1	4.33893	4.02048	4.74248	1	3.12483	1	1	3.58583	2.42445	2.60636	1	0.637342	-0.649861
SWIRM domain-containing protein OS=Giardia intestinalis (strain ATCC 50803 / WB clone C6) OX=184922 GN=GL50803_008125 PE=4 SV=1	D3KHL8	0.21	0	0	0.335608	1.24749	0	0.531208	0	0	0	0	0.401591	0	1	1	1.33561	2.24749	1	1.53121	1	1	1	1	1.40159	1	0.788926	-0.342038
VSP OS=Giardia intestinalis (strain ATCC 50803 / WB clone C6) OX=184922 GN=GL50803_00103992 PE=4 SV=1	A8B5B4	0.21	0	2.00336	0.671217	0	0	0	0	0	0	0	0	0	1	3.00336	1.67122	1	1	1	1	1	1	1	1	1	0.691677	-0.53183
Uncharacterized protein OS=Giardia intestinalis (strain ATCC 50803 / WB clone C6) OX=184922 GN=GL50803_14486 PE=4 SV=1	D3KGL2	0.21	0	1.00168	0.335608	0	0	0	0	0	0	0	0	0	1	2.00168	1.33561	1	1	1	1	1	1	1	1	1	0.817741	-0.290284
Variant-specific surface protein OS=Giardia intestinalis OX=5741 GN=GSB_150232 PE=4 SV=1	V6U4A7	0.21	0	1.00168	0.335608	0	0	0	0	0	0	0	0	0	1	2.00168	1.33561	1	1	1	1	1	1	1	1	1	0.817741	-0.290284
Uncharacterized protein OS=Giardia intestinalis (strain ATCC 50803 / WB clone C6) OX=184922 GN=GL50803_0041834 PE=4 SV=1	A8BVJ9	0.21	0	3.33893	2.34926	11.2275	0	2.12483	0	0	2.15486	1.89927	0.401591	0.450412	1	4.33893	3.34926	12.2275	1	3.12483	1	1	3.15486	2.89927	1.40159	1.45041	0.43554	-1.19912
RNA polymerase II subunit Rpb5b OS=Giardia intestinalis OX=5741 GN=rpb5b PE=3 SV=1	Q8MUU9	0.21	1.89352	0.667785	0	2.07916	0	1.59363	0	0	0.430972	0.474817	1.60636	0	2.89352	1.66779	1	3.07916	1	2.59363	1	1	1.43097	1.47482	2.60636	1	0.695773	-0.523311
Alpha/beta hydrolase OS=Giardia intestinalis (strain ATCC 50803 / WB clone C6) OX=184922 GN=GL50803_0090418 PE=4 SV=1	A8B727	0.21	0	1.00168	0.335608	2.91082	0	0	0	0	0.430972	0	0	0	1	2.00168	1.33561	3.91082	1	1	1	1	1.43097	1	1	1	0.627528	-0.672249
Protein transport protein Sec7 OS=Giardia intestinalis (strain ATCC 50803 / WB clone C6) OX=184922 GN=GL50803_0017192 PE=4 SV=1	A8BIL0	0.21	0	2.00336	0.671217	0.831663	0	0.531208	0	0	0.861945	0.474817	0	0	1	3.00336	1.67122	1.83166	1	1.53121	1	1	1.86194	1.47482	1	1	0.730939	-0.452177
Transcription factor TFIIS OS=Giardia intestinalis (strain ATCC 50803 / WB clone C6) OX=184922 GN=GL50803_005158 PE=4 SV=1	A8BI36	0.21	0	0.333893	0.671217	0.831663	0	0.531208	0	0	0	0	0.803181	0	1	1.33389	1.67122	1.83166	1	1.53121	1	1	1	1	1.80318	1	0.813002	-0.29867
Sec13 OS=Giardia intestinalis (strain ATCC 50803 / WB clone C6) OX=184922 GN=GL50803_00137698 PE=3 SV=1	A8B9T4	0.21	0	0.667785	2.01365	0.415832	0	1.06242	0	0	3.01681	2.13668	2.20875	1.57644	1	1.66779	3.01365	1.41583	1	2.06242	1	1	4.01681	3.13668	3.20875	2.57644	1.47039	0.556196
5'-methylthioadenosine/S-adenosylhomocysteine nucleosidase OS=Giardia intestinalis (strain ATCC 50803 / WB clone C6) OX=184922 GN=GL50803_0020195 PE=4 SV=1	A8B509	0.21	3.78704	3.33893	1.00683	0.831663	0	2.65604	0	0	3.01681	1.42445	0.803181	0	4.78704	4.33893	2.00683	1.83166	1	3.65604	1	1	4.01681	2.42445	1.80318	1	0.638145	-0.648043
Coiled-coil protein OS=Giardia intestinalis (strain ATCC 50803 / WB clone C6) OX=184922 GN=GL50803_0042000 PE=4 SV=1	A0A644FB37	0.21	0	2.67114	3.52389	7.9008	1.41127	1.32802	0	0	0.861945	1.89927	1.00398	3.15288	1	3.67114	4.52389	8.9008	2.41127	2.32802	1	1	1.86194	2.89927	2.00398	4.15288	0.565711	-0.821864
Ankyrin repeat protein 1 OS=Giardia intestinalis (strain ATCC 50803 / WB clone C6) OX=184922 GN=GL50803_0016672 PE=4 SV=1	A8B4G2	0.21	0	0	0	1.66333	0	0.531208	0	0	0	0	0	0	1	1	1	2.66333	1	1.53121	1	1	1	1	1	1	0.732195	-0.4497
Ankyrin repeat protein OS=Giardia intestinalis OX=5741 GN=DHA2_152128 PE=4 SV=1	V6T944	0.21	0	1.33557	0	2.28707	0	1.59363	0	0	0.861945	0.474817	0.401591	0	1	2.33557	1	3.28707	1	2.59363	1	1	1.86194	1.47482	1.40159	1	0.689922	-0.535495
Uncharacterized protein OS=Giardia intestinalis (strain ATCC 50803 / WB clone C6) OX=184922 GN=GL50803_0015166 PE=4 SV=1	A0A644F4X8	0.21	1.89352	0.333893	0.335608	2.07916	0	1.06242	0	0	0.861945	0.474817	0.803181	0.450412	2.89352	1.33389	1.33561	3.07916	1	2.06242	1	1	1.86194	1.47482	1.80318	1.45041	0.73393	-0.446286
Piwi-protein, putative OS=Giardia intestinalis (strain P15) OX=658858 GN=GLP15_10 PE=4 SV=1	E1EWF5	0.21	0	0.333893	0.167804	0.623747	0	0.265604	0	0	0.430972	0	0	0	1	1.33389	1.1678	1.62375	1	1.2656	1	1	1.43097	1	1	1	0.870103	-0.200742
ABC transporter family protein OS=Giardia intestinalis (strain P15) OX=658858 GN=GLP15_453 PE=4 SV=1	E1F089	0.21	2.20911	5.73182	7.55119	10.2572	3.29296	6.46303	2.79236	3.99814	4.02241	7.75534	3.21273	2.25206	3.20911	6.73182	8.55119	11.2572	4.29296	7.46303	3.79236	4.99814	5.02241	8.75534	4.21273	3.25206	0.723595	-0.466746
Putative Snf7 family protein OS=Giardia intestinalis OX=5741 GN=DHA2_29327 PE=4 SV=1	V6TIK6	0.21	1.89352	8.68121	5.03413	7.06914	8.46761	3.71846	3.04621	4.3616	5.17167	2.37408	5.22068	4.95453	2.89352	9.68121	6.03413	8.06914	9.46761	4.71846	4.04621	5.3616	6.17167	3.37408	6.22068	5.95453	0.761764	-0.392584
Uncharacterized protein OS=Giardia intestinalis (strain ATCC 50803 / WB clone C6) OX=184922 GN=GL50803_0042377 PE=4 SV=1	A8B390	0.21	0	2.00336	1.67804	4.15832	0	1.06242	0	0	0.430972	0.949634	0.803181	1.35123	1	3.00336	2.67804	5.15832	1	2.06242	1	1	1.43097	1.94963	1.80318	2.35123	0.639843	-0.64421
Ribosomal protein S13 OS=Giardia intestinalis (strain ATCC 50803 / WB clone C6) OX=184922 GN=GL50803_0016652 PE=3 SV=1	A8BE02	0.21	9.4676	13.3557	20.1365	27.0291	16.9352	24.9668	22.8466	19.6272	19.8247	21.8416	23.2923	29.2767	10.4676	14.3557	21.1365	28.0291	17.9352	25.9668	23.8466	20.6272	20.8247	22.8416	24.2923	30.2767	1.21052	0.275625
CDC19 OS=Giardia intestinalis (strain ATCC 50803 / WB clone C6) OX=184922 GN=GL50803_0017413 PE=4 SV=1	A8B8T1	0.21	0	1.00168	1.34243	1.24749	0	0.531208	0	0	0	0.949634	0.401591	0.450412	1	2.00168	2.34243	2.24749	1	1.53121	1	1	1	1.94963	1.40159	1.45041	0.770698	-0.375762
Ankyrin repeat protein 1 OS=Giardia intestinalis (strain ATCC 50803 / WB clone C6) OX=184922 GN=GL50803_0014569 PE=4 SV=1	D3KG89	0.21	0	3.33893	0	0.831663	0	0.531208	0	0	0.430972	0	0	0	1	4.33893	1	1.83166	1	1.53121	1	1	1.43097	1	1	1	0.600924	-0.734744
Group of Phosphodiesterase OS=Giardia intestinalis (strain ATCC 50803 / WB clone C6) OX=184922 GN=GL50803_14058 PE=3 SV=1+1	A8BKT8 (+1)	0.21	0	1.33557	0	0.415832	0	0	0	0	0	0	0	0	1	2.33557	1	1.41583	1	1	1	1	1	1	1	1	0.774053	-0.369495
Dynein heavy chain OS=Giardia intestinalis OX=5741 GN=GSB_151117 PE=3 SV=1	V6U264	0.21	0	0.333893	1.34243	1.3168	0	0.177069	0	0	0.359144	0.395681	0.133864	0.150137	1	1.33389	2.34243	2.3168	1	1.17707	1	1	1.35914	1.39568	1.13386	1.15014	0.767576	-0.381618
40S ribosomal protein SA OS=Giardia intestinalis OX=5741 GN=GSB_7766 PE=3 SV=1	V6TSQ3	0.21	18.9352	9.68289	12.2497	23.4945	16.9352	11.1554	25.8928	21.2628	17.2389	16.1438	13.4533	20.9441	19.9352	10.6829	13.2497	24.4945	17.9352	12.1554	26.8928	22.2628	18.2389	17.1438	14.4533	21.9441	1.22836	0.296735
VSP OS=Giardia intestinalis (strain ATCC 50803 / WB clone C6) OX=184922 GN=GL50803_00221693 PE=4 SV=1	A0A644F6F6	0.21	0	2.11465	1.51024	0	0	1.23949	0	0.363467	0.287315	0.870497	0.133864	0	1	3.11465	2.51024	1	1	2.23949	1	1.36347	1.28731	1.8705	1.13386	1	0.704609	-0.505104
Protein 21.1 OS=Giardia intestinalis (strain ATCC 50803 / WB clone C6) OX=184922 GN=GL50803_16843 PE=4 SV=1	A8BTM3	0.21	0	0.667785	0.335608	0.831663	0	0	0	0	0	0.474817	0	0	1	1.66779	1.33561	1.83166	1	1	1	1	1	1.47482	1	1	0.826391	-0.275104
Cathepsin L-like protease OS=Giardia intestinalis (strain ATCC 50803 / WB clone C6) OX=184922 GN=GL50803_00137680 PE=3 SV=1	A8BT10	0.21	0	0.500839	2.01365	2.70291	0	0	0	0	0.430972	0	0.401591	0.450412	1	1.50084	3.01365	3.70291	1	1	1	1	1.43097	1	1.40159	1.45041	0.649257	-0.623138
Serine/threonine protein kinase OS=Giardia intestinalis OX=5741 GN=DHA2_11178 PE=4 SV=1	V6TAI6	0.21	0	1.66946	0.335608	0.415832	0	0.531208	0	0	0.430972	0	0.401591	0	1	2.66946	1.33561	1.41583	1	1.53121	1	1	1.43097	1	1.40159	1	0.763235	-0.389801
T-complex protein 1 subunit gamma OS=Giardia intestinalis (strain ATCC 50803 / WB clone C6) OX=184922 GN=GL50803_0017411 PE=3 SV=1	A8B8R9	0.21	26.5093	35.7265	20.1365	29.1082	22.5803	37.1846	22.8466	22.8984	34.4778	25.6401	19.6779	14.8636	27.5093	36.7265	21.1365	30.1082	23.5803	38.1846	23.8466	23.8984	35.4778	26.6401	20.6779	15.8636	0.825998	-0.275789
Putative TCP-1/cpn60 chaperonin family protein OS=Giardia intestinalis OX=5741 GN=DHA2_154389 PE=3 SV=1	V6TCD9	0.21	0	3.00503	4.0273	7.9008	0	2.65604	0	0	0.861945	1.89927	2.81114	1.80165	1	4.00503	5.0273	8.9008	1	3.65604	1	1	1.86194	2.89927	3.81114	2.80165	0.566955	-0.818695
Uncharacterized protein OS=Giardia intestinalis (strain ATCC 50803 / WB clone C6) OX=184922 GN=GL50803_0010971 PE=4 SV=1	A8BBD0	0.22	0	0.333893	0.671217	2.07916	0	0	0	0	0	0	0.401591	0	1	1.33389	1.67122	3.07916	1	1	1	1	1	1	1.40159	1	0.70469	-0.50494
MSP domain-containing protein OS=Giardia intestinalis (strain ATCC 50803 / WB clone C6) OX=184922 GN=GL50803_0021048 PE=4 SV=1	A8BDT1	0.22	0	0.333893	0.335608	2.49499	0	0	0	0	0	0	0	0	1	1.33389	1.33561	3.49499	1	1	1	1	1	1	1	1	0.654701	-0.611092
Ribosome subunit biogenesis protein NIP7 OS=Giardia intestinalis (strain ATCC 50803 / WB clone C6) OX=184922 GN=GL50803_6177 PE=4 SV=1	A8BRN4	0.22	0	1.33557	1.67804	4.15832	0	1.06242	0	0	0.430972	0.949634	0.803181	0.900823	1	2.33557	2.67804	5.15832	1	2.06242	1	1	1.43097	1.94963	1.80318	1.90082	0.638218	-0.64788
Uncharacterized protein OS=Giardia intestinalis (strain P15) OX=658858 GN=GLP15_2434 PE=4 SV=1	E1F4N4	0.22	0	0.166946	0.671217	0.207916	0	0.265604	0.761552	0	0.215486	0.474817	0.401591	0.675617	1	1.16695	1.67122	1.20792	1	1.2656	1.76155	1	1.21549	1.47482	1.40159	1.67562	1.1665	0.222184
LSU ribosomal protein L30E OS=Giardia intestinalis OX=5741 GN=DHA2_14321 PE=4 SV=1	V6TDY1	0.22	7.57408	9.68289	10.4039	15.3858	28.2254	16.4675	13.7079	19.6272	27.5822	12.3452	26.1034	19.8181	8.57408	10.6829	11.4039	16.3858	29.2254	17.4675	14.7079	20.6272	28.5822	13.3452	27.1034	20.8181	1.33545	0.417324
SRP GTPase OS=Giardia intestinalis (strain ATCC 50803 / WB clone C6) OX=184922 GN=GL50803_0015156 PE=4 SV=1	A8B6W3	0.22	0	1.33557	1.00683	2.91082	0	1.59363	0	0	0.861945	0.474817	1.20477	0.450412	1	2.33557	2.00683	3.91082	1	2.59363	1	1	1.86194	1.47482	2.20477	1.45041	0.699934	-0.514709
Beta-giardin (Fragment) OS=Giardia intestinalis OX=5741 GN=bg PE=3 SV=1	A0A5H2ZV60	0.22	0.504939	3.26926	1.24378	0.0693053	4.96082	4.0396	0.507702	10.3588	2.68835	4.64313	2.60304	6.22114	1.50494	4.26926	2.24378	1.06931	5.96082	5.0396	1.5077	11.3588	3.68835	5.64313	3.60304	7.22114	1.6439	0.717122
NAC domain-containing protein OS=Giardia intestinalis (strain ATCC 50803 / WB clone C6) OX=184922 GN=GL50803_005604 PE=4 SV=1	A0A644F045	0.22	10.4144	7.51258	6.20876	4.36623	9.87888	6.64011	6.09242	7.08761	10.9898	4.98558	18.4732	18.2417	11.4144	8.51258	7.20876	5.36623	10.8789	7.64011	7.09242	8.08761	11.9898	5.98558	19.4732	19.2417	1.40864	0.494306
Glyceraldehyde-3-phosphate dehydrogenase OS=Giardia intestinalis OX=5741 GN=GSB_6687 PE=3 SV=1	V6TSB8	0.22	28.4028	50.9186	76.5187	44.0781	53.6282	39.8406	44.9316	51.794	79.2989	59.8269	81.3221	48.8697	29.4028	51.9186	77.5187	45.0781	54.6282	40.8406	45.9316	52.794	80.2989	60.8269	82.3221	49.8697	1.24268	0.313458
Qb-SNARE 1 OS=Giardia intestinalis (strain ATCC 50803 / WB clone C6) OX=184922 GN=GL50803_0016054 PE=4 SV=1	A8B6B8	0.22	0	4.6745	2.34926	0	2.82254	4.24967	1.5231	0	3.01681	0	1.60636	0.450412	1	5.6745	3.34926	1	3.82254	5.24967	2.5231	1	4.01681	1	2.60636	1.45041	0.626827	-0.673861
Uncharacterized protein OS=Giardia intestinalis (strain ATCC 50803 / WB clone C6) OX=184922 GN=GL50803_0094654 PE=4 SV=1	A8BFI7	0.22	7.57408	1.66946	1.34243	2.07916	5.64507	2.12483	1.5231	1.0904	3.44778	1.42445	2.00795	2.25206	8.57408	2.66946	2.34243	3.07916	6.64507	3.12483	2.5231	2.0904	4.44778	2.42445	3.00795	3.25206	0.671296	-0.574979
Uncharacterized protein (Fragment) OS=Giardia intestinalis OX=5741 GN=DHA2_150916 PE=4 SV=1	V6TJ38	0.22	0	2.00336	0.671217	3.74248	0	4.78088	0	0	1.72389	0.949634	0.803181	0.900823	1	3.00336	1.67122	4.74248	1	5.78088	1	1	2.72389	1.94963	1.80318	1.90082	0.603417	-0.728772
Uncharacterized protein OS=Giardia intestinalis (strain ATCC 50803 / WB clone C6) OX=184922 GN=GL50803_008627 PE=4 SV=1	A8BY70	0.22	1.89352	0.333893	1.67804	0	0	0.531208	0	1.0904	1.72389	0.949634	2.00795	2.70247	2.89352	1.33389	2.67804	1	1	1.53121	1	2.0904	2.72389	1.94963	3.00795	3.70247	1.38687	0.471838
Uncharacterized protein OS=Giardia intestinalis (strain ATCC 50803 / WB clone C6) OX=184922 GN=GL50803_008821 PE=4 SV=1	A8BJ49	0.22	0	1.00168	0.671217	0.415832	0	1.06242	0	0	0.861945	0	0.401591	0	1	2.00168	1.67122	1.41583	1	2.06242	1	1	1.86194	1	1.40159	1	0.79373	-0.33328
Cathepsin B-like cysteine proteinase (Fragment) OS=Giardia intestinalis OX=5741 GN=GSB_14019 PE=3 SV=1	V6U471	0.22	0	0.0834732	0.251706	0	0	0.132802	0	0	0.359144	0	0.501988	0.450412	1	1.08347	1.25171	1	1	1.1328	1	1	1.35914	1	1.50199	1.45041	1.13042	0.17686
Ankyrin repeat protein 1 OS=Giardia intestinalis (strain ATCC 50803 / WB clone C6) OX=184922 GN=GL50803_0015958 PE=4 SV=1	A8BZ07	0.22	0	0.333893	0.671217	2.07916	0	0	0	0	0.430972	0	0	0	1	1.33389	1.67122	3.07916	1	1	1	1	1.43097	1	1	1	0.707924	-0.498333
Uncharacterized protein OS=Giardia intestinalis (strain ATCC 50803 / WB clone C6) OX=184922 GN=GL50803_0016768 PE=4 SV=1	A8BEI4	0.22	0	2.67114	1.17463	2.49499	0	0.531208	0	0	0	1.89927	0	0.450412	1	3.67114	2.17463	3.49499	1	1.53121	1	1	1	2.89927	1	1.45041	0.648671	-0.62444
Uncharacterized protein OS=Giardia intestinalis OX=5741 GN=DHA2_9058 PE=4 SV=1	V6T7V8	0.22	0	3.33893	0.671217	2.49499	0	2.65604	0	0	1.72389	0.949634	1.20477	0	1	4.33893	1.67122	3.49499	1	3.65604	1	1	2.72389	1.94963	2.20477	1	0.651552	-0.618048
Nucleolar protein NOP2 OS=Giardia intestinalis (strain ATCC 50803 / WB clone C6) OX=184922 GN=GL50803_0016948 PE=3 SV=1	A8B636	0.22	0	1.00168	2.68487	4.57415	0	0	0	0	0.861945	0	0.803181	0.450412	1	2.00168	3.68487	5.57415	1	1	1	1	1.86194	1	1.80318	1.45041	0.569084	-0.813286
Histone H2B OS=Giardia intestinalis (strain ATCC 50803 / WB clone C6) OX=184922 GN=GL50803_00121045 PE=3 SV=1	A8BI78	0.22	5.68056	6.34396	17.116	4.98998	5.64507	5.84329	6.09242	8.72321	6.03361	7.12225	24.497	32.4296	6.68056	7.34396	18.116	5.98998	6.64507	6.84329	7.09242	9.72321	7.03361	8.12225	25.497	33.4296	1.76095	0.816352
Cytosolic Fe-S cluster assembly factor NUBP1 homolog OS=Giardia intestinalis (strain ATCC 50803 / WB clone C6) OX=184922 GN=GL50803_10969 PE=3 SV=1	A8BBC9	0.22	0	8.01342	4.69852	12.4749	0	4.78088	1.5231	1.0904	4.30972	3.79853	2.00795	1.35123	1	9.01342	5.69852	13.4749	1	5.78088	2.5231	2.0904	5.30972	4.79853	3.00795	2.35123	0.558304	-0.840877
TRP domain containing protein OS=Giardia intestinalis (strain P15) OX=658858 GN=GLP15_3293 PE=3 SV=1	E1F996	0.22	0	0.500839	1.00683	1.24749	0	0	0	0	0.215486	0	0.602386	0	1	1.50084	2.00683	2.24749	1	1	1	1	1.21549	1	1.60239	1	0.778726	-0.360812
Ankyrin repeat protein 1 OS=Giardia intestinalis (strain ATCC 50803 / WB clone C6) OX=184922 GN=GL50803_005171 PE=4 SV=1	A8BI87	0.22	0	4.6745	1.34243	2.49499	0	1.59363	0	0	2.15486	0.949634	0.401591	0.450412	1	5.6745	2.34243	3.49499	1	2.59363	1	1	3.15486	1.94963	1.40159	1.45041	0.618203	-0.693847
Methionine--tRNA ligase OS=Giardia intestinalis (strain ATCC 50803 / WB clone C6) OX=184922 GN=GL50803_0022204 PE=3 SV=1	A8BY75	0.22	0	6.67785	3.69169	5.82164	0	3.71846	0	0	3.87875	2.37408	2.81114	0.450412	1	7.67785	4.69169	6.82164	1	4.71846	1	1	4.87875	3.37408	3.81114	1.45041	0.598788	-0.739883
Uncharacterized protein OS=Giardia intestinalis (strain ATCC 50803 / WB clone C6) OX=184922 GN=GL50803_008010 PE=4 SV=1	A8B904	0.22	0	0.333893	0.335608	1.24749	0	0.531208	0	0	0.430972	0	0.401591	0	1	1.33389	1.33561	2.24749	1	1.53121	1	1	1.43097	1	1.40159	1	0.808759	-0.306218
Uncharacterized protein OS=Giardia intestinalis OX=5741 GN=DHA2_153381 PE=4 SV=1	V6TCJ6	0.22	3.78704	0	0	0.831663	0	0.531208	0	0	0.430972	0	0	0	4.78704	1	1	1.83166	1	1.53121	1	1	1.43097	1	1	1	0.576773	-0.793924
Virus receptor protein OS=Giardia intestinalis OX=5741 PE=2 SV=1	Q8WSI3	0.22	28.4028	25.0419	32.2184	45.3256	31.0479	31.3413	35.0314	17.4464	49.9928	37.9853	51.002	48.194	29.4028	26.0419	33.2184	46.3256	32.0479	32.3413	36.0314	18.4464	50.9928	38.9853	52.002	49.194	1.23209	0.30111
Beta giardin (Fragment) OS=Giardia intestinalis OX=5741 PE=3 SV=1	A0A3G9KAK1	0.22	0.290483	3.75571	1.85836	0.545779	0	6.00795	3.04621	7.14212	2.56135	6.07088	2.97086	1.12603	1.29048	4.75571	2.85836	1.54578	1	7.00795	4.04621	8.14212	3.56135	7.07088	3.97086	2.12603	1.56664	0.647672
Uncharacterized protein OS=Giardia intestinalis (strain ATCC 50803 / WB clone C6) OX=184922 GN=GL50803_0017627 PE=4 SV=1	A8BW25	0.23	0	4.00671	4.69852	2.91082	0	3.18725	0	0	2.15486	2.37408	2.40954	0.450412	1	5.00671	5.69852	3.91082	1	4.18725	1	1	3.15486	3.37408	3.40954	1.45041	0.643595	-0.635775
Nucleoporin autopeptidase OS=Giardia intestinalis OX=5741 GN=DHA2_153359 PE=4 SV=1	V6TDQ5	0.23	0	0	0.335608	1.24749	0	0	0	0	0	0	0	0	1	1	1.33561	2.24749	1	1	1	1	1	1	1	1	0.791233	-0.337826
Uncharacterized protein OS=Giardia intestinalis (strain ATCC 50803 / WB clone C6) OX=184922 GN=GL50803_0016357 PE=4 SV=1	A0A644F8N2	0.23	0	0	0.335608	1.24749	0	0	0	0	0	0	0	0	1	1	1.33561	2.24749	1	1	1	1	1	1	1	1	0.791233	-0.337826
Uncharacterized protein OS=Giardia intestinalis OX=5741 GN=DHA2_137748 PE=4 SV=1	V6TLE4	0.23	0	0	0.335608	1.24749	0	0	0	0	0	0	0	0	1	1	1.33561	2.24749	1	1	1	1	1	1	1	1	0.791233	-0.337826
Putative heme/steroid binding domain protein OS=Giardia intestinalis OX=5741 GN=DHA2_17116 PE=4 SV=1	V6TMZ4	0.23	3.78704	4.00671	1.34243	1.24749	0	1.59363	0	1.0904	1.72389	1.89927	0.401591	1.35123	4.78704	5.00671	2.34243	2.24749	1	2.59363	1	2.0904	2.72389	2.89927	1.40159	2.35123	0.693451	-0.528134
Uncharacterized protein OS=Giardia intestinalis (strain ATCC 50803 / WB clone C6) OX=184922 GN=GL50803_005981 PE=4 SV=1	A8BC99	0.23	0	0.333893	1.00683	0.415832	0	0	0	0	0	0	0.401591	0	1	1.33389	2.00683	1.41583	1	1	1	1	1	1	1.40159	1	0.825314	-0.276985
Uncharacterized protein OS=Giardia intestinalis (strain ATCC 50803 / WB clone C6) OX=184922 GN=GL50803_0013844 PE=4 SV=1	D3KGS9	0.23	0	0.333893	0	1.24749	0	0	0	0	0	0	0	0	1	1.33389	1	2.24749	1	1	1	1	1	1	1	1	0.791412	-0.337499
Uncharacterized protein OS=Giardia intestinalis (strain ATCC 50803 / WB clone C6) OX=184922 GN=GL50803_00114242 PE=4 SV=1	D3KGV4	0.23	0	0.333893	0	1.24749	0	0	0	0	0	0	0	0	1	1.33389	1	2.24749	1	1	1	1	1	1	1	1	0.791412	-0.337499
Coatomer beta subunit OS=Giardia intestinalis (strain ATCC 50803 / WB clone C6) OX=184922 GN=GL50803_0088082 PE=4 SV=1	A8B1Y6	0.23	1.89352	2.67114	3.69169	4.57415	2.82254	3.18725	3.04621	1.0904	3.01681	3.32372	2.81114	1.35123	2.89352	3.67114	4.69169	5.57415	3.82254	4.18725	4.04621	2.0904	4.01681	4.32372	3.81114	2.35123	0.830888	-0.267274
Ankyrin repeat protein 3 OS=Giardia intestinalis (strain ATCC 50803 / WB clone C6) OX=184922 GN=GL50803_00113603 PE=4 SV=1	A8BKT4	0.23	0	0.667785	0	0.415832	0	0.531208	0	0	0	0.474817	0	0	1	1.66779	1	1.41583	1	1.53121	1	1	1	1.47482	1	1	0.850291	-0.233972
Uncharacterized protein OS=Giardia intestinalis (strain P15) OX=658858 GN=GLP15_5060 PE=4 SV=1	E1F7U4	0.23	0	1.33557	1.17463	2.28707	0	1.06242	0.761552	0	0.215486	0.474817	0.803181	0.675617	1	2.33557	2.17463	3.28707	1	2.06242	1.76155	1	1.21549	1.47482	1.80318	1.67562	0.753026	-0.409229
Kinase, NEK OS=Giardia intestinalis (strain ATCC 50803 / WB clone C6) OX=184922 GN=GL50803_14934 PE=4 SV=1	A8B4Z8	0.23	0	3.50587	0.671217	3.53457	0	1.59363	0	0	2.15486	0.949634	0.401591	0	1	4.50587	1.67122	4.53457	1	2.59363	1	1	3.15486	1.94963	1.40159	1	0.621098	-0.687106
CYTH domain-containing protein OS=Giardia intestinalis (strain ATCC 50803 / WB clone C6) OX=184922 GN=GL50803_0017583 PE=4 SV=1	A8B4P8	0.23	1.89352	1.00168	0	1.24749	0	1.06242	0	0	0.861945	0.474817	0.803181	0.450412	2.89352	2.00168	1	2.24749	1	2.06242	1	1	1.86194	1.47482	1.80318	1.45041	0.766646	-0.383367
Putative p23-like domain protein OS=Giardia intestinalis OX=5741 GN=DHA2_10429 PE=4 SV=1	V6TH75	0.23	23.669	28.5478	29.8691	16.6333	22.5803	25.2324	31.9852	25.0792	26.7203	29.6761	27.1074	23.6466	24.669	29.5478	30.8691	17.6333	23.5803	26.2324	32.9852	26.0792	27.7203	30.6761	28.1074	24.6466	1.11593	0.158245
SSU ribosomal protein S17E OS=Giardia intestinalis OX=5741 GN=DHA2_6135 PE=3 SV=1	V6TCR2	0.23	5.68056	10.6846	10.7395	12.0591	2.82254	9.03054	6.09242	6.5424	13.3601	8.07189	18.0716	25.223	6.68056	11.6846	11.7395	13.0591	3.82254	10.0305	7.09242	7.5424	14.3601	9.07189	19.0716	26.223	1.46205	0.547994
Dynein heavy chain OS=Giardia intestinalis (strain P15) OX=658858 GN=GLP15_1223 PE=4 SV=1	E1EZT7	0.23	1.89352	7.67953	9.22923	9.56413	4.23381	7.43692	3.80776	2.1808	7.79342	6.64743	5.42148	2.25206	2.89352	8.67953	10.2292	10.5641	5.23381	8.43692	4.80776	3.1808	8.79342	7.64743	6.42148	3.25206	0.74077	-0.432902
Uncharacterized protein OS=Giardia intestinalis (strain ATCC 50803 / WB clone C6) OX=184922 GN=GL50803_16930 PE=4 SV=1	D3KHG9	0.23	0	0.667785	0.671217	2.91082	0	0.531208	0	0	0.430972	0.474817	0.401591	0	1	1.66779	1.67122	3.91082	1	1.53121	1	1	1.43097	1.47482	1.40159	1	0.6778	-0.561069
Uncharacterized protein OS=Giardia intestinalis (strain P15) OX=658858 GN=GLP15_1533 PE=4 SV=1	E1EYK9	0.23	0	0.834732	0.839021	2.70291	0	0.531208	0	0	1.07743	0.237408	0.200795	0	1	1.83473	1.83902	3.70291	1	1.53121	1	1	2.07743	1.23741	1.2008	1	0.689011	-0.537402
Serine/threonine-protein kinase NEK OS=Giardia intestinalis OX=5741 GN=DHA2_17084 PE=4 SV=1	V6T9Q2	0.23	0	0.667785	0	1.45541	0	0	0	0	0.215486	0	0	0	1	1.66779	1	2.45541	1	1	1	1	1.21549	1	1	1	0.765153	-0.38618
Uncharacterized protein OS=Giardia intestinalis OX=5741 GN=DHA2_7350 PE=4 SV=1	V6T980	0.23	0	0.333893	1.67804	2.07916	0	1.06242	0	0	0.861945	0.474817	0.602386	0.225206	1	1.33389	2.67804	3.07916	1	2.06242	1	1	1.86194	1.47482	1.60239	1.22521	0.731999	-0.450087
Tubulin-specific chaperone A OS=Giardia intestinalis OX=5741 GN=DHA2_1649 PE=3 SV=1	V6TAQ7	0.23	9.4676	9.0151	4.36291	0	0	7.43692	0	0	6.46458	3.79853	4.01591	0	10.4676	10.0151	5.36291	1	1	8.43692	1	1	7.46458	4.79853	5.01591	1	0.55892	-0.839287
Chromosome segregation ATPase OS=Giardia intestinalis OX=5741 GN=DHA2_14341 PE=3 SV=1	V6TNC1	0.23	0	5.67617	4.0273	0	0	2.65604	0	0	1.29292	0.949634	2.00795	0	1	6.67617	5.0273	1	1	3.65604	1	1	2.29292	1.94963	3.00795	1	0.558321	-0.840833
Coatomer gamma subunit OS=Giardia intestinalis (strain ATCC 50803 / WB clone C6) OX=184922 GN=GL50803_005603 PE=4 SV=1	A8BVR5	0.23	3.78704	6.34396	4.0273	8.73246	2.82254	5.31208	1.5231	1.0904	9.05042	4.74817	2.00795	0.450412	4.78704	7.34396	5.0273	9.73246	3.82254	6.31208	2.5231	2.0904	10.0504	5.74817	3.00795	1.45041	0.671714	-0.574082
Phosphoglycerate mutase (2,3-diphosphoglycerate-independent) OS=Giardia intestinalis (strain ATCC 50803 / WB clone C6) OX=184922 GN=GL50803_008822 PE=3 SV=1	A8BJ46	0.23	15.1482	18.0302	12.7531	16.0095	9.87888	11.6866	6.85397	4.3616	17.8853	12.3452	15.2604	7.8822	16.1482	19.0302	13.7531	17.0095	10.8789	12.6866	7.85397	5.3616	18.8853	13.3452	16.2604	8.8822	0.788645	-0.342552
Heat shock protein HSP 90-alpha OS=Giardia intestinalis (strain ATCC 50803 / WB clone C6) OX=184922 GN=GL50803_98054 PE=3 SV=1	A8BBJ7	0.23	10.4144	16.5277	20.1365	20.7916	5.64507	25.2324	16.7542	21.808	23.919	26.1149	20.8827	15.314	11.4144	17.5277	21.1365	21.7916	6.64507	26.2324	17.7542	22.808	24.919	27.1149	21.8827	16.314	1.24865	0.320365
Uncharacterized protein OS=Giardia intestinalis (strain ATCC 50803 / WB clone C6) OX=184922 GN=GL50803_004152 PE=4 SV=1	A8BML1	0.23	0	1.00168	0.335608	0.415832	0	0.531208	0	0	0.430972	0.474817	0	0	1	2.00168	1.33561	1.41583	1	1.53121	1	1	1.43097	1.47482	1	1	0.833597	-0.262578
Serologically defined colon cancer antigen 1 OS=Giardia intestinalis (strain ATCC 50803 / WB clone C6) OX=184922 GN=GL50803_004043 PE=4 SV=1	A8BMB1	0.23	3.78704	2.33725	2.85267	7.69288	0	1.59363	0	0	3.01681	3.08631	2.00795	0.900823	4.78704	3.33725	3.85267	8.69288	1	2.59363	1	1	4.01681	4.08631	3.00795	1.90082	0.618703	-0.69268
Translation initiation inhibitor OS=Giardia intestinalis (strain ATCC 50803 / WB clone C6) OX=184922 GN=GL50803_00480 PE=3 SV=1	A8BH09	0.23	34.0834	22.7047	15.1024	26.6132	22.5803	31.3413	36.5545	30.5312	38.3565	20.8919	29.3161	26.1239	35.0834	23.7047	16.1024	27.6132	23.5803	32.3413	37.5545	31.5312	39.3565	21.8919	30.3161	27.1239	1.18525	0.245197
Uncharacterized protein OS=Giardia intestinalis (strain ATCC 50803 / WB clone C6) OX=184922 GN=GL50803_0016556 PE=4 SV=1	A8BIX5	0.23	0	7.01175	2.34926	4.57415	0	3.18725	1.5231	0	2.58583	1.89927	2.00795	0	1	8.01175	3.34926	5.57415	1	4.18725	2.5231	1	3.58583	2.89927	3.00795	1	0.606172	-0.7222
Amino acid permease OS=Giardia intestinalis OX=5741 GN=DHA2_16433 PE=3 SV=1	V6TE26	0.23	0	1.00168	1.00683	0	0	1.06242	0	0	0	0.949634	0	0	1	2.00168	2.00683	1	1	2.06242	1	1	1	1.94963	1	1	0.766144	-0.384312
START domain-containing protein OS=Giardia intestinalis (strain ATCC 50803 / WB clone C6) OX=184922 GN=GL50803_5800 PE=4 SV=1	A8BGF6	0.23	1.89352	14.6913	11.4107	12.8908	2.82254	13.8114	6.09242	10.904	25.4274	12.8201	20.4811	10.3595	2.89352	15.6913	12.4107	13.8908	3.82254	14.8114	7.09242	11.904	26.4274	13.8201	21.4811	11.3595	1.44969	0.535741
Ankyrin repeat protein OS=Giardia intestinalis OX=5741 GN=GSB_151087 PE=4 SV=1	V6U2X6	0.23	0.631173	0.723434	1.84585	1.10888	0	1.41656	0	2.726	1.43657	1.74099	1.07091	2.40219	1.63117	1.72343	2.84585	2.10888	1	2.41656	1	3.726	2.43657	2.74099	2.07091	3.40219	1.31134	0.391046
Serine/threonine protein kinase OS=Giardia intestinalis OX=5741 GN=DHA2_150506 PE=4 SV=1	V6TLA7	0.23	0	2.33725	1.67804	2.07916	0	1.06242	0	0	0.861945	0.949634	0.401591	1.35123	1	3.33725	2.67804	3.07916	1	2.06242	1	1	1.86194	1.94963	1.40159	2.35123	0.726952	-0.460069
Dynein heavy chain OS=Giardia intestinalis (strain ATCC 50803 / WB clone C6) OX=184922 GN=GL50803_0093736 PE=3 SV=1	A8BNB4	0.23	0	5.00839	3.02048	8.73246	0	2.12483	0	0	2.58583	2.37408	2.40954	0.450412	1	6.00839	4.02048	9.73246	1	3.12483	1	1	3.58583	3.37408	3.40954	1.45041	0.555324	-0.848599
Coiled-coil protein OS=Giardia intestinalis (strain ATCC 50803 / WB clone C6) OX=184922 GN=GL50803_0016199 PE=4 SV=1	A8BQF9	0.23	0	1.33557	0.335608	0.415832	0	0	0	0	0	0	0.401591	0	1	2.33557	1.33561	1.41583	1	1	1	1	1	1	1.40159	1	0.791589	-0.337176
D123 family protein OS=Giardia intestinalis (strain ATCC 50803 / WB clone C6) OX=184922 GN=GL50803_007593 PE=3 SV=1	A8BR17	0.23	5.68056	5.67617	3.69169	7.9008	5.64507	5.84329	15.231	8.72321	7.32653	5.6978	5.22068	4.95453	6.68056	6.67617	4.69169	8.9008	6.64507	6.84329	16.231	9.72321	8.32653	6.6978	6.22068	5.95453	1.31446	0.394475
Ankyrin repeat protein 1 OS=Giardia intestinalis (strain ATCC 50803 / WB clone C6) OX=184922 GN=GL50803_008850 PE=4 SV=1	A8BNM6	0.24	0	0.667785	0.335608	0.831663	0	1.06242	3.04621	1.0904	0.430972	0.949634	0	0.900823	1	1.66779	1.33561	1.83166	1	2.06242	4.04621	2.0904	1.43097	1.94963	1	1.90082	1.39568	0.48097
Uncharacterized protein OS=Giardia intestinalis (strain ATCC 50803 / WB clone C6) OX=184922 GN=GL50803_0095406 PE=4 SV=1	A8BRT4	0.24	0	2.00336	1.00683	1.24749	0	0	0	0	0.430972	0.949634	0	0	1	3.00336	2.00683	2.24749	1	1	1	1	1.43097	1.94963	1	1	0.71952	-0.474893
Uncharacterized protein OS=Giardia intestinalis OX=5741 GN=GSB_153153 PE=4 SV=1	V6U2B2	0.24	0	0	0	0	0	0	0	0	0	1.89927	0	0.450412	1	1	1	1	1	1	1	1	1	2.89927	1	1.45041	1.39161	0.476758
Phosphoglycolate phosphatase OS=Giardia intestinalis (strain ATCC 50803 / WB clone C6) OX=184922 GN=GL50803_0014546 PE=4 SV=1	A8BSX0	0.24	0	0.333893	1.00683	1.24749	0	0	0	0	2.58583	0	2.00795	2.25206	1	1.33389	2.00683	2.24749	1	1	1	1	3.58583	1	3.00795	3.25206	1.49575	0.580872
Ribonucloprotein OS=Giardia intestinalis OX=5741 GN=DHA2_2825 PE=3 SV=1	V6TC42	0.24	15.1482	4.00671	6.04095	5.40581	5.64507	12.2178	7.61552	5.452	3.44778	4.27335	8.43341	4.0537	16.1482	5.00671	7.04095	6.40581	6.64507	13.2178	8.61552	6.452	4.44778	5.27335	9.43341	5.0537	0.721126	-0.471677
Uncharacterized protein OS=Giardia intestinalis OX=5741 GN=DHA2_150836 PE=4 SV=1	V6TE23	0.24	0	0.667785	0.335608	2.49499	0	0	0	0	0	0	0	0.450412	1	1.66779	1.33561	3.49499	1	1	1	1	1	1	1	1.45041	0.679106	-0.558291
Ankyrin repeat protein OS=Giardia intestinalis OX=5741 GN=GSB_14434 PE=4 SV=1	V6U3M6	0.24	14.2014	5.84312	2.68487	4.43554	11.7606	4.78088	9.90018	5.08854	3.44778	4.66903	2.07489	1.72658	15.2014	6.84312	3.68487	5.43554	12.7606	5.78088	10.9002	6.08854	4.44778	5.66903	3.07489	2.72658	0.662028	-0.595037
Casein kinase II subunit beta OS=Giardia intestinalis (strain ATCC 50803 / WB clone C6) OX=184922 GN=GL50803_007421 PE=3 SV=1	A8BXA9	0.24	0	0.667785	0.671217	0.831663	0	0.531208	0	0	0.430972	0.474817	0	0.450412	1	1.66779	1.67122	1.83166	1	1.53121	1	1	1.43097	1.47482	1	1.45041	0.845358	-0.242365
HIT family protein OS=Giardia intestinalis (strain ATCC 50803 / WB clone C6) OX=184922 GN=GL50803_004156 PE=4 SV=1	A8BMK0	0.24	1.89352	1.66946	0.671217	0.831663	2.82254	1.59363	0	1.0904	2.58583	0.474817	1.20477	0.450412	2.89352	2.66946	1.67122	1.83166	3.82254	2.59363	1	2.0904	3.58583	1.47482	2.20477	1.45041	0.762577	-0.391045
Dynein light chain roadblock OS=Giardia intestinalis OX=5741 GN=GSB_14270 PE=3 SV=1	V6U196	0.24	13.2546	2.00336	1.67804	1.66333	5.64507	5.31208	4.56931	2.1808	2.15486	0.949634	3.61432	1.80165	14.2546	3.00336	2.67804	2.66333	6.64507	6.31208	5.56931	3.1808	3.15486	1.94963	4.61432	2.80165	0.598219	-0.741255
Nucleotide-binding head-stalk protein, putative OS=Giardia intestinalis (strain ATCC 50803 / WB clone C6) OX=184922 GN=GL50803_0015995 PE=4 SV=1	A8BI37	0.24	0	6.01007	2.34926	0.831663	0	4.24967	0	0	1.72389	2.37408	0.803181	0.450412	1	7.01007	3.34926	1.83166	1	5.24967	1	1	2.72389	3.37408	1.80318	1.45041	0.583909	-0.776186
4Fe-4S binding domain family protein OS=Giardia intestinalis OX=5741 GN=DHA2_9662 PE=4 SV=1	V6TE76	0.24	0	2.00336	7.04778	0	0	0	0	0	2.58583	5.6978	16.8668	4.95453	1	3.00336	8.04778	1	1	1	1	1	3.58583	6.6978	17.8668	5.95453	2.39882	1.26233
Plasma membrane calcium-transporting ATPase 2 OS=Giardia intestinalis (strain ATCC 50803 / WB clone C6) OX=184922 GN=GL50803_0032658 PE=4 SV=1	A8B9U2	0.24	73.8473	71.453	119.141	82.3347	90.3212	95.6175	146.218	87.2321	77.575	96.3878	99.5945	118.008	74.8473	72.453	120.141	83.3347	91.3212	96.6175	147.218	88.2321	78.575	97.3878	100.595	119.008	1.17133	0.228154
Variant-specific surface protein OS=Giardia intestinalis OX=5741 GN=DHA2_151705 PE=4 SV=1	V6THZ9	0.24	0	0.667785	1.67804	0	0	0	0	0	0	0.237408	0	0	1	1.66779	2.67804	1	1	1	1	1	1	1.23741	1	1	0.747369	-0.420108
High cysteine membrane protein Group 6 OS=Giardia intestinalis (strain ATCC 50803 / WB clone C6) OX=184922 GN=GL50803_0015250 PE=4 SV=1	A8BP35	0.24	13.2546	5.00839	4.36291	2.07916	8.46761	3.71846	6.09242	5.452	2.15486	5.22299	2.00795	2.25206	14.2546	6.00839	5.36291	3.07916	9.46761	4.71846	7.09242	6.452	3.15486	6.22299	3.00795	3.25206	0.68038	-0.555588
Uncharacterized protein OS=Giardia intestinalis (strain ATCC 50803 / WB clone C6) OX=184922 GN=GL50803_0016844 PE=4 SV=1	A8BTM8	0.24	0	0	0	0	0	0	0.761552	4.6342	0	0	0.200795	0	1	1	1	1	1	1	1.76155	5.6342	1	1	1.2008	1	1.93276	0.950661
Ankyrin repeat protein 1 OS=Giardia intestinalis (strain ATCC 50803 / WB clone C6) OX=184922 GN=GL50803_00114199 PE=4 SV=1	A8BQK8	0.24	0	1.66946	1.00683	2.07916	0	1.06242	1.5231	2.1808	1.29292	2.37408	0.803181	0.900823	1	2.66946	2.00683	3.07916	1	2.06242	2.5231	3.1808	2.29292	3.37408	1.80318	1.90082	1.2756	0.35118
40S ribosomal protein S21 OS=Giardia intestinalis (strain ATCC 50803 / WB clone C6) OX=184922 GN=GL50803_007082 PE=3 SV=1	A8B484	0.24	5.68056	11.0185	7.71899	15.3858	2.82254	9.03054	9.13863	7.08761	13.3601	6.64743	17.0676	19.1425	6.68056	12.0185	8.71899	16.3858	3.82254	10.0305	10.1386	8.08761	14.3601	7.64743	18.0676	20.1425	1.36053	0.444169
Protein 21.1 OS=Giardia intestinalis (strain P15) OX=658858 GN=GLP15_2353 PE=4 SV=1	E1F4X9	0.24	0.94676	9.34899	8.0546	8.52455	4.23381	13.0146	8.37708	9.26841	7.7575	11.8704	10.0398	10.3595	1.94676	10.349	9.0546	9.52455	5.23381	14.0146	9.37708	10.2684	8.7575	12.8704	11.0398	11.3595	1.27032	0.345192
P-type phospholipid transporter OS=Giardia intestinalis OX=5741 GN=DHA2_16958 PE=3 SV=1	V6TLY1	0.24	0	0.333893	0.671217	0.207916	0	0.265604	0	0	0.215486	0	0.200795	0.225206	1	1.33389	1.67122	1.20792	1	1.2656	1	1	1.21549	1	1.2008	1.22521	0.888062	-0.171268
Glutamate dehydrogenase (Fragment) OS=Giardia intestinalis OX=5741 GN=gdh PE=3 SV=1	A0A7G6UFX0	0.24	3.15587	2.2816	2.7408	2.70291	2.35211	3.09872	0.761552	3.45294	2.80132	2.69063	2.00795	1.4263	4.15587	3.2816	3.7408	3.70291	3.35211	4.09872	1.76155	4.45294	3.80132	3.69063	3.00795	2.4263	0.857097	-0.22247
Uncharacterized protein OS=Giardia intestinalis (strain ATCC 50803 / WB clone C6) OX=184922 GN=GL50803_007559 PE=4 SV=1	A8BES4	0.24	5.68056	4.17366	6.54436	2.07916	0	6.1089	4.56931	2.1808	2.15486	3.79853	0.803181	2.25206	6.68056	5.17366	7.54436	3.07916	1	7.1089	5.56931	3.1808	3.15486	4.79853	1.80318	3.25206	0.711381	-0.491306
Kinase, NEK OS=Giardia intestinalis (strain ATCC 50803 / WB clone C6) OX=184922 GN=GL50803_005489 PE=4 SV=1	A8B355	0.24	0	0.333893	0	1.24749	0	0.796813	0	0	0.215486	0.474817	0	0	1	1.33389	1	2.24749	1	1.79681	1	1	1.21549	1.47482	1	1	0.798537	-0.324569
40S ribosomal protein S3a OS=Giardia intestinalis (strain P15) OX=658858 GN=GLP15_2425 PE=3 SV=1	E1F4M6	0.24	0	33.0554	23.3248	29.9399	0	14.3426	3.80776	7.08761	13.5756	10.2086	11.6461	9.23344	1	34.0554	24.3248	30.9399	1	15.3426	4.80776	8.08761	14.5756	11.2086	12.6461	10.2334	0.577138	-0.793011
RAN binding protein 1 OS=Giardia intestinalis (strain ATCC 50803 / WB clone C6) OX=184922 GN=GL50803_0016969 PE=4 SV=1	A8B911	0.24	7.57408	7.34564	5.70534	2.07916	0	6.3745	0	1.0904	5.60264	5.22299	4.01591	1.35123	8.57408	8.34564	6.70534	3.07916	1	7.3745	1	2.0904	6.60264	6.22299	5.01591	2.35123	0.66374	-0.591309
Chaperone protein dnaJ OS=Giardia intestinalis (strain ATCC 50803 / WB clone C6) OX=184922 GN=GL50803_0014843 PE=4 SV=1	A8BXW6	0.25	0	0.667785	2.68487	1.66333	0	1.06242	0	0	1.29292	0	0.803181	0.450412	1	1.66779	3.68487	2.66333	1	2.06242	1	1	2.29292	1	1.80318	1.45041	0.707587	-0.499022
Uncharacterized protein OS=Giardia intestinalis (strain ATCC 50803 / WB clone C6) OX=184922 GN=GL50803_0015522 PE=4 SV=1	A8B2N6	0.25	0	1.33557	2.68487	0.831663	0	2.12483	0	1.0904	3.44778	1.42445	4.01591	2.70247	1	2.33557	3.68487	1.83166	1	3.12483	1	2.0904	4.44778	2.42445	5.01591	3.70247	1.43955	0.525623
Parkin-co-regulated protein, putative OS=Giardia intestinalis (strain P15) OX=658858 GN=GLP15_2287 PE=4 SV=1	E1F2W8	0.25	0	1.00168	0	1.66333	0	0	0	0	0.430972	0	0	0	1	2.00168	1	2.66333	1	1	1	1	1.43097	1	1	1	0.742178	-0.430164
Chromosome segregation protein SMC OS=Giardia intestinalis OX=5741 GN=GSB_41212 PE=4 SV=1	V6TYR8	0.25	28.4028	30.2173	13.4243	9.00969	31.0479	31.3413	18.2773	18.3551	17.7417	25.8775	17.8038	12.6866	29.4028	31.2173	14.4243	10.0097	32.0479	32.3413	19.2773	19.3551	18.7417	26.8775	18.8038	13.6866	0.781179	-0.356275
Serine/threonine protein kinase OS=Giardia intestinalis OX=5741 GN=DHA2_95593 PE=4 SV=1	V6TH47	0.25	1.89352	9.76636	16.9482	10.9156	2.82254	16.0691	4.56931	7.90541	11.313	18.1617	21.3847	27.9255	2.89352	10.7664	17.9482	11.9156	3.82254	17.0691	5.56931	8.90541	12.313	19.1617	22.3847	28.9255	1.50989	0.594439
Dephospho-CoA kinase OS=Giardia intestinalis OX=5741 GN=DHA2_16483 PE=3 SV=1	V6TFQ3	0.25	0	1.66946	3.02048	7.48497	0	1.06242	0	0	0	1.42445	2.00795	0.900823	1	2.66946	4.02048	8.48497	1	2.06242	1	1	1	2.42445	3.00795	1.90082	0.537145	-0.896617
Uncharacterized protein OS=Giardia intestinalis OX=5741 GN=DHA2_151225 PE=4 SV=1	V6TD28	0.25	0	1.33557	1.34243	1.24749	0	0.531208	0	0	0.861945	0.474817	0.803181	0	1	2.33557	2.34243	2.24749	1	1.53121	1	1	1.86194	1.47482	1.80318	1	0.778442	-0.361338
Uncharacterized protein OS=Giardia intestinalis (strain P15) OX=658858 GN=GLP15_3626 PE=4 SV=1	E1F678	0.25	0	0	0	2.49499	0	1.06242	0	0	0.430972	0	0	0	1	1	1	3.49499	1	2.06242	1	1	1.43097	1	1	1	0.672878	-0.571582
Dynein binding protein, putative OS=Giardia intestinalis (strain ATCC 50803 / WB clone C6) OX=184922 GN=GL50803_0015549 PE=4 SV=1	A8BZ45	0.25	0	5.34228	5.36973	4.57415	0	5.31208	0	0	2.58583	2.8489	2.81114	3.15288	1	6.34228	6.36973	5.57415	1	6.31208	1	1	3.58583	3.8489	3.81114	4.15288	0.654131	-0.612348
Molybdopterin biosynthesis MoeB protein OS=Giardia intestinalis (strain ATCC 50803 / WB clone C6) OX=184922 GN=GL50803_0011436 PE=4 SV=1	A8BBZ9	0.25	9.4676	5.00839	4.36291	2.49499	2.82254	6.90571	4.56931	4.3616	3.01681	3.79853	4.01591	3.15288	10.4676	6.00839	5.36291	3.49499	3.82254	7.90571	5.56931	5.3616	4.01681	4.79853	5.01591	4.15288	0.780178	-0.358126
Uncharacterized protein OS=Giardia intestinalis (strain ATCC 50803 / WB clone C6) OX=184922 GN=GL50803_17346 PE=4 SV=1	D3KHG3	0.25	0	0.333893	0	1.66333	0	0	0	0	0	0	0	0	1	1.33389	1	2.66333	1	1	1	1	1	1	1	1	0.750261	-0.414536
CBF domain-containing protein OS=Giardia intestinalis (strain P15) OX=658858 GN=GLP15_1928 PE=3 SV=1	E1F629	0.25	0	0.166946	0	0.831663	0	0	0	0	0	0	0	0	1	1.16695	1	1.83166	1	1	1	1	1	1	1	1	0.857313	-0.222106
SAM-dependent methyltransferase OS=Giardia intestinalis OX=5741 GN=DHA2_93103 PE=3 SV=1	V6TMA1	0.25	0	0.333893	0	1.66333	0	0	0	0	0	0	0	0	1	1.33389	1	2.66333	1	1	1	1	1	1	1	1	0.750261	-0.414536
Uncharacterized protein OS=Giardia intestinalis OX=5741 GN=DHA2_3705 PE=4 SV=1	V6TAQ0	0.25	0	0.333893	0	1.66333	0	0	0	0	0	0	0	0	1	1.33389	1	2.66333	1	1	1	1	1	1	1	1	0.750261	-0.414536
Ankyrin repeat protein OS=Giardia intestinalis OX=5741 GN=DHA2_151108 PE=4 SV=1	V6TMD2	0.25	0	0.500839	0.167804	2.07916	0	0.531208	0	0	0	0.237408	0.401591	0.225206	1	1.50084	1.1678	3.07916	1	1.53121	1	1	1	1.23741	1.40159	1.22521	0.739756	-0.434878
Protein 21.1 OS=Giardia intestinalis (strain P15) OX=658858 GN=GLP15_3036 PE=4 SV=1	E1F6M7	0.25	0.631173	1.00168	1.00683	1.80194	0	3.36432	0	7.45107	1.58023	3.95681	1.00398	2.55233	1.63117	2.00168	2.00683	2.80194	1	4.36432	1	8.45107	2.58023	4.95681	2.00398	3.55233	1.63295	0.707482
Hydrolase haloacid dehalogenase family protein OS=Giardia intestinalis OX=5741 GN=DHA2_14841 PE=4 SV=1	V6TA47	0.25	0	2.33725	1.00683	0	0	2.12483	1.5231	2.1808	3.87875	0.474817	2.00795	0.450412	1	3.33725	2.00683	1	1	3.12483	2.5231	3.1808	4.87875	1.47482	3.00795	1.45041	1.44005	0.526122
Uncharacterized protein OS=Giardia intestinalis OX=5741 GN=DHA2_152048 PE=4 SV=1	V6TGJ8	0.25	0	0	0	0	0	0	0	2.1808	0.430972	0	0	0	1	1	1	1	1	1	1	3.1808	1.43097	1	1	1	1.4353	0.521348
UBA-like domain-containing protein OS=Giardia intestinalis (strain ATCC 50803 / WB clone C6) OX=184922 GN=GL50803_0012885 PE=4 SV=1	A8BU21	0.25	3.78704	5.67617	0.671217	2.07916	0	2.65604	1.5231	1.0904	1.72389	2.37408	1.20477	0.450412	4.78704	6.67617	1.67122	3.07916	1	3.65604	2.5231	2.0904	2.72389	3.37408	2.20477	1.45041	0.6884	-0.53868
Uncharacterized protein OS=Giardia intestinalis (strain ATCC 50803 / WB clone C6) OX=184922 GN=GL50803_0016613 PE=4 SV=1	A8BNE2	0.25	0	0.333893	0.671217	3.32665	0	0	0	0	0	0	0.401591	0	1	1.33389	1.67122	4.32665	1	1	1	1	1	1	1.40159	1	0.619603	-0.690584
High cysteine membrane protein VSP-like OS=Giardia intestinalis (strain ATCC 50803 / WB clone C6) OX=184922 GN=GL50803_00137672 PE=4 SV=1	A8BEJ8	0.25	0	3.17198	1.67804	1.80194	0	1.32802	0.761552	1.0904	1.72389	2.29495	2.81114	6.98138	1	4.17198	2.67804	2.80194	1	2.32802	1.76155	2.0904	2.72389	3.29495	3.81114	7.98138	1.54959	0.631891
Lecithin-cholesterol acyl transferase, putative OS=Giardia intestinalis (strain ATCC 50803 / WB clone C6) OX=184922 GN=GL50803_0016286 PE=4 SV=1	A8BLB5	0.25	0	0.667785	0	0	0	0	1.5231	2.1808	0	0	0	0	1	1.66779	1	1	1	1	2.5231	3.1808	1	1	1	1	1.45534	0.541358
VSP OS=Giardia intestinalis (strain ATCC 50803 / WB clone C6) OX=184922 GN=GL50803_0050169 PE=4 SV=1	A0A644F5E7	0.25	0	1.00168	1.00683	0	0	0.531208	0	0	0.430972	0.474817	0	0	1	2.00168	2.00683	1	1	1.53121	1	1	1.43097	1.47482	1	1	0.808668	-0.306381
Uncharacterized protein OS=Giardia intestinalis OX=5741 GN=DHA2_154385 PE=4 SV=1	V6TC91	0.25	0	0.667785	0.671217	2.07916	0	0	0	0	0.430972	0.474817	0	0	1	1.66779	1.67122	3.07916	1	1	1	1	1.43097	1.47482	1	1	0.733242	-0.447639
EamA-like transporter family protein OS=Giardia intestinalis (strain ATCC 50803 / WB clone C6) OX=184922 GN=GL50803_00114623 PE=4 SV=1	A8BWF2	0.25	0	0.333893	0.335608	0	0	0.531208	0	2.1808	0.430972	1.42445	0	0	1	1.33389	1.33561	1	1	1.53121	1	3.1808	1.43097	2.42445	1	1	1.39378	0.479006
Short-chain dehydrogenase, putative OS=Giardia intestinalis (strain P15) OX=658858 GN=GLP15_4318 PE=4 SV=1	E1EWV2	0.25	0.94676	1.00168	1.00683	1.24749	0	1.06242	0	0	0.430972	0.949634	0.803181	1.12603	1.94676	2.00168	2.00683	2.24749	1	2.06242	1	1	1.43097	1.94963	1.80318	2.12603	0.826424	-0.275045
Uncharacterized protein OS=Giardia intestinalis (strain ATCC 50803 / WB clone C6) OX=184922 GN=GL50803_0014621 PE=4 SV=1	A8B6M4	0.25	0	1.00168	0	0.831663	0	0.531208	0	0	0	0	0.401591	0.450412	1	2.00168	1	1.83166	1	1.53121	1	1	1	1	1.40159	1.45041	0.819172	-0.287762
Glutamyl-tRNA synthetase OS=Giardia intestinalis OX=5741 GN=GSB_86681 PE=3 SV=1	V6U1U6	0.25	0	2.1703	2.68487	1.45541	1.41127	1.32802	0.761552	0.5452	0.646458	1.89927	1.20477	0.900823	1	3.1703	3.68487	2.45541	2.41127	2.32802	1.76155	1.5452	1.64646	2.89927	2.20477	1.90082	0.794563	-0.331766
Uncharacterized protein OS=Giardia intestinalis (strain ATCC 50803 / WB clone C6) OX=184922 GN=GL50803_0013382 PE=4 SV=1	D3KI77	0.25	0	1.66946	0.671217	1.24749	0	0	0	0	0.430972	0.474817	0.401591	0	1	2.66946	1.67122	2.24749	1	1	1	1	1.43097	1.47482	1.40159	1	0.762124	-0.391902
Bystin OS=Giardia intestinalis (strain ATCC 50803 / WB clone C6) OX=184922 GN=GL50803_0016882 PE=3 SV=1	A8BB33	0.25	0	1.00168	0	1.24749	0	1.06242	0	0	0.430972	0	0.803181	0	1	2.00168	1	2.24749	1	2.06242	1	1	1.43097	1	1.80318	1	0.776898	-0.364203
Ankyrin repeat protein 1 OS=Giardia intestinalis (strain ATCC 50803 / WB clone C6) OX=184922 GN=GL50803_003147 PE=4 SV=1	A8BB83	0.25	0	5.00839	2.68487	9.56413	0	4.24967	0	0	2.58583	1.89927	4.01591	1.35123	1	6.00839	3.68487	10.5641	1	5.24967	1	1	3.58583	2.89927	5.01591	2.35123	0.576297	-0.795115
Ribosomal protein L39 OS=Giardia intestinalis (strain ATCC 50803 / WB clone C6) OX=184922 GN=GL50803_0060191 PE=3 SV=1	A0A644EZB9	0.25	0	0	0	0	0	2.12483	0	0	0.861945	0.949634	1.60636	2.70247	1	1	1	1	1	3.12483	1	1	1.86194	1.94963	2.60636	3.70247	1.49177	0.577028
Uncharacterized protein OS=Giardia intestinalis (strain ATCC 50803 / WB clone C6) OX=184922 GN=GL50803_009826 PE=4 SV=1	A8BGD2	0.25	0	0	0	0	0	0	0	0	2.15486	0	0.401591	0	1	1	1	1	1	1	1	1	3.15486	1	1.40159	1	1.42608	0.51205
Kinase, NEK OS=Giardia intestinalis (strain P15) OX=658858 GN=GLP15_1121 PE=4 SV=1	E1EZ81	0.25	3.78704	9.0151	11.5785	10.3958	2.82254	10.093	8.37708	7.63281	11.4208	8.07189	14.8589	11.0351	4.78704	10.0151	12.5785	11.3958	3.82254	11.093	9.37708	8.63281	12.4208	9.07189	15.8589	12.0351	1.25524	0.327968
Uncharacterized protein OS=Giardia intestinalis (strain ATCC 50803 / WB clone C6) OX=184922 GN=GL50803_0017083 PE=4 SV=1	A8BV65	0.25	0	1.00168	1.00683	0.415832	0	0	0	0	0.430972	0	0.401591	0	1	2.00168	2.00683	1.41583	1	1	1	1	1.43097	1	1.40159	1	0.811051	-0.302136
Prefoldin subunit family protein OS=Giardia intestinalis OX=5741 GN=DHA2_112870 PE=3 SV=1	V6TJ49	0.25	0	1.66946	0.671217	0.831663	0	0.531208	0	0	1.29292	0	0	0	1	2.66946	1.67122	1.83166	1	1.53121	1	1	2.29292	1	1	1	0.751572	-0.412017
Group of Uncharacterized protein OS=Giardia intestinalis (strain ATCC 50803 / WB clone C6) OX=184922 GN=GL50803_002014 PE=4 SV=1+1	A8B7C0 (+1)	0.25	0	0.333893	0.671217	0.831663	0	0	0	0	0.430972	1.42445	0.803181	1.35123	1	1.33389	1.67122	1.83166	1	1	1	1	1.43097	2.42445	1.80318	2.35123	1.27729	0.353087
Kinase, NEK OS=Giardia intestinalis (strain ATCC 50803 / WB clone C6) OX=184922 GN=GL50803_008856 PE=4 SV=1	A8BCE3	0.26	3.78704	0.667785	0	0.415832	0	0	0	0	0	0	0	0.450412	4.78704	1.66779	1	1.41583	1	1	1	1	1	1	1	1.45041	0.593378	-0.752976
Phospholipid-binding Copine Family Protein (Fragment) OS=Giardia intestinalis OX=5741 GN=DHA2_15477 PE=4 SV=1	V6TGA3	0.26	0	1.66946	0.335608	0.831663	0	0.531208	0	1.0904	0	0	0	0	1	2.66946	1.33561	1.83166	1	1.53121	1	2.0904	1	1	1	1	0.756879	-0.401865
Locus trap protein OS=Giardia intestinalis (strain ATCC 50581 / GS clone H7) OX=598745 GN=GL50581_4154 PE=4 SV=1	C6LZC3	0.26	0	0	0.335608	0	0	0	0	0	0.861945	0	0.803181	0	1	1	1.33561	1	1	1	1	1	1.86194	1	1.80318	1	1.20985	0.274826
Uncharacterized protein OS=Giardia intestinalis (strain ATCC 50803 / WB clone C6) OX=184922 GN=GL50803_0016888 PE=4 SV=1	A8BG86	0.26	0	10.6846	12.0819	10.8116	0	3.71846	1.5231	1.0904	3.44778	6.17262	4.4175	3.15288	1	11.6846	13.0819	11.8116	1	4.71846	2.5231	2.0904	4.44778	7.17262	5.4175	4.15288	0.595989	-0.746642
Uncharacterized protein OS=Giardia intestinalis OX=5741 GN=DHA2_152734 PE=4 SV=1	V6TGG7	0.26	1.89352	0	0.335608	0	0	0	0	0	0	0	0	0	2.89352	1	1.33561	1	1	1	1	1	1	1	1	1	0.729117	-0.455777
Polynucleotide 5'-triphosphatase OS=Giardia intestinalis (strain P15) OX=658858 GN=GLP15_143 PE=4 SV=1	E1EY63	0.26	0	0.667785	0.671217	0.831663	0	0	0	0	0.430972	0	0.401591	0	1	1.66779	1.67122	1.83166	1	1	1	1	1.43097	1	1.40159	1	0.836231	-0.258027
Alpha-1 giardin OS=Giardia intestinalis (strain P15) OX=658858 GN=GLP15_1720 PE=4 SV=1	E1F7D6	0.26	48.6635	38.4421	23.7275	21.1381	95.5429	37.8486	176.223	158.69	48.7429	37.6372	32.3682	27.5202	49.6635	39.4421	24.7275	22.1381	96.5429	38.8486	177.223	159.69	49.7429	38.6372	33.3682	28.5202	1.79531	0.844235
Kinase, NEK OS=Giardia intestinalis (strain ATCC 50803 / WB clone C6) OX=184922 GN=GL50803_003490 PE=4 SV=1	A8BWS9	0.26	0	1.00168	0	1.66333	0	0	0	0	0	0.474817	0	0	1	2.00168	1	2.66333	1	1	1	1	1	1.47482	1	1	0.747238	-0.420361
WW domain-containing protein OS=Giardia intestinalis OX=5741 GN=DHA2_113662 PE=4 SV=1	V6TL09	0.26	1.89352	0.333893	0	0	0	0	0	0	0	0	0	0	2.89352	1.33389	1	1	1	1	1	1	1	1	1	1	0.729269	-0.455476
Dynein heavy chain OS=Giardia intestinalis (strain P15) OX=658858 GN=GLP15_3614 PE=3 SV=1	E1EX88	0.26	0	1.16862	1.00683	5.05928	0	0.177069	0	0	0.143657	0.395681	0.73625	0.375343	1	2.16862	2.00683	6.05928	1	1.17707	1	1	1.14366	1.39568	1.73625	1.37534	0.570463	-0.809796
Kinesin-like protein (Fragment) OS=Giardia intestinalis OX=5741 GN=GlKlp5 PE=2 SV=1	Q969C4	0.26	0	0.389541	0.559347	0.970274	0	0	0	0	0.143657	0.316545	0	0.225206	1	1.38954	1.55935	1.97027	1	1	1	1	1.14366	1.31654	1	1.22521	0.844206	-0.244332
Kinase, NEK OS=Giardia intestinalis (strain ATCC 50803 / WB clone C6) OX=184922 GN=GL50803_0041369 PE=4 SV=1	A0A644F276	0.26	0	1.00168	1.67804	2.49499	0	0.531208	0	0	0	0.949634	0	1.35123	1	2.00168	2.67804	3.49499	1	1.53121	1	1	1	1.94963	1	2.35123	0.709117	-0.495904
Ankyrin repeat protein 1 OS=Giardia intestinalis (strain ATCC 50803 / WB clone C6) OX=184922 GN=GL50803_008928 PE=4 SV=1	A8BB71	0.26	0	0.667785	0	2.07916	0	0.531208	0	0	0.430972	0	0.401591	0	1	1.66779	1	3.07916	1	1.53121	1	1	1.43097	1	1.40159	1	0.736414	-0.441411
Serine/threonine-protein phosphatase OS=Giardia intestinalis (strain ATCC 50803 / WB clone C6) OX=184922 GN=GL50803_002198 PE=3 SV=1	A8BLH6	0.26	37.8704	11.3523	6.37656	14.1383	8.46761	12.2178	4.56931	7.63281	12.4982	8.5467	12.8509	9.45864	38.8704	12.3523	7.37656	15.1383	9.46761	13.2178	5.56931	8.63281	13.4982	9.5467	13.8509	10.4586	0.638401	-0.647464
Acetyl-CoA acetyltransferase OS=Giardia intestinalis (strain ATCC 50803 / WB clone C6) OX=184922 GN=GL50803_003287 PE=3 SV=1	A8BBW5	0.26	0	0.667785	0.335608	3.32665	0	0	0	0	0	0.474817	0	0	1	1.66779	1.33561	4.32665	1	1	1	1	1	1.47482	1	1	0.626795	-0.673935
Ankyrin repeat protein 1 OS=Giardia intestinalis (strain ATCC 50803 / WB clone C6) OX=184922 GN=GL50803_0016435 PE=4 SV=1	A8BL12	0.26	0	3.33893	2.01365	3.32665	0	2.12483	0	1.0904	4.74069	2.8489	4.4175	5.40494	1	4.33893	3.01365	4.32665	1	3.12483	1	2.0904	5.74069	3.8489	5.4175	6.40494	1.45813	0.544115
Ribosomal protein S27 OS=Giardia intestinalis (strain P15) OX=658858 GN=GLP15_3952 PE=3 SV=1	E1F2I2	0.26	1.89352	0.333893	0.335608	0.415832	0	1.06242	0	0	0.861945	0	0.803181	0	2.89352	1.33389	1.33561	1.41583	1	2.06242	1	1	1.86194	1	1.80318	1	0.763362	-0.38956
Protein 21.1 OS=Giardia intestinalis (strain ATCC 50803 / WB clone C6) OX=184922 GN=GL50803_16532 PE=4 SV=1	A8B5Q6	0.26	0	3.33893	5.70534	4.98998	0	3.71846	0	6.5424	2.15486	5.6978	6.82704	8.10741	1	4.33893	6.70534	5.98998	1	4.71846	1	7.5424	3.15486	6.6978	7.82704	9.10741	1.48739	0.572782
Ankyrin repeat protein 1 OS=Giardia intestinalis (strain ATCC 50803 / WB clone C6) OX=184922 GN=GL50803_006081 PE=4 SV=1	A8BR70	0.26	3.78704	8.34732	2.68487	7.06914	0	3.71846	1.5231	1.0904	3.01681	2.8489	4.81909	2.70247	4.78704	9.34732	3.68487	8.06914	1	4.71846	2.5231	2.0904	4.01681	3.8489	5.81909	3.70247	0.696077	-0.522682
Group of Spindle pole protein, putative OS=Giardia intestinalis (strain ATCC 50803 / WB clone C6) OX=184922 GN=GL50803_0016729 PE=4 SV=1+1	A8B7C8 (+1)	0.26	7.57408	6.67785	3.69169	5.40581	0	4.24967	0	0	3.44778	2.37408	6.82704	4.0537	8.57408	7.67785	4.69169	6.40581	1	5.24967	1	1	4.44778	3.37408	7.82704	5.0537	0.675691	-0.565565
Caltractin (Fragment) OS=Giardia intestinalis OX=5741 GN=calt PE=4 SV=1	A0A1M4M1L2	0.26	12.3079	5.50923	4.1951	1.66333	7.05634	11.1554	0.761552	3.2712	7.97299	6.88484	5.22068	3.60329	13.3079	6.50923	5.1951	2.66333	8.05634	12.1554	1.76155	4.2712	8.97299	7.88484	6.22068	4.60329	0.70404	-0.50627
Ribosomal protein L21 OS=Giardia intestinalis (strain ATCC 50803 / WB clone C6) OX=184922 GN=GL50803_0015520 PE=3 SV=1	A8B2Q4	0.26	3.78704	6.8448	12.7531	14.9699	4.23381	7.70252	6.85397	4.3616	11.6363	9.97115	20.2803	21.6198	4.78704	7.8448	13.7531	15.9699	5.23381	8.70252	7.85397	5.3616	12.6363	10.9712	21.2803	22.6198	1.43403	0.520071
40S ribosomal protein S26 OS=Giardia intestinalis OX=5741 GN=DHA2_17364 PE=3 SV=1	V6T958	0.26	0	7.01175	10.7395	11.6433	0	4.78088	1.5231	4.3616	12.0672	6.64743	14.0557	21.1693	1	8.01175	11.7395	12.6433	1	5.78088	2.5231	5.3616	13.0672	7.64743	15.0557	22.1693	1.63843	0.712311
Group of Nuclear LIM interactor-interacting factor 1 OS=Giardia intestinalis (strain ATCC 50803 / WB clone C6) OX=184922 GN=GL50803_0014905 PE=4 SV=1+1	A8BIB0 (+1)	0.26	0	1.33557	0.335608	2.07916	0	0.531208	0	1.0904	0	0	0	0.450412	1	2.33557	1.33561	3.07916	1	1.53121	1	2.0904	1	1	1	1.45041	0.733432	-0.447265
Uncharacterized protein OS=Giardia intestinalis (strain ATCC 50803 / WB clone C6) OX=184922 GN=GL50803_20889 PE=4 SV=1	A8BU37	0.26	0	0.333893	0	0	5.64507	0.531208	0	0	0	0	0	0	1	1.33389	1	1	6.64507	1.53121	1	1	1	1	1	1	0.47961	-1.06007
Uncharacterized protein OS=Giardia intestinalis (strain P15) OX=658858 GN=GLP15_113 PE=4 SV=1	E1EX09	0.26	0	0.500839	0.671217	0	0	0	0	0	0	0.237408	0	0	1	1.50084	1.67122	1	1	1	1	1	1	1.23741	1	1	0.869682	-0.20144
Ankyrin repeat protein 1 OS=Giardia intestinalis (strain ATCC 50803 / WB clone C6) OX=184922 GN=GL50803_00112572 PE=4 SV=1	D3KGJ4	0.26	0	0.333893	0	2.07916	0	0	0	0	0	0	0	0	1	1.33389	1	3.07916	1	1	1	1	1	1	1	1	0.713178	-0.487667
Protein 21.1 OS=Giardia intestinalis (strain P15) OX=658858 GN=GLP15_4742 PE=4 SV=1	E1F4G0	0.26	0	2.78244	5.09006	3.46526	0	2.65604	0.507702	1.6356	2.37035	7.12225	4.48443	9.45864	1	3.78244	6.09006	4.46526	1	3.65604	1.5077	2.6356	3.37035	8.12225	5.48443	10.4586	1.57944	0.659411
Kinase OS=Giardia intestinalis (strain ATCC 50803 / WB clone C6) OX=184922 GN=GL50803_009487 PE=4 SV=1	A8B530	0.26	1.89352	0.667785	0	0.831663	0	0	0	0	0	0.949634	0	0	2.89352	1.66779	1	1.83166	1	1	1	1	1	1.94963	1	1	0.739876	-0.434644
Uncharacterized protein OS=Giardia intestinalis OX=5741 GN=DHA2_14086 PE=4 SV=1	V6TDG6	0.27	0	0.333893	0.671217	0.415832	0	0.531208	0	0	0.430972	0.474817	0	0	1	1.33389	1.67122	1.41583	1	1.53121	1	1	1.43097	1.47482	1	1	0.868418	-0.203539
Uncharacterized protein OS=Giardia intestinalis OX=5741 GN=DHA2_152261 PE=3 SV=1	V6TC41	0.27	0	0.667785	0.671217	3.74248	0	0	0	0	0.430972	0	0.401591	0	1	1.66779	1.67122	4.74248	1	1	1	1	1.43097	1	1.40159	1	0.616575	-0.697653
Kinesin motor domain-containing protein OS=Giardia intestinalis (strain ATCC 50803 / WB clone C6) OX=184922 GN=GL50803_0017454 PE=4 SV=1	A8B9V0	0.27	0	2.67114	0.671217	3.32665	0	0	0	0	0.861945	0	0.401591	0.900823	1	3.67114	1.67122	4.32665	1	1	1	1	1.86194	1	1.40159	1.90082	0.644435	-0.633892
20S proteasome alpha subunit 7 OS=Giardia intestinalis (strain ATCC 50581 / GS clone H7) OX=598745 GN=GL50581_4001 PE=4 SV=1	C6LYX2	0.27	0	0.500839	0	0	0	0	0	0	0.646458	0.474817	0.401591	0	1	1.50084	1	1	1	1	1	1	1.64646	1.47482	1.40159	1	1.15721	0.210656
Eukaryotic translation initiation factor 3 subunit G OS=Giardia intestinalis (strain ATCC 50803 / WB clone C6) OX=184922 GN=GL50803_0013269 PE=4 SV=1	A8B8H3	0.27	3.78704	1.00168	2.01365	2.49499	0	2.12483	0	0	2.58583	0.949634	2.40954	0.450412	4.78704	2.00168	3.01365	3.49499	1	3.12483	1	1	3.58583	1.94963	3.40954	1.45041	0.711473	-0.491119
Nucleolar protein NOP5 OS=Giardia intestinalis (strain ATCC 50803 / WB clone C6) OX=184922 GN=GL50803_005359 PE=3 SV=1	A8BBN0	0.27	13.2546	15.693	12.4175	23.7024	2.82254	15.9363	10.6617	11.9944	8.18847	11.3956	10.4414	11.2603	14.2546	16.693	13.4175	24.7024	3.82254	16.9363	11.6617	12.9944	9.18847	12.3956	11.4414	12.2603	0.778635	-0.360982
Protein 21.1 OS=Giardia intestinalis (strain P15) OX=658858 GN=GLP15_3460 PE=4 SV=1	E1F0D1	0.27	1.89352	3.61717	2.12552	3.84644	0	3.49712	1.90388	1.18127	2.58583	0.910066	2.24221	1.53891	2.89352	4.61717	3.12552	4.84644	1	4.49712	2.90388	2.18127	3.58583	1.91007	3.24221	2.53891	0.779902	-0.358635
Rab GDP dissociation inhibitor OS=Giardia intestinalis (strain P15) OX=658858 GN=GLP15_1661 PE=3 SV=1	E1EX31	0.27	0.631173	2.33725	1.90178	3.18804	0	1.94776	2.28466	0.726934	2.29852	1.89927	4.14977	3.45316	1.63117	3.33725	2.90178	4.18804	1	2.94776	3.28466	1.72693	3.29852	2.89927	5.14977	4.45316	1.30028	0.378823
Axoneme-associated protein GASP-180 OS=Giardia intestinalis (strain P15) OX=658858 GN=GLP15_1880 PE=4 SV=1	E1EVJ1	0.27	32.3161	44.124	69.1296	25.5321	56.8741	57.8929	24.0143	43.8341	28.5232	47.632	35.0388	50.0032	33.3161	45.124	70.1296	26.5321	57.8741	58.8929	25.0143	44.8341	29.5232	48.632	36.0388	51.0032	0.805313	-0.312379
Iron-containing alcohol dehydrogenase OS=Giardia intestinalis (strain ATCC 50803 / WB clone C6) OX=184922 GN=GL50803_002860 PE=4 SV=1	A8BTM2	0.27	0	1.00168	0	1.24749	0	0	0	0	0	0.474817	0	0	1	2.00168	1	2.24749	1	1	1	1	1	1.47482	1	1	0.784905	-0.34941
Uncharacterized protein OS=Giardia intestinalis (strain ATCC 50803 / WB clone C6) OX=184922 GN=GL50803_17330 PE=4 SV=1	A8BKA6	0.27	3.78704	0.333893	0	0.415832	0	0.531208	0	0	0.430972	0	0.401591	0	4.78704	1.33389	1	1.41583	1	1.53121	1	1	1.43097	1	1.40159	1	0.617327	-0.695892
Kinase, CMGC DYRK OS=Giardia intestinalis (strain ATCC 50803 / WB clone C6) OX=184922 GN=GL50803_00101850 PE=4 SV=1	A8BXD7	0.27	0	0.667785	0.335608	0.831663	0	1.06242	0	0	0.861945	0	0.401591	0	1	1.66779	1.33561	1.83166	1	2.06242	1	1	1.86194	1	1.40159	1	0.816359	-0.292724
Uncharacterized protein OS=Giardia intestinalis OX=5741 GN=DHA2_10698 PE=3 SV=1	V6TN96	0.27	0	5.34228	2.68487	4.57415	1.41127	4.24967	0.761552	1.0904	3.01681	3.79853	1.60636	1.12603	1	6.34228	3.68487	5.57415	2.41127	5.24967	1.76155	2.0904	4.01681	4.79853	2.60636	2.12603	0.717151	-0.479651
Long chain fatty acid CoA ligase 5 OS=Giardia intestinalis (strain ATCC 50803 / WB clone C6) OX=184922 GN=GL50803_009062 PE=4 SV=1	A8BND4	0.27	7.57408	11.6862	9.39704	16.2174	0	6.90571	0	6.5424	7.32653	9.97115	5.62227	4.0537	8.57408	12.6862	10.397	17.2174	1	7.90571	1	7.5424	8.32653	10.9712	6.62227	5.0537	0.6839	-0.548144
NEK-like kinase protein OS=Giardia intestinalis (strain ATCC 50581 / GS clone H7) OX=598745 GN=GL50581_113 PE=4 SV=1	C6LN13	0.27	0	0	0	0	0	0	0	0	0	0	0.133864	0.900823	1	1	1	1	1	1	1	1	1	1	1.13386	1.90082	1.17245	0.229524
Uncharacterized protein OS=Giardia intestinalis (strain P15) OX=658858 GN=GLP15_473 PE=4 SV=1	E1F6H5	0.27	0	0.500839	0.335608	1.66333	0	1.06242	0	0	1.07743	0.237408	0	0	1	1.50084	1.33561	2.66333	1	2.06242	1	1	2.07743	1.23741	1	1	0.764975	-0.386515
Uncharacterized protein OS=Giardia intestinalis (strain ATCC 50803 / WB clone C6) OX=184922 GN=GL50803_13651 PE=4 SV=1	A8BKT1	0.27	0	1.16862	3.8595	3.9504	0	0.265604	0	0	0.430972	1.66186	1.00398	0.450412	1	2.16862	4.8595	4.9504	1	1.2656	1	1	1.43097	2.66186	2.00398	1.45041	0.626288	-0.675101
Cathepsin B OS=Giardia intestinalis (strain ATCC 50803 / WB clone C6) OX=184922 GN=GL50803_0016779 PE=3 SV=1	A8BVM3	0.27	24.6158	11.8532	16.3609	6.44539	19.0521	18.3267	23.2273	16.9012	11.9595	19.3488	22.1879	26.1239	25.6158	12.8532	17.3609	7.44539	20.0521	19.3267	24.2273	17.9012	12.9595	20.3488	23.1879	27.1239	1.22497	0.292751
Fibrillarin OS=Giardia intestinalis (strain ATCC 50803 / WB clone C6) OX=184922 GN=GL50803_0097219 PE=3 SV=1	A8B9Q3	0.27	0	7.67953	14.4312	12.4749	2.82254	14.3426	6.09242	6.5424	13.3601	9.02152	18.0716	31.0784	1	8.67953	15.4312	13.4749	3.82254	15.3426	7.09242	7.5424	14.3601	10.0215	19.0716	32.0784	1.5613	0.64275
Signal recognition particle OS=Giardia intestinalis (strain ATCC 50803 / WB clone C6) OX=184922 GN=GL50803_008916 PE=3 SV=1	A8BBT9	0.27	0	1.66946	0.671217	1.24749	0	0.531208	0	0	1.29292	0	0.401591	0	1	2.66946	1.67122	2.24749	1	1.53121	1	1	2.29292	1	1.40159	1	0.760373	-0.39522
Dynein heavy chain OS=Giardia intestinalis OX=5741 GN=DHA2_16804 PE=4 SV=1	V6TGI1	0.27	1.89352	7.67953	12.5853	10.8116	4.23381	7.96813	3.80776	2.1808	9.08633	7.59707	6.22466	2.25206	2.89352	8.67953	13.5853	11.8116	5.23381	8.96813	4.80776	3.1808	10.0863	8.59707	7.22466	3.25206	0.725958	-0.462041
Glycerophosphocholine phosphodiesterase OS=Giardia intestinalis (strain ATCC 50803 / WB clone C6) OX=184922 GN=GL50803_006492 PE=4 SV=1	A8B5H9	0.27	0	0.667785	1.00683	2.91082	0	0.531208	0	0	1.29292	0	0.401591	0	1	1.66779	2.00683	3.91082	1	1.53121	1	1	2.29292	1	1.40159	1	0.692161	-0.53082
High cysteine membrane protein Group 1 OS=Giardia intestinalis (strain P15) OX=658858 GN=GLP15_2210 PE=4 SV=1	E1F6U1	0.27	0	0.834732	1.17463	1.03958	0	0.531208	0	0	0.430972	0.949634	0.200795	0.225206	1	1.83473	2.17463	2.03958	1	1.53121	1	1	1.43097	1.94963	1.2008	1.22521	0.814873	-0.295352
Kinesin-like protein OS=Giardia intestinalis OX=5741 GN=DHA2_7874 PE=3 SV=1	V6T8S6	0.27	0	0.389541	0.559347	2.21777	0	0	0	0	0.143657	0.316545	0	0.225206	1	1.38954	1.55935	3.21777	1	1	1	1	1.14366	1.31654	1	1.22521	0.729318	-0.45538
Ankyrin repeat protein OS=Giardia intestinalis OX=5741 GN=GSB_12139 PE=4 SV=1	V6TUN1	0.27	0.631173	1.33557	0.671217	1.80194	0	2.83311	0	6.90587	2.0112	3.48199	0.803181	1.65151	1.63117	2.33557	1.67122	2.80194	1	3.83311	1	7.90587	3.0112	4.48199	1.80318	2.65151	1.57114	0.651812
MIZ/SP-RING zinc finger domain-containing protein OS=Giardia intestinalis (strain ATCC 50803 / WB clone C6) OX=184922 GN=GL50803_0011930 PE=4 SV=1	A8B4S4	0.27	0	0	0	0.831663	0	0	1.5231	3.2712	0	0	0	0	1	1	1	1.83166	1	1	2.5231	4.2712	1	1	1	1	1.58004	0.659962
Uncharacterized protein OS=Giardia intestinalis (strain P15) OX=658858 GN=GLP15_3201 PE=4 SV=1	E1F981	0.27	0	1.16862	1.00683	2.28707	0	1.85923	0	0	0.430972	0.949634	1.40557	0.450412	1	2.16862	2.00683	3.28707	1	2.85923	1	1	1.43097	1.94963	2.40557	1.45041	0.749616	-0.415776
DNA helicase OS=Giardia intestinalis (strain P15) OX=658858 GN=GLP15_4837 PE=3 SV=1	E1EYD3	0.27	0	0.667785	0	4.15832	0	1.59363	0	0	0.430972	0	0.803181	0.450412	1	1.66779	1	5.15832	1	2.59363	1	1	1.43097	1	1.80318	1.45041	0.618739	-0.692598
Leucine-rich repeat protein OS=Giardia intestinalis (strain ATCC 50803 / WB clone C6) OX=184922 GN=GL50803_009618 PE=4 SV=1	A8BAR5	0.27	0	0.667785	0.671217	1.24749	0	0.531208	0	0	0.430972	0.949634	0	0	1	1.66779	1.67122	2.24749	1	1.53121	1	1	1.43097	1.94963	1	1	0.809481	-0.304932
Exosome complex exonuclease RRP4 OS=Giardia intestinalis (strain ATCC 50803 / WB clone C6) OX=184922 GN=GL50803_0033022 PE=4 SV=1	A8BI43	0.28	0	0	0.671217	1.24749	0	0.531208	0	0	0	0.474817	0.401591	0	1	1	1.67122	2.24749	1	1.53121	1	1	1	1.47482	1.40159	1	0.813784	-0.297283
Kinase, NEK OS=Giardia intestinalis (strain ATCC 50803 / WB clone C6) OX=184922 GN=GL50803_005375 PE=3 SV=1	A8BJT1	0.28	1.89352	8.20819	8.78175	7.03449	0	6.33023	0	10.0862	4.41747	16.1042	4.5179	25.223	2.89352	9.20819	9.78175	8.03449	1	7.33023	1	11.0862	5.41747	17.1042	5.5179	26.223	1.73469	0.794679
TB2/DP1, HVA22 family protein OS=Giardia intestinalis (strain ATCC 50803 / WB clone C6) OX=184922 GN=GL50803_0031339 PE=4 SV=1	A0A644F3K2	0.28	0	3.00503	1.00683	2.49499	0	1.59363	0	1.0904	1.72389	0.474817	0.803181	0	1	4.00503	2.00683	3.49499	1	2.59363	1	2.0904	2.72389	1.47482	1.80318	1	0.715741	-0.48249
Neurogenic locus Notch protein OS=Giardia intestinalis (strain ATCC 50803 / WB clone C6) OX=184922 GN=GL50803_0016322 PE=4 SV=1	A8BIQ0	0.28	0	3.33893	2.34926	0.831663	0	4.24967	0	0	1.72389	1.42445	0.803181	1.35123	1	4.33893	3.34926	1.83166	1	5.24967	1	1	2.72389	2.42445	1.80318	2.35123	0.674006	-0.569166
Kelch motif-containing protein OS=Giardia intestinalis (strain ATCC 50803 / WB clone C6) OX=184922 GN=GL50803_008789 PE=4 SV=1	A8BGN1	0.28	0	1.33557	1.67804	2.07916	0	1.59363	1.5231	0	0.430972	0.949634	0.401591	0.450412	1	2.33557	2.67804	3.07916	1	2.59363	2.5231	1	1.43097	1.94963	1.40159	1.45041	0.76899	-0.378963
Ankyrin repeat protein 1 OS=Giardia intestinalis (strain ATCC 50803 / WB clone C6) OX=184922 GN=GL50803_00101450 PE=4 SV=1	A8B2N9	0.28	0	0.500839	0.167804	1.66333	0	0	0	0	0	0.237408	0	0.225206	1	1.50084	1.1678	2.66333	1	1	1	1	1	1.23741	1	1.22521	0.775641	-0.36654
Axoneme-associated protein GASP-180 (Fragment) OS=Giardia intestinalis (strain P15) OX=658858 GN=GLP15_5223 PE=4 SV=1	E1EX57	0.28	2.84028	10.1837	10.7954	3.32665	4.23381	13.6343	2.28466	10.3588	7.61384	14.0862	12.6501	18.1666	3.84028	11.1837	11.7954	4.32665	5.23381	14.6343	3.28466	11.3588	8.61384	15.0862	13.6501	19.1666	1.39491	0.480172
VSP OS=Giardia intestinalis (strain ATCC 50803 / WB clone C6) OX=184922 GN=GL50803_137612 PE=4 SV=1	A8BTV4	0.28	5.68056	8.44271	3.84085	0	15.2215	9.68401	5.46384	5.33518	4.51323	6.26871	3.45814	2.60238	6.68056	9.44271	4.84085	1	16.2215	10.684	6.46384	6.33518	5.51323	7.26871	4.45814	3.60238	0.688392	-0.538698
ABC transporter ATP-binding protein OS=Giardia intestinalis OX=5741 GN=DHA2_151012 PE=4 SV=1	V6TJW0	0.28	0	0	0	0.831663	2.82254	0	0	0	0.430972	0	0	0	1	1	1	1.83166	3.82254	1	1	1	1.43097	1	1	1	0.666132	-0.58612
Elongation factor 1-alpha (Fragment) OS=Giardia intestinalis OX=5741 GN=TEF1 PE=2 SV=1	Q08046	0.28	30.2963	105.788	161.484	135.838	95.9663	102.7	66.5089	121.58	130.297	138.013	156.018	187.747	31.2963	106.788	162.484	136.838	96.9663	103.7	67.5089	122.58	131.297	139.013	157.018	188.747	1.26343	0.337351
Ankyrin repeat protein 1 OS=Giardia intestinalis (strain ATCC 50803 / WB clone C6) OX=184922 GN=GL50803_0015340 PE=4 SV=1	A8B600	0.28	0	0.333893	0.167804	2.49499	0	0	0	0	0.215486	0	0	0	1	1.33389	1.1678	3.49499	1	1	1	1	1.21549	1	1	1	0.690864	-0.533527
Uncharacterized protein OS=Giardia intestinalis (strain ATCC 50803 / WB clone C6) OX=184922 GN=GL50803_0017617 PE=4 SV=1	D3KFY2	0.28	0	4.3406	2.68487	1.24749	0	3.71846	0	2.1808	6.03361	2.8489	4.81909	4.0537	1	5.3406	3.68487	2.24749	1	4.71846	1	3.1808	7.03361	3.8489	5.81909	5.0537	1.44158	0.527653
Uncharacterized protein OS=Giardia intestinalis (strain ATCC 50803 / WB clone C6) OX=184922 GN=GL50803_0012830 PE=4 SV=1	A8BA73	0.28	7.57408	3.00503	4.69852	0.415832	5.64507	9.56175	3.04621	4.3616	2.58583	6.64743	2.00795	1.80165	8.57408	4.00503	5.69852	1.41583	6.64507	10.5618	4.04621	5.3616	3.58583	7.64743	3.00795	2.80165	0.716815	-0.480327
Uncharacterized protein OS=Giardia intestinalis (strain ATCC 50803 / WB clone C6) OX=184922 GN=GL50803_0016256 PE=4 SV=1	A8B974	0.28	0	1.33557	1.34243	2.07916	0	1.06242	1.5231	1.0904	1.72389	1.89927	0.803181	1.35123	1	2.33557	2.34243	3.07916	1	2.06242	2.5231	2.0904	2.72389	2.89927	1.80318	2.35123	1.21756	0.283996
Mucin-like protein OS=Giardia intestinalis (strain ATCC 50803 / WB clone C6) OX=184922 GN=GL50803_0041288 PE=4 SV=1	A8BYJ8	0.28	0	0.333893	0.671217	0.415832	0	0	0	0	0.430972	1.42445	0.401591	0.900823	1	1.33389	1.67122	1.41583	1	1	1	1	1.43097	2.42445	1.40159	1.90082	1.23405	0.303405
Leucine-rich repeat protein OS=Giardia intestinalis (strain ATCC 50803 / WB clone C6) OX=184922 GN=GL50803_0028779 PE=4 SV=1	A8BAI3	0.28	0	1.00168	0.335608	0.831663	0	1.59363	0	0	0.861945	0.474817	0.401591	0	1	2.00168	1.33561	1.83166	1	2.59363	1	1	1.86194	1.47482	1.40159	1	0.792655	-0.335235
Uncharacterized protein OS=Giardia intestinalis (strain ATCC 50803 / WB clone C6) OX=184922 GN=GL50803_009336 PE=4 SV=1	D3KHZ6	0.28	0	2.00336	0	4.15832	0	0.531208	0	0	0.861945	0.949634	0	0	1	3.00336	1	5.15832	1	1.53121	1	1	1.86194	1.94963	1	1	0.61543	-0.700334
Putative KRI1-like family protein OS=Giardia intestinalis OX=5741 GN=DHA2_10569 PE=3 SV=1	V6THJ4	0.28	0	0.166946	0.503413	0.207916	0	0.265604	0	0	0.430972	0.474817	0.803181	0.450412	1	1.16695	1.50341	1.20792	1	1.2656	1	1	1.43097	1.47482	1.80318	1.45041	1.14215	0.191752
Kri1_C domain-containing protein OS=Giardia intestinalis (strain P15) OX=658858 GN=GLP15_1979 PE=3 SV=1	E1EWK0	0.28	0	0.166946	0.503413	0.207916	0	0.265604	0	0	0.430972	0.474817	0.803181	0.450412	1	1.16695	1.50341	1.20792	1	1.2656	1	1	1.43097	1.47482	1.80318	1.45041	1.14215	0.191752
Elongation factor 1-gamma OS=Giardia intestinalis (strain ATCC 50803 / WB clone C6) OX=184922 GN=GL50803_0012102 PE=4 SV=1	A8BFR0	0.28	28.4028	22.0369	28.1911	25.3657	32.4592	24.7012	25.1312	31.0764	36.4172	37.0357	23.8946	26.5743	29.4028	23.0369	29.1911	26.3657	33.4592	25.7012	26.1312	32.0764	37.4172	38.0357	24.8946	27.5743	1.1135	0.155103
Uncharacterized protein OS=Giardia intestinalis (strain ATCC 50803 / WB clone C6) OX=184922 GN=GL50803_001875 PE=4 SV=1	A0A644EYN4	0.28	3.78704	6.67785	4.0273	8.31663	8.46761	7.43692	4.56931	6.5424	11.6363	8.07189	11.6461	6.30576	4.78704	7.67785	5.0273	9.31663	9.46761	8.43692	5.56931	7.5424	12.6363	9.07189	12.6461	7.30576	1.22495	0.292726
Uncharacterized protein OS=Giardia intestinalis (strain ATCC 50803 / WB clone C6) OX=184922 GN=GL50803_0015334 PE=4 SV=1	A0A644F385	0.28	0	5.34228	12.2497	8.94038	0	5.84329	0.761552	1.0904	4.09424	4.27335	4.01591	3.8285	1	6.34228	13.2497	9.94038	1	6.84329	1.76155	2.0904	5.09424	5.27335	5.01591	4.8285	0.627063	-0.673318
Serine/threonine-protein phosphatase OS=Giardia intestinalis (strain ATCC 50581 / GS clone H7) OX=598745 GN=GL50581_2529 PE=3 SV=1	C6LUS7	0.28	2.84028	5.67617	4.53071	4.57415	0	4.78088	6.09242	2.726	8.61945	4.51076	5.62227	3.15288	3.84028	6.67617	5.53071	5.57415	1	5.78088	7.09242	3.726	9.61945	5.51076	6.62227	4.15288	1.29299	0.370712
Ankyrin repeat protein OS=Giardia intestinalis OX=5741 GN=DHA2_14434 PE=4 SV=1	V6T984	0.28	28.4028	14.1904	6.87997	13.7917	23.0507	13.8114	24.3697	13.2665	10.1279	12.5035	5.6892	5.10466	29.4028	15.1904	7.87997	14.7917	24.0507	14.8114	25.3697	14.2665	11.1279	13.5035	6.6892	6.10466	0.726124	-0.461712
Cathepsin J OS=Giardia intestinalis (strain ATCC 50803 / WB clone C6) OX=184922 GN=GL50803_008741 PE=3 SV=1	A8B4X1	0.28	20.8287	18.8649	26.5131	4.15832	33.8704	17.2643	16.7542	13.0848	14.6531	18.7553	12.2485	17.3408	21.8287	19.8649	27.5131	5.15832	34.8704	18.2643	17.7542	14.0848	15.6531	19.7553	13.2485	18.3408	0.775191	-0.367377
Transitional endoplasmic reticulum ATPase OS=Giardia intestinalis (strain ATCC 50803 / WB clone C6) OX=184922 GN=GL50803_42442 PE=4 SV=1	A8BDI7	0.28	0	0.667785	1.00683	2.07916	0	0	0	0	0	0	0.803181	0.450412	1	1.66779	2.00683	3.07916	1	1	1	1	1	1	1.80318	1.45041	0.743671	-0.427264
Acyl-CoA synthetase OS=Giardia intestinalis (strain ATCC 50803 / WB clone C6) OX=184922 GN=GL50803_0086511 PE=4 SV=1	A0A644F3M5	0.28	113.611	72.0652	93.2991	113.73	103.493	81.9832	98.4941	85.0513	144.591	104.934	109.567	108.474	114.611	73.0652	94.2991	114.73	104.493	82.9832	99.4941	86.0513	145.591	105.934	110.567	109.474	1.12484	0.169723
Uncharacterized protein OS=Giardia intestinalis OX=5741 GN=DHA2_2012 PE=4 SV=1	V6TIU5	0.28	0	7.67953	3.69169	0.415832	0	4.24967	0	0	2.58583	1.42445	2.00795	0.900823	1	8.67953	4.69169	1.41583	1	5.24967	1	1	3.58583	2.42445	3.00795	1.90082	0.586251	-0.770408
ATP-dependent RNA helicase OS=Giardia intestinalis (strain ATCC 50803 / WB clone C6) OX=184922 GN=GL50803_0016042 PE=4 SV=1	A0A644FBC0	0.28	0	0.333893	1.00683	2.91082	0	0	0	0	0	0	0	0.900823	1	1.33389	2.00683	3.91082	1	1	1	1	1	1	1	1.90082	0.67315	-0.571
60S ribosomal protein L18a OS=Giardia intestinalis (strain ATCC 50803 / WB clone C6) OX=184922 GN=GL50803_16387 PE=3 SV=1	A8BT04	0.28	22.7222	16.0268	17.116	13.3066	19.7578	18.0611	13.7079	5.452	9.91236	11.8704	23.2923	21.6198	23.7222	17.0268	18.116	14.3066	20.7578	19.0611	14.7079	6.452	10.9124	12.8704	24.2923	22.6198	0.812942	-0.298776
Glutamate-rich WD-repeat protein OS=Giardia intestinalis (strain P15) OX=658858 GN=GLP15_4844 PE=4 SV=1	E1EYC6	0.28	0	0.834732	1.00683	0.831663	0	0.531208	0	0	0.646458	0	0.602386	0.450412	1	1.83473	2.00683	1.83166	1	1.53121	1	1	1.64646	1	1.60239	1.45041	0.836473	-0.257609
G1 to S phase transition protein 1, putative OS=Giardia intestinalis (strain P15) OX=658858 GN=GLP15_1305 PE=4 SV=1	E1F898	0.29	0.94676	2.83809	1.67804	3.74248	1.41127	1.85923	0.761552	0.5452	2.37035	2.13668	1.60636	1.57644	1.94676	3.83809	2.67804	4.74248	2.41127	2.85923	1.76155	1.5452	3.37035	3.13668	2.60636	2.57644	0.811685	-0.301009
Ankyrin repeat protein 1 OS=Giardia intestinalis (strain ATCC 50803 / WB clone C6) OX=184922 GN=GL50803_002779 PE=4 SV=1	A8B5R5	0.29	0	0.667785	0.335608	0.415832	0	0	0	0	0	0.474817	0	0	1	1.66779	1.33561	1.41583	1	1	1	1	1	1.47482	1	1	0.872708	-0.196429
Phosphatase similar to the C-terminal domain of histone macroH2A1 OS=Giardia intestinalis (strain ATCC 50803 / WB clone C6) OX=184922 GN=GL50803_0015386 PE=4 SV=1	A8BMJ3	0.29	0	0.333893	0.671217	0.415832	0	0	0	0	0	0.474817	0	0	1	1.33389	1.67122	1.41583	1	1	1	1	1	1.47482	1	1	0.872506	-0.196763
Uncharacterized protein OS=Giardia intestinalis (strain ATCC 50803 / WB clone C6) OX=184922 GN=GL50803_0033513 PE=4 SV=1	A8BK67	0.29	0	1.66946	1.34243	0	0	1.06242	0	0	0.861945	0.474817	0.401591	0	1	2.66946	2.34243	1	1	2.06242	1	1	1.86194	1.47482	1.40159	1	0.768127	-0.380583
Uncharacterized protein OS=Giardia intestinalis (strain ATCC 50803 / WB clone C6) OX=184922 GN=GL50803_0061105 PE=4 SV=1	A0A644F3D5	0.29	0	3.33893	7.04778	5.82164	0	3.71846	3.04621	2.1808	5.60264	5.22299	7.22863	6.30576	1	4.33893	8.04778	6.82164	1	4.71846	4.04621	3.1808	6.60264	6.22299	8.22863	7.30576	1.3726	0.456907
Putative synaptobrevin family protein OS=Giardia intestinalis OX=5741 GN=DHA2_7306 PE=4 SV=1	V6TJ86	0.29	3.78704	2.33725	0.335608	2.07916	0	2.12483	3.04621	0	0.861945	0	0.401591	1.35123	4.78704	3.33725	1.33561	3.07916	1	3.12483	4.04621	1	1.86194	1	1.40159	2.35123	0.699775	-0.515036
Uncharacterized protein OS=Giardia intestinalis OX=5741 GN=DHA2_113023 PE=4 SV=1	V6TAA8	0.29	0	2.00336	0.335608	0.415832	0	1.59363	0	1.0904	1.29292	0.949634	2.00795	2.25206	1	3.00336	1.33561	1.41583	1	2.59363	1	2.0904	2.29292	1.94963	3.00795	3.25206	1.31353	0.393449
Deflagellation inducible protein OS=Giardia intestinalis (strain ATCC 50803 / WB clone C6) OX=184922 GN=GL50803_0016263 PE=4 SV=1	A8BS67	0.29	18.9352	19.3658	9.39704	5.82164	8.46761	23.3732	6.09242	9.81361	14.2221	9.97115	15.662	7.20658	19.9352	20.3658	10.397	6.82164	9.46761	24.3732	7.09242	10.8136	15.2221	10.9712	16.662	8.20658	0.754899	-0.405645
Protein kinase, CMGC GSK OS=Giardia intestinalis OX=5741 GN=DHA2_9116 PE=3 SV=1	V6TLU3	0.29	0	1.00168	0.335608	1.24749	0	0	0	0	0	0	0.803181	0	1	2.00168	1.33561	2.24749	1	1	1	1	1	1	1.80318	1	0.79247	-0.335572
WD-40 repeat protein OS=Giardia intestinalis (strain ATCC 50803 / WB clone C6) OX=184922 GN=GL50803_0015487 PE=4 SV=1	A8BM09	0.29	0	0	0.671217	2.07916	0	0	0	0	0	0	0.401591	0	1	1	1.67122	3.07916	1	1	1	1	1	1	1.40159	1	0.731579	-0.450914
Metalloprotease, insulinase family protein OS=Giardia intestinalis OX=5741 GN=DHA2_93551 PE=4 SV=1	V6TCU8	0.29	2.84028	4.4519	5.25786	5.33651	7.05634	2.56751	0.761552	1.99907	4.02241	6.25175	2.67727	4.65425	3.84028	5.4519	6.25786	6.33651	8.05634	3.56751	1.76155	2.99907	5.02241	7.25175	3.67727	5.65425	0.78681	-0.345913
High cysteine membrane protein EGF-like OS=Giardia intestinalis (strain ATCC 50803 / WB clone C6) OX=184922 GN=GL50803_00112633 PE=4 SV=1	A8BVF8	0.29	0	0.534228	0.134243	0.0831663	2.82254	0.212483	0	0.21808	0.0861945	0	0	0.450412	1	1.53423	1.13424	1.08317	3.82254	1.21248	1	1.21808	1.08619	1	1	1.45041	0.690193	-0.534928
Dynein heavy chain OS=Giardia intestinalis OX=5741 GN=GSB_14242 PE=3 SV=1	V6TS36	0.29	0	0	0	0.207916	0	0	0	2.1808	0.430972	0	0	0	1	1	1	1.20792	1	1	1	3.1808	1.43097	1	1	1	1.38722	0.472201
CCT-alpha OS=Giardia intestinalis (strain P15) OX=658858 GN=GLP15_1108 PE=3 SV=1	E1F2J5	0.29	9.4676	11.8532	5.70534	7.48497	12.7014	13.0146	8.37708	5.452	13.3601	5.22299	8.43341	7.8822	10.4676	12.8532	6.70534	8.48497	13.7014	14.0146	9.37708	6.452	14.3601	6.22299	9.43341	8.8822	0.826366	-0.275148
Ankyrin repeat protein 1 OS=Giardia intestinalis (strain ATCC 50803 / WB clone C6) OX=184922 GN=GL50803_008235 PE=4 SV=1	A8B6R1	0.29	7.57408	12.0201	8.89362	6.02956	0	13.2802	6.09242	13.0848	10.5588	9.02152	11.6461	12.1611	8.57408	13.0201	9.89362	7.02956	1	14.2802	7.09242	14.0848	11.5588	10.0215	12.6461	13.1611	1.2745	0.349926
Heat-shock protein, putative OS=Giardia intestinalis (strain ATCC 50803 / WB clone C6) OX=184922 GN=GL50803_0016412 PE=4 SV=1	A8BQB8	0.29	26.5093	15.0252	17.7872	20.9995	11.2901	14.6082	18.2773	14.1752	24.7809	17.8056	25.3002	25.8987	27.5093	16.0252	18.7872	21.9995	12.2901	15.6082	19.2773	15.1752	25.7809	18.8056	26.3002	26.8987	1.17839	0.236811
Uncharacterized protein OS=Giardia intestinalis OX=5741 GN=DHA2_114462 PE=4 SV=1	V6TA28	0.29	0	0.333893	0.335608	0	0	0.531208	0	0	0.430972	0.474817	1.20477	0.450412	1	1.33389	1.33561	1	1	1.53121	1	1	1.43097	1.47482	2.20477	1.45041	1.18891	0.249636
Cyclin box fold, protein binding domain protein OS=Giardia intestinalis OX=5741 GN=DHA2_3977 PE=3 SV=1	V6TIL6	0.29	0	2.33725	0.671217	2.49499	0	1.59363	0	0	1.72389	0.949634	0.803181	0	1	3.33725	1.67122	3.49499	1	2.59363	1	1	2.72389	1.94963	1.80318	1	0.723574	-0.466788
Beta giardin (Fragment) OS=Giardia intestinalis OX=5741 PE=3 SV=1	D0QYZ1	0.29	7.59129	12.1251	8.71457	2.73362	11.4687	13.4313	12.1896	22.1863	5.85951	15.1078	5.54258	15.5515	8.59129	13.1251	9.71457	3.73362	12.4687	14.4313	13.1896	23.1863	6.85951	16.1078	6.54258	16.5515	1.32825	0.409528
Serine/threonine protein kinase (Fragment) OS=Giardia intestinalis OX=5741 GN=DHA2_14223 PE=4 SV=1	V6TDL0	0.29	4.7338	2.33725	0.335608	0.623747	0	0.796813	2.28466	0	0.861945	0	0.200795	0	5.7338	3.33725	1.33561	1.62375	1	1.79681	3.28466	1	1.86194	1	1.2008	1	0.630422	-0.665611
Uncharacterized protein OS=Giardia intestinalis (strain ATCC 50803 / WB clone C6) OX=184922 GN=GL50803_0010291 PE=4 SV=1	A8B4B2	0.29	0	0.333893	0.335608	2.49499	0	0	0	0	0	0	0	0.450412	1	1.33389	1.33561	3.49499	1	1	1	1	1	1	1	1.45041	0.703848	-0.506663
Uncharacterized protein OS=Giardia intestinalis OX=5741 GN=GSB_4239 PE=4 SV=1	V6TY33	0.29	1.89352	11.6862	8.72582	7.9008	0	6.90571	6.09242	13.0848	6.03361	11.8704	5.22068	9.90905	2.89352	12.6862	9.72582	8.9008	1	7.90571	7.09242	14.0848	7.03361	12.8704	6.22068	10.9091	1.35022	0.433199
Kinase, NEK OS=Giardia intestinalis (strain ATCC 50803 / WB clone C6) OX=184922 GN=GL50803_0092498 PE=4 SV=1	A8BVL0	0.29	0	3.67282	3.35608	4.98998	0	1.06242	0	1.0904	0	1.89927	2.00795	1.80165	1	4.67282	4.35608	5.98998	1	2.06242	1	2.0904	1	2.89927	3.00795	2.80165	0.670775	-0.576098
Uncharacterized protein OS=Giardia intestinalis OX=5741 GN=DHA2_150265 PE=4 SV=1	V6THK2	0.29	0	0.333893	1.34243	2.91082	0	0	0	0	0	0.474817	0.401591	0.450412	1	1.33389	2.34243	3.91082	1	1	1	1	1	1.47482	1.40159	1.45041	0.692048	-0.531055
Kinase, NEK OS=Giardia intestinalis (strain ATCC 50803 / WB clone C6) OX=184922 GN=GL50803_0017622 PE=4 SV=1	A8BW47	0.29	0	0.333893	0.671217	1.66333	0	0.531208	0	0	0.861945	0	0.401591	0	1	1.33389	1.67122	2.66333	1	1.53121	1	1	1.86194	1	1.40159	1	0.789545	-0.340906
Manganese-dependent inorganic pyrophosphatase, putative OS=Giardia intestinalis (strain ATCC 50803 / WB clone C6) OX=184922 GN=GL50803_008074 PE=4 SV=1	A8B5T0	0.29	0	2.00336	1.34243	1.66333	0	2.12483	0	0	1.29292	1.42445	0.401591	0.900823	1	3.00336	2.34243	2.66333	1	3.12483	1	1	2.29292	2.42445	1.40159	1.90082	0.762892	-0.39045
Uncharacterized protein OS=Giardia intestinalis (strain ATCC 50803 / WB clone C6) OX=184922 GN=GL50803_0014972 PE=4 SV=1	D3KHN3	0.29	0	1.33557	0.335608	2.07916	0	0.531208	1.5231	4.3616	1.29292	0.949634	0.803181	0	1	2.33557	1.33561	3.07916	1	1.53121	2.5231	5.3616	2.29292	1.94963	1.80318	1	1.45216	0.5382
Elongation factor 2 OS=Giardia intestinalis (strain ATCC 50803 / WB clone C6) OX=184922 GN=GL50803_0017570 PE=3 SV=1	A8BU59	0.29	25.5625	50.7517	67.9607	39.2961	35.2817	61.089	31.9852	41.4352	70.2485	65.5247	70.8808	62.1568	26.5625	51.7517	68.9607	40.2961	36.2817	62.089	32.9852	42.4352	71.2485	66.5247	71.8808	63.1568	1.21784	0.284325
Chaperone protein dnaJ OS=Giardia intestinalis OX=5741 GN=DHA2_9808 PE=4 SV=1	V6TIC0	0.3	15.1482	18.698	20.8077	22.0391	14.1127	20.1859	12.1848	13.0848	27.1513	23.7408	31.3241	26.5743	16.1482	19.698	21.8077	23.0391	15.1127	21.1859	13.1848	14.0848	28.1513	24.7408	32.3241	27.5743	1.19718	0.259642
DNA helicase OS=Giardia intestinalis OX=5741 GN=DHA2_89112 PE=3 SV=1	V6T913	0.3	0	1.33557	0	2.07916	0	0	0	0	0.430972	0	0	0.450412	1	2.33557	1	3.07916	1	1	1	1	1.43097	1	1	1.45041	0.730917	-0.452221
Tetratricopeptide repeat-containing protein OS=Giardia intestinalis (strain ATCC 50803 / WB clone C6) OX=184922 GN=GL50803_0021971 PE=4 SV=1	A8BFP8	0.3	0	2.00336	0.335608	0.831663	0	1.06242	0	0	0.861945	0.949634	0	0	1	3.00336	1.33561	1.83166	1	2.06242	1	1	1.86194	1.94963	1	1	0.763368	-0.389549
Serine/threonine-protein kinase NEK OS=Giardia intestinalis OX=5741 GN=DHA2_151859 PE=4 SV=1	V6TKF0	0.3	0	2.1703	0.503413	1.45541	0	1.06242	0	0	0.430972	1.66186	0.200795	0	1	3.1703	1.50341	2.45541	1	2.06242	1	1	1.43097	2.66186	1.2008	1	0.741062	-0.432334
Protein phosphatase 2C OS=Giardia intestinalis OX=5741 GN=DHA2_14404 PE=3 SV=1	V6TKP1	0.3	11.3611	6.67785	3.18828	8.10872	8.46761	6.64011	11.4233	15.2656	9.69688	5.6978	8.03181	6.30576	12.3611	7.67785	4.18828	9.10872	9.46761	7.64011	12.4233	16.2656	10.6969	6.6978	9.03181	7.30576	1.23744	0.307361
Dipeptidyl peptidase 3 OS=Giardia intestinalis (strain P15) OX=658858 GN=GLP15_288 PE=3 SV=1	E1EW47	0.3	1.89352	2.08683	2.46113	3.32665	0	2.3019	1.14233	0.5452	2.44218	2.37408	1.20477	0.675617	2.89352	3.08683	3.46113	4.32665	1	3.3019	2.14233	1.5452	3.44218	3.37408	2.20477	1.67562	0.796024	-0.329116
Kinase, NEK OS=Giardia intestinalis (strain ATCC 50803 / WB clone C6) OX=184922 GN=GL50803_0026199 PE=4 SV=1	A8B9M4	0.3	24.6158	13.6896	5.36973	4.57415	28.2254	12.749	15.231	14.1752	6.03361	12.3452	5.22068	7.657	25.6158	14.6896	6.36973	5.57415	29.2254	13.749	16.231	15.1752	7.03361	13.3452	6.22068	8.657	0.700066	-0.514438
Ribosomal protein L21 OS=Giardia intestinalis (strain P15) OX=658858 GN=GLP15_2051 PE=3 SV=1	E1F004	0.3	3.78704	5.17534	10.7395	14.1383	4.23381	6.64011	6.85397	4.3616	8.18847	8.07189	18.2724	18.9173	4.78704	6.17534	11.7395	15.1383	5.23381	7.64011	7.85397	5.3616	9.18847	9.07189	19.2724	19.9173	1.39341	0.478623
Caffeine-induced death protein 1-like protein OS=Giardia intestinalis (strain ATCC 50803 / WB clone C6) OX=184922 GN=GL50803_0016863 PE=4 SV=1	A8BVU1	0.3	0	0.834732	0.335608	1.24749	0	0	0	0	0.430972	0	0	0.450412	1	1.83473	1.33561	2.24749	1	1	1	1	1.43097	1	1	1.45041	0.817477	-0.29075
KRR1 small subunit processome component OS=Giardia intestinalis OX=5741 PE=3 SV=1	Q8IT51	0.3	0	2.33725	4.0273	5.40581	0	2.65604	0	0	1.72389	0.949634	3.61432	1.35123	1	3.33725	5.0273	6.40581	1	3.65604	1	1	2.72389	1.94963	4.61432	2.35123	0.667718	-0.582689
Uncharacterized protein OS=Giardia intestinalis OX=5741 GN=DHA2_3021 PE=4 SV=1	V6TH80	0.3	0	2.00336	2.01365	2.07916	0	1.59363	0	0	0.430972	0.949634	1.20477	1.80165	1	3.00336	3.01365	3.07916	1	2.59363	1	1	1.43097	1.94963	2.20477	2.80165	0.758742	-0.398318
Alpha1-giardin OS=Giardia intestinalis OX=5741 PE=4 SV=1	A0A1Z1VUZ5	0.3	34.9354	24.3519	12.0931	19.2045	69.4344	22.2311	139.288	88.0861	30.0747	25.7588	20.702	20.1709	35.9354	25.3519	13.0931	20.2045	70.4344	23.2311	140.288	89.0861	31.0747	26.7588	21.702	21.1709	1.75341	0.810164
V-type proton ATPase subunit OS=Giardia intestinalis (strain ATCC 50803 / WB clone C6) OX=184922 GN=GL50803_0013000 PE=3 SV=1	A8BGI6	0.3	13.2546	6.17701	4.1951	6.44539	16.9352	5.84329	12.9464	5.452	6.89556	3.56113	3.81511	3.60329	14.2546	7.17701	5.1951	7.44539	17.9352	6.84329	13.9464	6.452	7.89556	4.56113	4.81511	4.60329	0.718318	-0.477306
Uncharacterized protein OS=Giardia intestinalis (strain ATCC 50803 / WB clone C6) OX=184922 GN=GL50803_0016910 PE=4 SV=1	A8B9D9	0.3	0	0.667785	1.34243	0.415832	0	0	0	0	0	0.474817	0.401591	0	1	1.66779	2.34243	1.41583	1	1	1	1	1	1.47482	1.40159	1	0.816089	-0.293202
Protein 21.1 OS=Giardia intestinalis (strain P15) OX=658858 GN=GLP15_1170 PE=4 SV=1	E1F4P2	0.3	147.695	97.4967	37.9237	41.1673	90.3212	109.429	77.6783	76.3281	93.09	44.158	65.4593	44.1403	148.695	98.4967	38.9237	42.1673	91.3212	110.429	78.6783	77.3281	94.09	45.158	66.4593	45.1403	0.767602	-0.381569
Uncharacterized protein OS=Giardia intestinalis (strain ATCC 50803 / WB clone C6) OX=184922 GN=GL50803_009861 PE=4 SV=1	A8BL74	0.3	44.4977	147.33	273.94	193.466	137.599	145.418	114.233	122.67	183.379	232.067	238.846	373.391	45.4977	148.33	274.94	194.466	138.599	146.418	115.233	123.67	184.379	233.067	239.846	374.391	1.33993	0.422153
VSP OS=Giardia intestinalis (strain ATCC 50803 / WB clone C6) OX=184922 GN=GL50803_005812 PE=4 SV=1	A0A644F647	0.3	3.15587	13.6618	9.70468	0.554442	19.7578	15.9363	6.09242	7.63281	5.02801	10.2481	7.22863	6.15562	4.15587	14.6618	10.7047	1.55444	20.7578	16.9363	7.09242	8.63281	6.02801	11.2481	8.22863	7.15562	0.703578	-0.507218
Uncharacterized protein OS=Giardia intestinalis (strain ATCC 50803 / WB clone C6) OX=184922 GN=GL50803_007207 PE=4 SV=1	A8BBV1	0.3	0	5.67617	0.671217	3.32665	0	1.59363	0	0	2.58583	0.474817	1.60636	0	1	6.67617	1.67122	4.32665	1	2.59363	1	1	3.58583	1.47482	2.60636	1	0.617745	-0.694917
Dynamin GTPase OS=Giardia intestinalis OX=5741 GN=GSB_14373 PE=4 SV=1	V6U0F1	0.3	61.5394	38.2307	67.1217	61.3352	55.0395	40.3718	59.4011	65.9692	43.5282	60.7766	59.4354	77.9212	62.5394	39.2307	68.1217	62.3352	56.0395	41.3718	60.4011	66.9692	44.5282	61.7766	60.4354	78.9212	1.13164	0.178415
Kinase, NEK OS=Giardia intestinalis (strain ATCC 50803 / WB clone C6) OX=184922 GN=GL50803_0091334 PE=4 SV=1	A8B9X0	0.3	0	2.33725	0.335608	2.49499	0	0	0	0	0	0.949634	0.401591	0.450412	1	3.33725	1.33561	3.49499	1	1	1	1	1	1.94963	1.40159	1.45041	0.69858	-0.517502
Uncharacterized protein OS=Giardia intestinalis (strain ATCC 50803 / WB clone C6) OX=184922 GN=GL50803_0060213 PE=4 SV=1	A0A644F8L6	0.31	0	1.00168	0	0.831663	0	0	0	0	0	0.474817	0	0	1	2.00168	1	1.83166	1	1	1	1	1	1.47482	1	1	0.826572	-0.274788
Kinase, NEK OS=Giardia intestinalis (strain ATCC 50803 / WB clone C6) OX=184922 GN=GL50803_0015049 PE=4 SV=1	A8BQV8	0.31	0	0.333893	0.335608	0.415832	0	0	0	0	0	0	0.401591	0	1	1.33389	1.33561	1.41583	1	1	1	1	1	1	1.40159	1	0.903499	-0.146405
Uncharacterized protein OS=Giardia intestinalis OX=5741 GN=DHA2_150764 PE=4 SV=1	V6THE5	0.31	0.94676	1.83641	1.00683	1.45541	0	1.85923	0	0	1.5084	0.712225	1.60636	0.675617	1.94676	2.83641	2.00683	2.45541	1	2.85923	1	1	2.5084	1.71223	2.60636	1.67562	0.801442	-0.319329
Serine/threonine-protein kinase PLK OS=Giardia intestinalis OX=5741 GN=DHA2_104150 PE=3 SV=1	V6TLK0	0.31	0	1.16862	1.84585	3.9504	0	0.796813	0	0	0.861945	1.42445	1.20477	0	1	2.16862	2.84585	4.9504	1	1.79681	1	1	1.86194	2.42445	2.20477	1	0.689681	-0.536
Beta-giardin (Fragment) OS=Giardia intestinalis OX=5741 GN=bg PE=3 SV=1	A0A1M4M170	0.31	0	0.0222595	0	0	0	0	0	0.0726934	0	0.0316545	0	0	1	1.02226	1	1	1	1	1	1.07269	1	1.03165	1	1	1.01363	0.0195323
26S protease regulatory subunit 6A OS=Giardia intestinalis (strain ATCC 50803 / WB clone C6) OX=184922 GN=GL50803_004365 PE=4 SV=1	A8BN33	0.31	1.89352	3.33893	4.69852	4.98998	8.46761	2.12483	1.5231	2.1808	3.87875	3.79853	4.4175	2.70247	2.89352	4.33893	5.69852	5.98998	9.46761	3.12483	2.5231	3.1808	4.87875	4.79853	5.4175	3.70247	0.777484	-0.363115
VSP OS=Giardia intestinalis (strain ATCC 50803 / WB clone C6) OX=184922 GN=GL50803_0032933 PE=4 SV=1	A0A644F5M7	0.31	0	2.11465	0.783086	0.415832	0	1.41656	0.507702	1.0904	1.93938	3.48199	0.669318	0.750686	1	3.11465	1.78309	1.41583	1	2.41656	1.5077	2.0904	2.93938	4.48199	1.66932	1.75069	1.34569	0.428351
Tryptophanyl-tRNA synthetase OS=Giardia intestinalis (strain ATCC 50803 / WB clone C6) OX=184922 GN=GL50803_003032 PE=1 SV=1	A8B8N3	0.31	1.89352	3.67282	2.01365	2.07916	0	3.71846	0	2.1808	2.58583	2.37408	1.20477	0.450412	2.89352	4.67282	3.01365	3.07916	1	4.71846	1	3.1808	3.58583	3.37408	2.20477	1.45041	0.763557	-0.389193
CCAAT-box-binding transcription factor OS=Giardia intestinalis (strain P15) OX=658858 GN=GLP15_2127 PE=3 SV=1	E1EY98	0.31	0	0.333893	1.00683	0.831663	0	0	0	0	0	0	0.401591	0.450412	1	1.33389	2.00683	1.83166	1	1	1	1	1	1	1.40159	1.45041	0.838434	-0.254231
Centromere/microtubule binding protein CBF5 OS=Giardia intestinalis (strain ATCC 50803 / WB clone C6) OX=184922 GN=GL50803_0016311 PE=3 SV=1	A8BZ83	0.31	0	2.67114	2.34926	4.98998	0	2.12483	0	0	2.15486	0.949634	2.81114	0.450412	1	3.67114	3.34926	5.98998	1	3.12483	1	1	3.15486	1.94963	3.81114	1.45041	0.68188	-0.55241
Uncharacterized protein OS=Giardia intestinalis (strain P15) OX=658858 GN=GLP15_1758 PE=3 SV=1	E1F798	0.31	0	0.834732	0.671217	0.415832	0	0	0	0	0.646458	0.949634	0.401591	3.8285	1	1.83473	1.67122	1.41583	1	1	1	1	1.64646	1.94963	1.40159	4.8285	1.49287	0.578088
Kinase, NEK OS=Giardia intestinalis (strain ATCC 50803 / WB clone C6) OX=184922 GN=GL50803_13215 PE=4 SV=1	A8B2W4	0.31	0	1.00168	2.34926	3.32665	0	1.59363	0	1.0904	0.430972	0.474817	1.20477	1.35123	1	2.00168	3.34926	4.32665	1	2.59363	1	2.0904	1.43097	1.47482	2.20477	2.35123	0.739404	-0.435565
Uncharacterized protein OS=Giardia intestinalis (strain ATCC 50803 / WB clone C6) OX=184922 GN=GL50803_004337 PE=4 SV=1	A8BBC3	0.31	0	1.33557	0.335608	0.831663	0	0	0	0	0	0.474817	0	0.450412	1	2.33557	1.33561	1.83166	1	1	1	1	1	1.47482	1	1.45041	0.81446	-0.296084
Pseudouridylate synthase, putative OS=Giardia intestinalis (strain P15) OX=658858 GN=GLP15_551 PE=3 SV=1	E1F1Z7	0.31	0	0.333893	0	0.831663	0	0	0	2.1808	0.430972	0	0.401591	0.450412	1	1.33389	1	1.83166	1	1	1	3.1808	1.43097	1	1.40159	1.45041	1.32073	0.401337
Peroxiredoxin 1 OS=Giardia intestinalis (strain ATCC 50803 / WB clone C6) OX=184922 GN=GL50803_0016076 PE=3 SV=1	A8BYC4	0.31	100.357	36.2274	65.108	142.422	66.3296	44.0903	66.2551	34.3476	46.114	40.5968	73.8927	79.2724	101.357	37.2274	66.108	143.422	67.3296	45.0903	67.2551	35.3476	47.114	41.5968	74.8927	80.2724	0.752341	-0.410542
Ankyrin repeat protein 1 OS=Giardia intestinalis (strain ATCC 50803 / WB clone C6) OX=184922 GN=GL50803_0038394 PE=4 SV=1	A8B366	0.31	0	1.66946	0.671217	1.24749	0	1.06242	0	0	1.72389	0	0.401591	0	1	2.66946	1.67122	2.24749	1	2.06242	1	1	2.72389	1	1.40159	1	0.762913	-0.390409
Leucine-rich repeat protein OS=Giardia intestinalis (strain ATCC 50803 / WB clone C6) OX=184922 GN=GL50803_0012800 PE=4 SV=1	A8BRK2	0.31	0	0.667785	0.671217	2.91082	0	0.531208	0	0	0.430972	0.474817	0	0.900823	1	1.66779	1.67122	3.91082	1	1.53121	1	1	1.43097	1.47482	1	1.90082	0.724106	-0.465727
Ubiquitin binding protein, PLAA family protein OS=Giardia intestinalis (strain ATCC 50803 / WB clone C6) OX=184922 GN=GL50803_0014509 PE=4 SV=1	A0A644F5T7	0.31	0	0.667785	1.00683	2.49499	0	0.531208	0	0	0.430972	0.474817	0.803181	0.450412	1	1.66779	2.00683	3.49499	1	1.53121	1	1	1.43097	1.47482	1.80318	1.45041	0.762501	-0.391188
Replication factor C, subunit 4 OS=Giardia intestinalis (strain ATCC 50803 / WB clone C6) OX=184922 GN=GL50803_0014095 PE=4 SV=1	A8BRC3	0.31	0	0.667785	0	4.15832	0	0	0	0	0	0.474817	0	0	1	1.66779	1	5.15832	1	1	1	1	1	1.47482	1	1	0.598075	-0.741603
WD-repeat protein BING4 OS=Giardia intestinalis (strain P15) OX=658858 GN=GLP15_2061 PE=4 SV=1	E1F014	0.31	0	0	0.671217	0.831663	0	0	0	0	0	0	0.401591	0	1	1	1.67122	1.83166	1	1	1	1	1	1	1.40159	1	0.853218	-0.229014
6-phosphogluconolactonase/Glucose-6-phosphate 1-dehydrogenase OS=Giardia intestinalis (strain ATCC 50803 / WB clone C6) OX=184922 GN=GL50803_008682 PE=4 SV=1	A8BWM5	0.31	1.89352	5.67617	7.04778	14.5541	0	4.78088	3.04621	2.1808	4.74069	4.27335	3.21273	3.15288	2.89352	6.67617	8.04778	15.5541	1	5.78088	4.04621	3.1808	5.74069	5.27335	4.21273	4.15288	0.665958	-0.586496
Uncharacterized protein OS=Giardia intestinalis (strain ATCC 50803 / WB clone C6) OX=184922 GN=GL50803_006886 PE=4 SV=1	A8BLU8	0.31	0	2.00336	2.01365	3.32665	0	0.531208	0	0	1.72389	0	1.60636	0.450412	1	3.00336	3.01365	4.32665	1	1.53121	1	1	2.72389	1	2.60636	1.45041	0.704919	-0.50447
Uncharacterized protein OS=Giardia intestinalis (strain P15) OX=658858 GN=GLP15_5076 PE=4 SV=1	E1F7S8	0.31	1.89352	0	0	0.415832	0	0.531208	0	0	0	0	0.401591	0.450412	2.89352	1	1	1.41583	1	1.53121	1	1	1	1	1.40159	1.45041	0.775064	-0.367612
Uncharacterized protein OS=Giardia intestinalis (strain ATCC 50803 / WB clone C6) OX=184922 GN=GL50803_0017283 PE=4 SV=1	A8B5I8	0.31	0	0.667785	0	0.831663	0	0.531208	0	0	0	0.474817	0.401591	0	1	1.66779	1	1.83166	1	1.53121	1	1	1	1.47482	1.40159	1	0.85627	-0.223863
Uncharacterized protein OS=Giardia intestinalis OX=5741 GN=DHA2_20307 PE=4 SV=1	V6TCA4	0.31	0	0.667785	0	0.831663	0	0	0	0	0	0	0.401591	0	1	1.66779	1	1.83166	1	1	1	1	1	1	1.40159	1	0.853608	-0.228354
Ribosome biogenesis protein NEP1, putative OS=Giardia intestinalis (strain P15) OX=658858 GN=GLP15_2020 PE=3 SV=1	E1EZX4	0.31	0	0.667785	0	0.831663	0	0	0	0	0	0	0.401591	0	1	1.66779	1	1.83166	1	1	1	1	1	1	1.40159	1	0.853608	-0.228354
Preimplantation protein 3 OS=Giardia intestinalis (strain P15) OX=658858 GN=GLP15_3684 PE=4 SV=1	E1F2I8	0.32	0	0.333893	0.671217	1.24749	0	0	0	0	0.430972	0	0.401591	0	1	1.33389	1.67122	2.24749	1	1	1	1	1.43097	1	1.40159	1	0.827928	-0.272423
Elongation factor 2 OS=Giardia intestinalis (strain ATCC 50803 / WB clone C6) OX=184922 GN=GL50803_0012055 PE=4 SV=1	A8BFK6	0.32	0	0.333893	0.671217	1.24749	0	0	0	0	0.430972	0	0.401591	0	1	1.33389	1.67122	2.24749	1	1	1	1	1.43097	1	1.40159	1	0.827928	-0.272423
Uncharacterized protein OS=Giardia intestinalis (strain ATCC 50803 / WB clone C6) OX=184922 GN=GL50803_00114751 PE=4 SV=1	D3KHB8	0.32	0	2.00336	1.00683	5.40581	0	3.18725	0	0	2.58583	0.949634	1.20477	0.900823	1	3.00336	2.00683	6.40581	1	4.18725	1	1	3.58583	1.94963	2.20477	1.90082	0.661302	-0.596618
Kinase, NEK OS=Giardia intestinalis (strain ATCC 50803 / WB clone C6) OX=184922 GN=GL50803_0087945 PE=4 SV=1	A8B2V2	0.32	0	0.667785	0.335608	1.66333	0	0	0	0	0	0.474817	0.401591	0	1	1.66779	1.33561	2.66333	1	1	1	1	1	1.47482	1.40159	1	0.793427	-0.333831
Uncharacterized protein OS=Giardia intestinalis (strain P15) OX=658858 GN=GLP15_2496 PE=3 SV=1	E1EWH0	0.32	0.94676	2.83809	4.53071	2.07916	0	3.18725	3.04621	2.726	1.72389	4.74817	6.62625	1.35123	1.94676	3.83809	5.53071	3.07916	1	4.18725	4.04621	3.726	2.72389	5.74817	7.62625	2.35123	1.33908	0.421238
Ankyrin repeat protein 3 OS=Giardia intestinalis (strain ATCC 50803 / WB clone C6) OX=184922 GN=GL50803_004383 PE=4 SV=1	A8BPT7	0.32	8.20525	5.50923	2.90861	3.11874	2.82254	3.98406	0.761552	1.27213	6.53641	1.18704	6.29159	1.65151	9.20525	6.50923	3.90861	4.11874	3.82254	4.98406	1.76155	2.27213	7.53641	2.18704	7.29159	2.65151	0.728153	-0.457686
Tubulin beta chain (Fragment) OS=Giardia intestinalis OX=5741 PE=3 SV=1	Q24976	0.32	6.31173	8.06908	8.55802	10.5344	15.9944	9.38468	10.6617	19.4455	12.6419	9.65461	7.63022	12.3863	7.31173	9.06908	9.55802	11.5344	16.9944	10.3847	11.6617	20.4455	13.6419	10.6546	8.63022	13.3863	1.20921	0.274068
Beta giardin (Fragment) OS=Giardia intestinalis OX=5741 PE=3 SV=1	A0A3G9KB83	0.32	0.378704	0.189206	0.134243	0.0831663	1.12901	0.318725	0.456931	0.726934	0.215486	0.838843	0.44175	0.720659	1.3787	1.18921	1.13424	1.08317	2.12901	1.31873	1.45693	1.72693	1.21549	1.83884	1.44175	1.72066	1.14181	0.191325
Uncharacterized protein OS=Giardia intestinalis (strain ATCC 50803 / WB clone C6) OX=184922 GN=GL50803_00102728 PE=4 SV=1	A8B397	0.32	0	2.67114	3.35608	6.23747	0	1.06242	0	0	0.430972	1.42445	2.40954	2.25206	1	3.67114	4.35608	7.23747	1	2.06242	1	1	1.43097	2.42445	3.40954	3.25206	0.647641	-0.626735
cAMP-dependent protein kinase A regulatory subunit OS=Giardia intestinalis OX=5741 GN=PKA PE=2 SV=1	Q2VWB6	0.32	1.89352	10.6846	8.0546	6.65331	0	9.82736	3.04621	4.3616	11.2053	14.4819	8.03181	12.1611	2.89352	11.6846	9.0546	7.65331	1	10.8274	4.04621	5.3616	12.2053	15.4819	9.03181	13.1611	1.37516	0.459604
Beta-giardin (Fragment) OS=Giardia intestinalis OX=5741 PE=3 SV=1	F1CT47	0.32	1.03068	2.15871	1.21217	0.55964	2.09124	3.24889	1.1931	3.25303	1.56489	4.84139	1.67421	2.11557	2.03068	3.15871	2.21217	1.55964	3.09124	4.24889	2.1931	4.25303	2.56489	5.84139	2.67421	3.11557	1.26629	0.340606
2-(3-amino-3-carboxypropyl)histidine synthase subunit 1 OS=Giardia intestinalis (strain ATCC 50803 / WB clone C6) OX=184922 GN=GL50803_4248 PE=3 SV=1	A8BG29	0.32	0	1.00168	1.00683	3.74248	2.82254	1.06242	0	1.0904	2.15486	1.42445	0.401591	0.450412	1	2.00168	2.00683	4.74248	3.82254	2.06242	1	2.0904	3.15486	2.42445	1.40159	1.45041	0.736874	-0.440511
Translationally controlled tumor-like protein OS=Giardia intestinalis OX=5741 GN=DHA2_6242 PE=3 SV=1	V6TGY8	0.32	15.1482	25.0419	22.1502	10.8116	22.5803	20.7171	38.0776	32.712	23.2725	23.266	19.6779	9.00823	16.1482	26.0419	23.1502	11.8116	23.5803	21.7171	39.0776	33.712	24.2725	24.266	20.6779	10.0082	1.24145	0.312023
Group of FYVE-type domain-containing protein OS=Giardia intestinalis (strain ATCC 50581 / GS clone H7) OX=598745 GN=GL50581_4212 PE=4 SV=1+1	C6LZI1 (+1)	0.32	7.57408	7.56823	6.48843	15.5244	3.76338	7.43692	4.06161	5.81547	6.89556	7.28053	7.76409	5.85535	8.57408	8.56823	7.48843	16.5244	4.76338	8.43692	5.06161	6.81547	7.89556	8.28053	8.76409	6.85535	0.803464	-0.315695
Peptide-methionine (R)-S-oxide reductase OS=Giardia intestinalis (strain ATCC 50803 / WB clone C6) OX=184922 GN=GL50803_005180 PE=3 SV=1	A8BI72	0.32	3.78704	1.33557	1.00683	0.831663	0	1.06242	0	0	0.861945	0.474817	1.60636	1.35123	4.78704	2.33557	2.00683	1.83166	1	2.06242	1	1	1.86194	1.47482	2.60636	2.35123	0.734078	-0.445994
Coiled-coil protein OS=Giardia intestinalis (strain ATCC 50803 / WB clone C6) OX=184922 GN=GL50803_009492 PE=4 SV=1	A8B525	0.32	1.89352	3.00503	1.00683	4.36623	0	1.06242	0	0	2.15486	1.42445	2.40954	0.450412	2.89352	4.00503	2.00683	5.36623	1	2.06242	1	1	3.15486	2.42445	3.40954	1.45041	0.717621	-0.478705
ClpB protein OS=Giardia intestinalis (strain ATCC 50803 / WB clone C6) OX=184922 GN=GL50803_0017520 PE=4 SV=1	A8B6K3	0.32	0	2.00336	0	4.98998	0	0.531208	0	0	0	0	2.00795	0	1	3.00336	1	5.98998	1	1.53121	1	1	1	1	3.00795	1	0.592105	-0.756074
Kinase, NEK OS=Giardia intestinalis (strain ATCC 50803 / WB clone C6) OX=184922 GN=GL50803_0016460 PE=4 SV=1	A8BIB3	0.32	5.68056	1.61381	0.615282	1.87124	0	1.15095	6.85397	3.08947	1.86755	2.69063	1.74023	1.87671	6.68056	2.61381	1.61528	2.87124	1	2.15095	7.85397	4.08947	2.86755	3.69063	2.74023	2.87671	1.42445	0.510404
SH2_2 domain-containing protein OS=Giardia intestinalis (strain ATCC 50803 / WB clone C6) OX=184922 GN=GL50803_0016317 PE=4 SV=1	A8BEU7	0.32	0	1.00168	1.34243	4.98998	0	1.06242	0	0	0.861945	0.949634	0.803181	0.900823	1	2.00168	2.34243	5.98998	1	2.06242	1	1	1.86194	1.94963	1.80318	1.90082	0.660965	-0.597355
Serine/threonine-protein kinase NEK OS=Giardia intestinalis OX=5741 GN=GSB_16967 PE=4 SV=1	V6TZS7	0.32	0	0.500839	0.503413	2.07916	0	0.796813	0.761552	2.1808	1.93938	0	1.20477	0.675617	1	1.50084	1.50341	3.07916	1	1.79681	1.76155	3.1808	2.93938	1	2.20477	1.67562	1.29168	0.369252
Uncharacterized protein OS=Giardia intestinalis OX=5741 GN=GSB_154657 PE=4 SV=1	V6TT85	0.32	3.78704	0.667785	0	0.415832	0	1.06242	1.5231	0	0.430972	0	0	0	4.78704	1.66779	1	1.41583	1	2.06242	2.5231	1	1.43097	1	1	1	0.666557	-0.585199
Uncharacterized protein OS=Giardia intestinalis OX=5741 GN=DHA2_6170 PE=4 SV=1	V6TCU5	0.32	0	0.667785	1.34243	0.831663	0	1.06242	0	0	0.861945	0.474817	0.803181	0	1	1.66779	2.34243	1.83166	1	2.06242	1	1	1.86194	1.47482	1.80318	1	0.82186	-0.283036
Uncharacterized protein OS=Giardia intestinalis (strain ATCC 50803 / WB clone C6) OX=184922 GN=GL50803_0015331 PE=4 SV=1	A8B2U3	0.32	0	0.667785	0	0	0	0.531208	1.5231	0	0.430972	0.474817	0.401591	0	1	1.66779	1	1	1	1.53121	2.5231	1	1.43097	1.47482	1.40159	1	1.22663	0.294697
Uncharacterized protein OS=Giardia intestinalis OX=5741 GN=DHA2_10676 PE=4 SV=1	V6TCZ0	0.32	0	0.667785	1.34243	1.24749	0	0	0	0	0	0	1.20477	0	1	1.66779	2.34243	2.24749	1	1	1	1	1	1	2.20477	1	0.778245	-0.361703
Serine/threonine-protein phosphatase OS=Giardia intestinalis OX=5741 GN=DHA2_15215 PE=3 SV=1	V6TNS6	0.32	0	3.50587	2.68487	6.44539	0	1.06242	0	0	3.44778	2.13668	0.602386	0.225206	1	4.50587	3.68487	7.44539	1	2.06242	1	1	4.44778	3.13668	1.60239	1.22521	0.6301	-0.666348
Uncharacterized protein OS=Giardia intestinalis (strain P15) OX=658858 GN=GLP15_1916 PE=4 SV=1	E1F617	0.32	0	1.22427	1.17463	3.60387	0	0	0	0	0.359144	0.395681	0.73625	0.825754	1	2.22427	2.17463	4.60387	1	1	1	1	1.35914	1.39568	1.73625	1.82575	0.692909	-0.529263
Elongation factor 2 OS=Giardia intestinalis (strain ATCC 50581 / GS clone H7) OX=598745 GN=GL50581_1765 PE=3 SV=1	C6LSM5	0.32	17.9884	33.0554	46.1462	33.4744	35.2817	39.3094	24.3697	32.712	46.114	43.6831	45.179	46.3924	18.9884	34.0554	47.1462	34.4744	36.2817	40.3094	25.3697	33.712	47.114	44.6831	46.179	47.3924	1.15713	0.210552
RNA recognition motif-containing protein OS=Giardia intestinalis (strain ATCC 50803 / WB clone C6) OX=184922 GN=GL50803_008201 PE=4 SV=1	A8BLF2	0.32	0	0	1.34243	0.415832	0	0	0	0	0.861945	0.474817	1.60636	0.900823	1	1	2.34243	1.41583	1	1	1	1	1.86194	1.47482	2.60636	1.90082	1.26883	0.343503
Variant-specific surface protein (Fragment) OS=Giardia intestinalis OX=5741 GN=DHA2_150444 PE=4 SV=1	V6TBQ2	0.32	0.631173	1.95963	1.42074	0	4.11956	2.47138	2.24839	0.919052	0.538715	2.13781	0.334659	0	1.63117	2.95963	2.42074	1	5.11956	3.47138	3.24839	1.91905	1.53872	3.13781	1.33466	1	0.733542	-0.447048
LSU ribosomal protein L3P OS=Giardia intestinalis OX=5741 GN=GSB_16525 PE=3 SV=1	V6U7R7	0.32	1.26235	8.79251	11.0751	19.6827	3.76338	9.20761	5.58472	9.63187	10.5588	12.1078	15.3274	22.6707	2.26235	9.79251	12.0751	20.6827	4.76338	10.2076	6.58472	10.6319	11.5588	13.1078	16.3274	23.6707	1.36963	0.453784
High cysteine membrane protein OS=Giardia intestinalis (strain ATCC 50803 / WB clone C6) OX=184922 GN=GL50803_006679 PE=4 SV=1	A8BSN5	0.32	0	0.333893	0.335608	0	0	0.531208	0	0	0	0	0	0.450412	1	1.33389	1.33561	1	1	1.53121	1	1	1	1	1	1.45041	0.895802	-0.158748
Isoamyl-acetate hydrolyzing esterase-like protein OS=Giardia intestinalis (strain ATCC 50803 / WB clone C6) OX=184922 GN=GL50803_0061054 PE=4 SV=1	A0A644F2H6	0.32	0	0.333893	0.335608	0.415832	0	0.531208	0	0	0.430972	0	0.401591	0	1	1.33389	1.33561	1.41583	1	1.53121	1	1	1.43097	1	1.40159	1	0.897069	-0.156709
Putative Ubiquitin protein OS=Giardia intestinalis (strain ATCC 50803 / WB clone C6) OX=184922 GN=GL50803_0015270 PE=4 SV=1	A8BD41	0.32	1.89352	6.67785	8.0546	9.56413	2.82254	6.90571	0	2.1808	5.60264	6.17262	6.82704	4.95453	2.89352	7.67785	9.0546	10.5641	3.82254	7.90571	1	3.1808	6.60264	7.17262	7.82704	5.95453	0.75713	-0.401387
ATP adenylyltransferase OS=Giardia intestinalis (strain ATCC 50803 / WB clone C6) OX=184922 GN=GL50803_007800 PE=4 SV=1	A8BI15	0.32	0	0.667785	0.335608	1.24749	0	0	0	0	0	0	0.401591	0.450412	1	1.66779	1.33561	2.24749	1	1	1	1	1	1	1.40159	1.45041	0.830456	-0.268024
Uncharacterized protein OS=Giardia intestinalis OX=5741 GN=DHA2_153789 PE=4 SV=1	V6TBF8	0.32	5.68056	2.83809	1.84585	4.36623	0	1.06242	1.5231	0	3.23229	0.949634	2.00795	2.02685	6.68056	3.83809	2.84585	5.36623	1	2.06242	2.5231	1	4.23229	1.94963	3.00795	3.02685	0.722238	-0.469454
Glucokinase OS=Giardia intestinalis (strain P15) OX=658858 GN=GLP15_1428 PE=4 SV=1	E1F4T9	0.32	4.7338	4.84144	9.22923	13.7224	4.23381	6.64011	6.09242	3.2712	5.17167	8.07189	6.42545	4.0537	5.7338	5.84144	10.2292	14.7224	5.23381	7.64011	7.09242	4.2712	6.17167	9.07189	7.42545	5.0537	0.791208	-0.337871
T-complex protein 1 subunit delta OS=Giardia intestinalis OX=5741 GN=GSB_17482 PE=3 SV=1	V6U0H7	0.32	10.4144	4.84144	4.69852	9.77204	1.41127	4.51527	3.04621	3.8164	4.95618	3.79853	6.62625	4.0537	11.4144	5.84144	5.69852	10.772	2.41127	5.51527	4.04621	4.8164	5.95618	4.79853	7.62625	5.0537	0.775391	-0.367004
Ankyrin repeat protein 1 OS=Giardia intestinalis (strain ATCC 50803 / WB clone C6) OX=184922 GN=GL50803_0014745 PE=4 SV=1	A8BY44	0.32	11.3611	4.3406	1.67804	0	0	1.59363	0	1.0904	0.861945	2.8489	1.60636	1.35123	12.3611	5.3406	2.67804	1	1	2.59363	1	2.0904	1.86194	3.8489	2.60636	2.35123	0.55094	-0.860033
26S protease regulatory subunit 6B OS=Giardia intestinalis (strain ATCC 50803 / WB clone C6) OX=184922 GN=GL50803_007950 PE=3 SV=1	A8B3G7	0.33	0	2.33725	1.00683	3.32665	0	2.12483	0	0	2.15486	0.474817	1.60636	0.450412	1	3.33725	2.00683	4.32665	1	3.12483	1	1	3.15486	1.47482	2.60636	1.45041	0.722274	-0.469381
Eukaryotic translation initiation factor 3 30 kDa subunit OS=Giardia intestinalis (strain ATCC 50581 / GS clone H7) OX=598745 GN=GL50581_1206 PE=4 SV=1	C6LR24	0.33	0	2.00336	1.00683	0	0	0.531208	0	0	1.29292	0.949634	2.00795	2.70247	1	3.00336	2.00683	1	1	1.53121	1	1	2.29292	1.94963	3.00795	3.70247	1.35756	0.441012
Na+ driven multidrug efflux pump OS=Giardia intestinalis (strain ATCC 50803 / WB clone C6) OX=184922 GN=GL50803_0017326 PE=3 SV=1	A8BK77	0.33	0	9.68289	2.34926	0	8.46761	2.65604	7.61552	0	0.430972	0	1.20477	0.900823	1	10.6829	3.34926	1	9.46761	3.65604	8.61552	1	1.43097	1	2.20477	1.90082	0.553992	-0.852062
Uncharacterized protein OS=Giardia intestinalis OX=5741 GN=DHA2_17261 PE=3 SV=1	V6TFQ1	0.33	0	0	1.67804	1.66333	0	0	0	0	0	0.949634	0	0	1	1	2.67804	2.66333	1	1	1	1	1	1.94963	1	1	0.743963	-0.426697
Kinase, NEK OS=Giardia intestinalis (strain ATCC 50803 / WB clone C6) OX=184922 GN=GL50803_0096878 PE=4 SV=1	A8BUX7	0.33	0	1.66946	1.00683	2.91082	0	1.06242	0	0	0.861945	1.42445	0.803181	0.450412	1	2.66946	2.00683	3.91082	1	2.06242	1	1	1.86194	2.42445	1.80318	1.45041	0.754177	-0.407024
Histone chaperone Rttp106-like family protein OS=Giardia intestinalis (strain ATCC 50803 / WB clone C6) OX=184922 GN=GL50803_006671 PE=4 SV=1	A8B8A9	0.33	0	1.83641	2.51706	2.07916	0	0.531208	0	0	3.01681	2.61149	4.2167	2.25206	1	2.83641	3.51706	3.07916	1	1.53121	1	1	4.01681	3.61149	5.2167	3.25206	1.39596	0.481262
Glucosamine-6-phosphate isomerase OS=Giardia intestinalis (strain P15) OX=658858 GN=GLP15_207 PE=3 SV=1	E1F1H8	0.33	1.89352	2.67114	1.67804	5.82164	0	3.98406	0.761552	1.0904	2.58583	1.42445	3.61432	0.675617	2.89352	3.67114	2.67804	6.82164	1	4.98406	1.76155	2.0904	3.58583	2.42445	4.61432	1.67562	0.732578	-0.448946
Signal transduction protein OS=Giardia intestinalis (strain ATCC 50803 / WB clone C6) OX=184922 GN=GL50803_0027147 PE=3 SV=1	A8BRM2	0.33	0	0.333893	0	0	0	1.06242	0	0	1.29292	0.949634	0.401591	0.450412	1	1.33389	1	1	1	2.06242	1	1	2.29292	1.94963	1.40159	1.45041	1.22961	0.298197
RuvB-like helicase OS=Giardia intestinalis (strain ATCC 50803 / WB clone C6) OX=184922 GN=GL50803_009825 PE=3 SV=1	A8BGC8	0.33	13.2546	12.0201	6.37656	16.6333	0	14.3426	4.56931	4.3616	12.9292	7.12225	10.0398	5.85535	14.2546	13.0201	7.37656	17.6333	1	15.3426	5.56931	5.3616	13.9292	8.12225	11.0398	6.85535	0.74136	-0.431755
Alpha1-giardin OS=Giardia intestinalis OX=5741 PE=4 SV=1	A0A1Z1VV10	0.33	34.9354	22.3597	11.2541	19.3709	69.4344	20.0531	139.288	84.2698	27.2303	22.72	19.6177	19.9007	35.9354	23.3597	12.2541	20.3709	70.4344	21.0531	140.288	85.2698	28.2303	23.72	20.6177	20.9007	1.73944	0.798621
ATP-dependent RNA helicase OS=Giardia intestinalis (strain ATCC 50803 / WB clone C6) OX=184922 GN=GL50803_0090950 PE=3 SV=1	A8BQS0	0.33	0	0	1.00683	2.07916	0	0	0	0	0.430972	0	0.401591	0	1	1	2.00683	3.07916	1	1	1	1	1.43097	1	1.40159	1	0.751989	-0.411216
Kinase, NEK OS=Giardia intestinalis (strain ATCC 50803 / WB clone C6) OX=184922 GN=GL50803_00112518 PE=4 SV=1	A8B9W0	0.33	5.68056	4.6745	2.01365	0.831663	2.82254	4.51527	4.56931	1.0904	3.44778	0.949634	3.41352	0.900823	6.68056	5.6745	3.01365	1.83166	3.82254	5.51527	5.56931	2.0904	4.44778	1.94963	4.41352	1.90082	0.767629	-0.381519
Uncharacterized protein OS=Giardia intestinalis (strain ATCC 50803 / WB clone C6) OX=184922 GN=GL50803_008560 PE=4 SV=1	A8B9L4	0.33	15.1482	4.6745	8.0546	4.57415	0	3.18725	1.5231	0	6.89556	4.74817	6.42545	0.900823	16.1482	5.6745	9.0546	5.57415	1	4.18725	2.5231	1	7.89556	5.74817	7.42545	1.90082	0.636262	-0.652307
Heat shock 70kD protein binding protein OS=Giardia intestinalis (strain ATCC 50803 / WB clone C6) OX=184922 GN=GL50803_009594 PE=4 SV=1	A8BDQ6	0.33	0	3.67282	1.34243	4.98998	0	2.65604	0	0	1.29292	0.949634	2.40954	2.25206	1	4.67282	2.34243	5.98998	1	3.65604	1	1	2.29292	1.94963	3.40954	3.25206	0.691494	-0.532212
Protein disulfide isomerase (Fragment) OS=Giardia intestinalis OX=5741 GN=GSB_29487 PE=4 SV=1	V6TSL5	0.33	5.68056	3.17198	4.53071	4.98998	7.05634	3.71846	4.56931	4.3616	4.30972	4.27335	4.01591	4.0537	6.68056	4.17198	5.53071	5.98998	8.05634	4.71846	5.56931	5.3616	5.30972	5.27335	5.01591	5.0537	0.898588	-0.154268
Beta giardin (Fragment) OS=Giardia intestinalis OX=5741 PE=3 SV=1	A0A3G9K3A2	0.33	1.24954	4.22245	2.64764	1.21633	2.39182	3.4764	0.680782	6.47419	2.5846	5.59377	1.86086	4.44348	2.24954	5.22245	3.64764	2.21633	3.39182	4.4764	1.68078	7.47419	3.5846	6.59377	2.86086	5.44348	1.30341	0.382288
Uncharacterized protein OS=Giardia intestinalis (strain ATCC 50803 / WB clone C6) OX=184922 GN=GL50803_004270 PE=4 SV=1	A0A644EYX5	0.33	0	1.33557	0	0.831663	0	1.06242	0	0	0	0.949634	0	0.450412	1	2.33557	1	1.83166	1	2.06242	1	1	1	1.94963	1	1.45041	0.801769	-0.318742
LSU ribosomal protein L34E OS=Giardia intestinalis OX=5741 GN=DHA2_36069 PE=3 SV=1	V6THI5	0.33	7.57408	8.34732	10.4039	12.0591	5.64507	11.1554	6.09242	4.3616	12.9292	8.07189	21.2843	23.8718	8.57408	9.34732	11.4039	13.0591	6.64507	12.1554	7.09242	5.3616	13.9292	9.07189	22.2843	24.8718	1.35019	0.433164
Uncharacterized protein OS=Giardia intestinalis (strain ATCC 50803 / WB clone C6) OX=184922 GN=GL50803_0041619 PE=4 SV=1	A8B909	0.33	0	1.50252	0.839021	4.36623	0	0.531208	0	0	1.07743	1.18704	0.602386	0	1	2.50252	1.83902	5.36623	1	1.53121	1	1	2.07743	2.18704	1.60239	1	0.669754	-0.578297
NADH oxidase (Fragment) OS=Giardia intestinalis OX=5741 PE=4 SV=1	Q8WR55	0.33	33.4522	38.9542	52.0193	36.1081	63.0367	49.0482	47.4701	68.6952	50.352	64.496	37.1472	45.7919	34.4522	39.9542	53.0193	37.1081	64.0367	50.0482	48.4701	69.6952	51.352	65.496	38.1472	46.7919	1.14835	0.199565
CHY-type domain-containing protein OS=Giardia intestinalis (strain P15) OX=658858 GN=GLP15_1197 PE=4 SV=1	E1F1F4	0.33	0	2.00336	0.671217	2.49499	0	1.06242	1.5231	0	0.861945	0	0.803181	0	1	3.00336	1.67122	3.49499	1	2.06242	2.5231	1	1.86194	1	1.80318	1	0.751165	-0.412799
Uncharacterized protein OS=Giardia intestinalis OX=5741 GN=DHA2_153066 PE=4 SV=1	V6TDS9	0.33	0	0.667785	0	0	0	0.265604	0	0	0.215486	0	0	0	1	1.66779	1	1	1	1.2656	1	1	1.21549	1	1	1	0.896457	-0.157694
Mitotic-spindle organizing gamma-tubulin ring associated protein OS=Giardia intestinalis (strain ATCC 50803 / WB clone C6) OX=184922 GN=GL50803_009520 PE=3 SV=1	A8BNG1	0.33	0	1.33557	0	0	0	0.531208	0	0	0.430972	0	0	0	1	2.33557	1	1	1	1.53121	1	1	1.43097	1	1	1	0.817485	-0.290736
Farnesyl diphosphate synthase OS=Giardia intestinalis (strain ATCC 50803 / WB clone C6) OX=184922 GN=GL50803_006633 PE=3 SV=1	A8B433	0.33	15.1482	17.3624	8.39021	10.3958	2.82254	17.5299	3.04621	4.3616	19.3938	6.64743	13.2525	2.70247	16.1482	18.3624	9.39021	11.3958	3.82254	18.5299	4.04621	5.3616	20.3938	7.64743	14.2525	3.70247	0.713518	-0.486978
CLASP N terminal domain-containing protein OS=Giardia intestinalis (strain ATCC 50803 / WB clone C6) OX=184922 GN=GL50803_006735 PE=4 SV=1	A8BE44	0.33	0	0	0	1.24749	0	0	0	0	0.861945	0	0.803181	1.80165	1	1	1	2.24749	1	1	1	1	1.86194	1	1.80318	2.80165	1.30621	0.38539
Protein 21.1 OS=Giardia intestinalis (strain P15) OX=658858 GN=GLP15_3034 PE=4 SV=1	E1F6M9	0.33	0.94676	1.50252	0.503413	4.15832	0	1.85923	0	1.0904	1.72389	0.949634	0.602386	0.675617	1.94676	2.50252	1.50341	5.15832	1	2.85923	1	2.0904	2.72389	1.94963	1.60239	1.67562	0.737592	-0.439105
ATP-dependent carboxylate-amine ligase, ATP-grasp domain protein OS=Giardia intestinalis OX=5741 GN=GSB_16667 PE=4 SV=1	V6TWI3	0.33	2.84028	4.78579	3.18828	8.73246	3.29296	4.16113	2.53851	4.3616	5.17167	4.51076	2.14182	1.72658	3.84028	5.78579	4.18828	9.73246	4.29296	5.16113	3.53851	5.3616	6.17167	5.51076	3.14182	2.72658	0.801521	-0.319187
Kinase, CAMK CAMKL OS=Giardia intestinalis (strain ATCC 50803 / WB clone C6) OX=184922 GN=GL50803_0016034 PE=3 SV=1	A8BHW1	0.33	9.4676	4.3406	3.35608	5.82164	0	5.31208	4.56931	4.3616	4.74069	1.42445	2.40954	2.25206	10.4676	5.3406	4.35608	6.82164	1	6.31208	5.56931	5.3616	5.74069	2.42445	3.40954	3.25206	0.750996	-0.413123
Uncharacterized protein OS=Giardia intestinalis (strain ATCC 50803 / WB clone C6) OX=184922 GN=GL50803_0010051 PE=4 SV=1	D3KGP5	0.33	0	2.33725	3.02048	2.07916	0	2.12483	0	0	1.29292	2.8489	0.803181	0.450412	1	3.33725	4.02048	3.07916	1	3.12483	1	1	2.29292	3.8489	1.80318	1.45041	0.732272	-0.449548
Uncharacterized protein OS=Giardia intestinalis (strain ATCC 50803 / WB clone C6) OX=184922 GN=GL50803_0060562 PE=4 SV=1	A0A644F4A6	0.33	0	2.33725	1.34243	4.57415	0	1.06242	0	0	2.58583	0.949634	0.401591	0.450412	1	3.33725	2.34243	5.57415	1	2.06242	1	1	3.58583	1.94963	1.40159	1.45041	0.678199	-0.560219
EF-hand domain-containing protein OS=Giardia intestinalis OX=5741 GN=DHA2_113673 PE=4 SV=1	V6T954	0.33	0	2.33725	0.671217	2.49499	0	0.531208	0	0	0.861945	0.474817	0.803181	0.900823	1	3.33725	1.67122	3.49499	1	1.53121	1	1	1.86194	1.47482	1.80318	1.90082	0.751227	-0.412679
Uncharacterized protein OS=Giardia intestinalis (strain ATCC 50803 / WB clone C6) OX=184922 GN=GL50803_0016543 PE=4 SV=1	A8BHZ1	0.33	0	2.67114	1.34243	0.415832	0	0.531208	0	0	0.430972	0.949634	0.803181	0	1	3.67114	2.34243	1.41583	1	1.53121	1	1	1.43097	1.94963	1.80318	1	0.746654	-0.421488
Uncharacterized protein OS=Giardia intestinalis (strain ATCC 50803 / WB clone C6) OX=184922 GN=GL50803_009143 PE=4 SV=1	A8B9Y1	0.33	20.8287	0.333893	0.335608	0	0	0	0	0	0	0.474817	0	0	21.8287	1.33389	1.33561	1	1	1	1	1	1	1.47482	1	1	0.235463	-2.08643
Uncharacterized protein OS=Giardia intestinalis OX=5741 GN=DHA2_14069 PE=4 SV=1	V6TI03	0.33	0	0.333893	0.671217	1.24749	0	0	0	0	0	0.474817	0.401591	0	1	1.33389	1.67122	2.24749	1	1	1	1	1	1.47482	1.40159	1	0.833241	-0.263194
Putative purine nucleoside phosphorylase OS=Giardia intestinalis OX=5741 GN=PNPH PE=4 SV=1	Q8ITF3	0.33	70.0602	65.1091	60.0739	106.453	73.386	86.587	99.0018	91.5937	102.571	76.4455	79.515	67.1113	71.0602	66.1091	61.0739	107.453	74.386	87.587	100.002	92.5937	103.571	77.4455	80.515	68.1113	1.11668	0.159221
Uncharacterized protein OS=Giardia intestinalis (strain P15) OX=658858 GN=GLP15_4335 PE=4 SV=1	E1EWX7	0.33	0	0.166946	1.84585	1.87124	0	0.265604	0	0	0.430972	0.712225	0.602386	0	1	1.16695	2.84585	2.87124	1	1.2656	1	1	1.43097	1.71223	1.60239	1	0.763139	-0.389983
Uncharacterized protein OS=Giardia intestinalis OX=5741 GN=DHA2_16367 PE=4 SV=1	V6T8T0	0.33	3.78704	5.67617	3.69169	3.32665	0	4.78088	3.04621	1.0904	2.15486	3.32372	3.21273	3.15288	4.78704	6.67617	4.69169	4.32665	1	5.78088	4.04621	2.0904	3.15486	4.32372	4.21273	4.15288	0.806267	-0.310671
Uncharacterized protein OS=Giardia intestinalis OX=5741 GN=DHA2_24947 PE=4 SV=1	V6TG58	0.34	0	3.00503	1.00683	0	0	0.265604	5.33087	2.726	1.29292	0	0.803181	0	1	4.00503	2.00683	1	1	1.2656	6.33087	3.726	2.29292	1	1.80318	1	1.57169	0.652315
Serine/threonine-protein phosphatase 2A 55 kDa regulatory subunit B OS=Giardia intestinalis (strain ATCC 50803 / WB clone C6) OX=184922 GN=GL50803_004079 PE=3 SV=1	A8BD05	0.34	5.68056	5.34228	5.36973	8.31663	0	5.31208	3.04621	1.0904	5.60264	5.22299	3.61432	3.60329	6.68056	6.34228	6.36973	9.31663	1	6.31208	4.04621	2.0904	6.60264	6.22299	4.61432	4.60329	0.782311	-0.354186
Uncharacterized protein OS=Giardia intestinalis (strain ATCC 50803 / WB clone C6) OX=184922 GN=GL50803_16773 PE=3 SV=1	A8BJF3	0.34	4.7338	6.67785	2.51706	2.70291	5.64507	5.84329	12.9464	14.1752	2.80132	7.12225	2.81114	2.25206	5.7338	7.67785	3.51706	3.70291	6.64507	6.84329	13.9464	15.1752	3.80132	8.12225	3.81114	3.25206	1.40998	0.495671
FACT complex subunit OS=Giardia intestinalis (strain ATCC 50803 / WB clone C6) OX=184922 GN=GL50803_0017430 PE=3 SV=1	A8BD57	0.34	1.89352	3.83977	8.39021	6.44539	0	3.98406	1.5231	0.5452	7.7575	9.02152	9.63818	8.55782	2.89352	4.83977	9.39021	7.44539	1	4.98406	2.5231	1.5452	8.7575	10.0215	10.6382	9.55782	1.40881	0.494478
Uncharacterized protein OS=Giardia intestinalis OX=5741 GN=DHA2_153553 PE=4 SV=1	V6TDZ9	0.34	11.3611	44.5469	88.0691	66.9142	40.6916	50.8632	27.4159	42.3439	68.5964	67.701	79.1468	117.783	12.3611	45.5469	89.0691	67.9142	41.6916	51.8632	28.4159	43.3439	69.5964	68.701	80.1468	118.783	1.32596	0.407035
Protein disulfide isomerase OS=Giardia intestinalis OX=5741 GN=DHA2_103713 PE=4 SV=1	V6TF84	0.34	9.4676	9.90548	8.72582	16.1481	6.58592	11.8637	10.4079	10.1771	13.9348	9.97115	14.5911	13.2121	10.4676	10.9055	9.72582	17.1481	7.58592	12.8637	11.4079	11.1771	14.9348	10.9712	15.5911	14.2121	1.13971	0.188665
Kinase, NEK OS=Giardia intestinalis (strain ATCC 50803 / WB clone C6) OX=184922 GN=GL50803_009658 PE=4 SV=1	A8BZI8	0.34	0	2.33725	2.01365	2.07916	0	2.12483	0	0	0.861945	1.42445	2.00795	0.900823	1	3.33725	3.01365	3.07916	1	3.12483	1	1	1.86194	2.42445	3.00795	1.90082	0.769169	-0.378627
Glucose-6-phosphate isomerase OS=Giardia intestinalis (strain ATCC 50803 / WB clone C6) OX=184922 GN=GL50803_009115 PE=3 SV=1	E2RTY6	0.34	15.1482	10.0168	13.0887	13.3066	8.46761	11.1554	13.7079	11.9944	14.2221	11.3956	19.6779	10.3595	16.1482	11.0168	14.0887	14.3066	9.46761	12.1554	14.7079	12.9944	15.2221	12.3956	20.6779	11.3595	1.13182	0.178643
Putative Transcription factor OS=Giardia intestinalis (strain ATCC 50803 / WB clone C6) OX=184922 GN=GL50803_0016568 PE=4 SV=1	A8BJJ3	0.34	0	4.3406	8.72582	5.40581	0	2.65604	0	0	4.30972	2.8489	3.21273	1.35123	1	5.3406	9.72582	6.40581	1	3.65604	1	1	5.30972	3.8489	4.21273	2.35123	0.653288	-0.614208
Uncharacterized protein OS=Giardia intestinalis (strain ATCC 50803 / WB clone C6) OX=184922 GN=GL50803_8160 PE=4 SV=1	A8B5X4	0.34	9.4676	2.33725	2.34926	1.66333	0	4.78088	4.56931	1.0904	1.72389	1.42445	2.40954	0.450412	10.4676	3.33725	3.34926	2.66333	1	5.78088	5.56931	2.0904	2.72389	2.42445	3.40954	1.45041	0.664253	-0.590195
Ankyrin repeat protein OS=Giardia intestinalis OX=5741 GN=GSB_154285 PE=4 SV=1	V6TPB1	0.34	0	1.78076	3.41202	3.8811	0	2.39044	0.507702	1.0904	1.07743	5.46039	3.68125	8.10741	1	2.78076	4.41202	4.8811	1	3.39044	1.5077	2.0904	2.07743	6.46039	4.68125	9.10741	1.48443	0.569911
Protein YIPF OS=Giardia intestinalis OX=5741 GN=DHA2_8781 PE=3 SV=1	V6TN39	0.34	0	1.33557	1.00683	0.831663	0	0.531208	0	1.0904	0.430972	0.474817	0	0	1	2.33557	2.00683	1.83166	1	1.53121	1	2.0904	1.43097	1.47482	1	1	0.823902	-0.279455
Kinesin-like protein OS=Giardia intestinalis (strain ATCC 50803 / WB clone C6) OX=184922 GN=GL50803_004371 PE=3 SV=1	A8B3D7	0.34	0	0.333893	0.335608	0.415832	0	0	0	0	0.430972	0	0	0	1	1.33389	1.33561	1.41583	1	1	1	1	1.43097	1	1	1	0.907646	-0.139799
Uncharacterized protein OS=Giardia intestinalis (strain P15) OX=658858 GN=GLP15_441 PE=4 SV=1	E1F078	0.34	0	0.333893	0.335608	0.415832	0	0	0	0	0.430972	0	0	0	1	1.33389	1.33561	1.41583	1	1	1	1	1.43097	1	1	1	0.907646	-0.139799
Ornithine decarboxylase OS=Giardia intestinalis (strain ATCC 50803 / WB clone C6) OX=184922 GN=GL50803_0094582 PE=3 SV=1	A8BFD3	0.34	5.68056	3.00503	2.68487	5.82164	0	3.71846	1.5231	0	5.17167	1.89927	3.61432	1.80165	6.68056	4.00503	3.68487	6.82164	1	4.71846	2.5231	1	6.17167	2.89927	4.61432	2.80165	0.743574	-0.427451
Tenascin-like protein OS=Giardia intestinalis (strain ATCC 50803 / WB clone C6) OX=184922 GN=GL50803_00113038 PE=4 SV=1	A8BDS8	0.34	1.89352	2.50419	1.34243	0	0	2.65604	0	0	4.30972	4.03594	2.61034	2.92767	2.89352	3.50419	2.34243	1	1	3.65604	1	1	5.30972	5.03594	3.61034	3.92767	1.38118	0.465898
Uncharacterized protein OS=Giardia intestinalis (strain ATCC 50803 / WB clone C6) OX=184922 GN=GL50803_0010892 PE=4 SV=1	A8B7Y8	0.34	0	0.667785	0.671217	0	0	0	0	0	0	0	0.401591	0	1	1.66779	1.67122	1	1	1	1	1	1	1	1.40159	1	0.87227	-0.197153
Uncharacterized protein OS=Giardia intestinalis (strain P15) OX=658858 GN=GLP15_96 PE=4 SV=1	E1EX25	0.34	2.84028	25.3758	28.3589	13.5145	11.2901	23.6388	20.5619	21.2628	15.2995	19.7049	26.7058	28.3759	3.84028	26.3758	29.3589	14.5145	12.2901	24.6388	21.5619	22.2628	16.2995	20.7049	27.7058	29.3759	1.24223	0.312936
Uncharacterized protein OS=Giardia intestinalis (strain ATCC 50803 / WB clone C6) OX=184922 GN=GL50803_0010697 PE=4 SV=1	A8BD36	0.34	0	1.66946	0	0	0	0	0	0	0	0	0	0	1	2.66946	1	1	1	1	1	1	1	1	1	1	0.782323	-0.354163
Skp1 family, dimerization domain-containing protein OS=Giardia intestinalis (strain ATCC 50803 / WB clone C6) OX=184922 GN=GL50803_002509 PE=4 SV=1	A8B5N5	0.34	0	1.66946	0	0	0	0	0	0	0	0	0	0	1	2.66946	1	1	1	1	1	1	1	1	1	1	0.782323	-0.354163
4-alpha-glucanotransferase, amylo-alpha-1,6-glucosidase OS=Giardia intestinalis (strain ATCC 50581 / GS clone H7) OX=598745 GN=GL50581_1561 PE=4 SV=1	C6LS25	0.34	0	0	0	0	0	0	0	0	0	0	0	0.450412	1	1	1	1	1	1	1	1	1	1	1	1.45041	1.07507	0.104429
Uncharacterized protein OS=Giardia intestinalis OX=5741 GN=DHA2_9913 PE=4 SV=1	V6THM8	0.34	0	0.333893	0	0	0	0	0	0	0	0	0	0	1	1.33389	1	1	1	1	1	1	1	1	1	1	0.947285	-0.0781299
Uncharacterized protein OS=Giardia intestinalis (strain P15) OX=658858 GN=GLP15_701 PE=4 SV=1	E1F432	0.34	0	0	0	0	0	0	0	0.817801	0	0	0	0	1	1	1	1	1	1	1	1.8178	1	1	1	1	1.1363	0.184344
Uncharacterized protein OS=Giardia intestinalis OX=5741 GN=GSB_16844 PE=4 SV=1	V6U3H0	0.34	0	0	0	0	0	0	0	0.817801	0	0	0	0	1	1	1	1	1	1	1	1.8178	1	1	1	1	1.1363	0.184344
Uncharacterized protein OS=Giardia intestinalis (strain ATCC 50803 / WB clone C6) OX=184922 GN=GL50803_0016648 PE=4 SV=1	A8BE31	0.34	0	0	0	0	0	0	0	2.1808	0	0	0	0	1	1	1	1	1	1	1	3.1808	1	1	1	1	1.36347	0.44728
Uncharacterized protein OS=Giardia intestinalis (strain ATCC 50803 / WB clone C6) OX=184922 GN=GL50803_0014921 PE=4 SV=1	A8BBR3	0.34	0	0	0	0	0	0	0	1.0904	0	0	0	0	1	1	1	1	1	1	1	2.0904	1	1	1	1	1.18173	0.240905
Uncharacterized protein OS=Giardia intestinalis (strain ATCC 50803 / WB clone C6) OX=184922 GN=GL50803_0010139 PE=4 SV=1	A8BDB1	0.34	0	0.333893	0	0	0	0	0	0	0	0	0	0	1	1.33389	1	1	1	1	1	1	1	1	1	1	0.947285	-0.0781299
Uncharacterized protein OS=Giardia intestinalis (strain P15) OX=658858 GN=GLP15_2023 PE=4 SV=1	E1EZX7	0.34	0	0	0	0	0	0	0	0	0	0.474817	0	0	1	1	1	1	1	1	1	1	1	1.47482	1	1	1.07914	0.109877
Uncharacterized protein OS=Giardia intestinalis (strain ATCC 50803 / WB clone C6) OX=184922 GN=GL50803_0010808 PE=4 SV=1	A8BAZ8	0.34	0	0	0	0	0	0	0	1.0904	0	0	0	0	1	1	1	1	1	1	1	2.0904	1	1	1	1	1.18173	0.240905
Uncharacterized protein OS=Giardia intestinalis OX=5741 GN=DHA2_15918 PE=4 SV=1	V6TB36	0.34	0	0	0	0	0	0	0	2.1808	0	0	0	0	1	1	1	1	1	1	1	3.1808	1	1	1	1	1.36347	0.44728
H-SHIPPO 1 OS=Giardia intestinalis (strain ATCC 50803 / WB clone C6) OX=184922 GN=GL50803_0091354 PE=4 SV=1	A8B9W3	0.34	0	0.333893	0	0	0	0	0	0	0	0	0	0	1	1.33389	1	1	1	1	1	1	1	1	1	1	0.947285	-0.0781299
Cyst wall protein 1 OS=Giardia intestinalis (strain ATCC 50581 / GS clone H7) OX=598745 GN=GL50581_403 PE=4 SV=1	C6LNU6	0.34	0	0.333893	0	0	0	0	0	0	0	0	0	0	1	1.33389	1	1	1	1	1	1	1	1	1	1	0.947285	-0.0781299
Uncharacterized protein OS=Giardia intestinalis OX=5741 GN=DHA2_152013 PE=4 SV=1	V6TLB2	0.34	0	0	0	0	0	0	0	0	0.430972	0	0	0	1	1	1	1	1	1	1	1	1.43097	1	1	1	1.07183	0.100074
Uncharacterized protein OS=Giardia intestinalis (strain ATCC 50581 / GS clone H7) OX=598745 GN=GL50581_573 PE=4 SV=1	C6LPA8	0.34	0	0	0	0	0	0.531208	0	0	0	0	0	0	1	1	1	1	1	1.53121	1	1	1	1	1	1	0.918666	-0.122387
Uncharacterized protein OS=Giardia intestinalis (strain ATCC 50803 / WB clone C6) OX=184922 GN=GL50803_4657 PE=4 SV=1	A8BKD6	0.34	0	0.333893	0	0	0	0	0	0	0	0	0	0	1	1.33389	1	1	1	1	1	1	1	1	1	1	0.947285	-0.0781299
Uncharacterized protein OS=Giardia intestinalis (strain P15) OX=658858 GN=GLP15_4765 PE=4 SV=1	E1F4I1	0.34	0	0	0	0	0	0	0	0	0	0.474817	0	0	1	1	1	1	1	1	1	1	1	1.47482	1	1	1.07914	0.109877
Uncharacterized protein OS=Giardia intestinalis (strain P15) OX=658858 GN=GLP15_3369 PE=4 SV=1	E1EVW6	0.34	0	0.333893	0	0	0	0	0	0	0	0	0	0	1	1.33389	1	1	1	1	1	1	1	1	1	1	0.947285	-0.0781299
Uncharacterized protein OS=Giardia intestinalis (strain ATCC 50803 / WB clone C6) OX=184922 GN=GL50803_0016226 PE=4 SV=1	A8B4E1	0.34	0	0.333893	0	0	0	0	0	0	0	0	0	0	1	1.33389	1	1	1	1	1	1	1	1	1	1	0.947285	-0.0781299
Uncharacterized protein OS=Giardia intestinalis (strain ATCC 50803 / WB clone C6) OX=184922 GN=GL50803_0016869 PE=4 SV=1	D3KI37	0.34	0	0	0	0	0	0	0	0	0	0	0.401591	0	1	1	1	1	1	1	1	1	1	1	1.40159	1	1.06693	0.0934679
Uncharacterized protein OS=Giardia intestinalis (strain ATCC 50803 / WB clone C6) OX=184922 GN=GL50803_0016861 PE=4 SV=1	A8BVS0	0.34	0	0.333893	0	0	0	0	0	0	0	0	0	0	1	1.33389	1	1	1	1	1	1	1	1	1	1	0.947285	-0.0781299
Uncharacterized protein OS=Giardia intestinalis OX=5741 GN=DHA2_8865 PE=4 SV=1	V6TP59	0.34	0	0.333893	0	0	0	0	0	0	0	0	0	0	1	1.33389	1	1	1	1	1	1	1	1	1	1	0.947285	-0.0781299
Uncharacterized protein OS=Giardia intestinalis (strain ATCC 50803 / WB clone C6) OX=184922 GN=GL50803_007891 PE=4 SV=1	A8BSR8	0.34	0	0	0	0	0	0	0	0	0	0.474817	0	0	1	1	1	1	1	1	1	1	1	1.47482	1	1	1.07914	0.109877
Group of Uncharacterized protein OS=Giardia intestinalis (strain ATCC 50803 / WB clone C6) OX=184922 GN=GL50803_7534 PE=4 SV=1+1	A8BYU7 (+1)	0.34	0	0	0	0	0	0	0	0	0.430972	0	0	0	1	1	1	1	1	1	1	1	1.43097	1	1	1	1.07183	0.100074
Kinase, STE STE20 OS=Giardia intestinalis (strain ATCC 50803 / WB clone C6) OX=184922 GN=GL50803_14436 PE=4 SV=1	A8B912	0.34	0	0.667785	0	0	0	0	0	0	0	0	0	0	1	1.66779	1	1	1	1	1	1	1	1	1	1	0.899849	-0.152245
Uncharacterized protein OS=Giardia intestinalis (strain ATCC 50803 / WB clone C6) OX=184922 GN=GL50803_14994 PE=4 SV=1	A8BDR4	0.34	0	0	0	0	0	0.531208	0	0	0	0	0	0	1	1	1	1	1	1.53121	1	1	1	1	1	1	0.918666	-0.122387
Uncharacterized protein OS=Giardia intestinalis (strain ATCC 50803 / WB clone C6) OX=184922 GN=GL50803_0029252 PE=4 SV=1	A8BP45	0.34	0	0	0	0	0	0	0	0	0.861945	0	0	0	1	1	1	1	1	1	1	1	1.86194	1	1	1	1.14366	0.193655
ANK_REP_REGION domain-containing protein OS=Giardia intestinalis (strain P15) OX=658858 GN=GLP15_1527 PE=4 SV=1	E1EYL4	0.34	0	0.333893	0	0	0	0	0	0	0	0	0	0	1	1.33389	1	1	1	1	1	1	1	1	1	1	0.947285	-0.0781299
Uncharacterized protein OS=Giardia intestinalis (strain ATCC 50803 / WB clone C6) OX=184922 GN=GL50803_0097741 PE=4 SV=1	A8BNL7	0.34	0	0.333893	0	0	0	0	0	0	0	0	0	0	1	1.33389	1	1	1	1	1	1	1	1	1	1	0.947285	-0.0781299
Uncharacterized protein OS=Giardia intestinalis OX=5741 GN=DHA2_152661 PE=4 SV=1	V6TKX9	0.34	0	0	0	0	0	0	0	0	0.430972	0	0	0	1	1	1	1	1	1	1	1	1.43097	1	1	1	1.07183	0.100074
LisH domain-containing protein OS=Giardia intestinalis (strain ATCC 50803 / WB clone C6) OX=184922 GN=GL50803_0010908 PE=4 SV=1	A8B802	0.34	0	0.333893	0	0	0	0	0	0	0	0	0	0	1	1.33389	1	1	1	1	1	1	1	1	1	1	0.947285	-0.0781299
Uncharacterized protein OS=Giardia intestinalis (strain ATCC 50803 / WB clone C6) OX=184922 GN=GL50803_0031998 PE=4 SV=1	A8BJQ4	0.34	0	0.333893	0	0	0	0	0	0	0	0	0	0	1	1.33389	1	1	1	1	1	1	1	1	1	1	0.947285	-0.0781299
Uncharacterized protein OS=Giardia intestinalis OX=5741 GN=GSB_8974 PE=4 SV=1	V6U2H3	0.34	0	0	0	0	0	0	0	0	0	0.474817	0	0	1	1	1	1	1	1	1	1	1	1.47482	1	1	1.07914	0.109877
Kinase, NEK OS=Giardia intestinalis (strain P15) OX=658858 GN=GLP15_2382 PE=4 SV=1	E1F508	0.34	0	0.333893	0	0	0	0	0	0	0	0	0	0	1	1.33389	1	1	1	1	1	1	1	1	1	1	0.947285	-0.0781299
Uncharacterized protein OS=Giardia intestinalis OX=5741 GN=DHA2_8410 PE=4 SV=1	V6T9J2	0.34	0	0.333893	0	0	0	0	0	0	0	0	0	0	1	1.33389	1	1	1	1	1	1	1	1	1	1	0.947285	-0.0781299
Collagen alpha 1 chain OS=Giardia intestinalis (strain P15) OX=658858 GN=GLP15_3965 PE=4 SV=1	E1F9F9	0.34	0	0	0	0	0	0	0	0	0	0	0	0.450412	1	1	1	1	1	1	1	1	1	1	1	1.45041	1.07507	0.104429
Uncharacterized protein OS=Giardia intestinalis OX=5741 GN=DHA2_12071 PE=4 SV=1	V6THC6	0.34	0	0.333893	0	0	0	0	0	0	0	0	0	0	1	1.33389	1	1	1	1	1	1	1	1	1	1	0.947285	-0.0781299
High cysteine membrane protein Group 1 OS=Giardia intestinalis (strain ATCC 50581 / GS clone H7) OX=598745 GN=GL50581_3514 PE=4 SV=1	C6LXK0	0.34	0	0.333893	0	0	0	0	0	0	0	0	0	0	1	1.33389	1	1	1	1	1	1	1	1	1	1	0.947285	-0.0781299
VSP OS=Giardia intestinalis (strain P15) OX=658858 GN=GLP15_1087 PE=4 SV=1	E1F2L4	0.34	0	0.333893	0	0	0	0	0	0	0	0	0	0	1	1.33389	1	1	1	1	1	1	1	1	1	1	0.947285	-0.0781299
Uncharacterized protein OS=Giardia intestinalis (strain ATCC 50803 / WB clone C6) OX=184922 GN=GL50803_0061271 PE=4 SV=1	A0A644F026	0.34	0	0	0	0	0	0	0	0	0	0	0.401591	0	1	1	1	1	1	1	1	1	1	1	1.40159	1	1.06693	0.0934679
Uncharacterized protein OS=Giardia intestinalis (strain ATCC 50803 / WB clone C6) OX=184922 GN=GL50803_0010705 PE=4 SV=1	A8BD46	0.34	0	2.00336	0	0	0	0	0	0	0	0	0	0	1	3.00336	1	1	1	1	1	1	1	1	1	1	0.749686	-0.415643
Uncharacterized protein OS=Giardia intestinalis OX=5741 GN=DHA2_153793 PE=4 SV=1	V6TBG3	0.34	0	0.667785	0	0	0	0	0	0	0	0	0	0	1	1.66779	1	1	1	1	1	1	1	1	1	1	0.899849	-0.152245
SOF1 protein OS=Giardia intestinalis (strain ATCC 50803 / WB clone C6) OX=184922 GN=GL50803_008361 PE=3 SV=1	A8BRU6	0.34	0	0	0	0	0	0	0	0	0	0	0.401591	0	1	1	1	1	1	1	1	1	1	1	1.40159	1	1.06693	0.0934679
Cilia- and flagella-associated protein 299 OS=Giardia intestinalis (strain ATCC 50581 / GS clone H7) OX=598745 GN=GL50581_1599 PE=4 SV=1	C6LS63	0.34	0	0	0	0	0	0	0	0	0.430972	0	0	0	1	1	1	1	1	1	1	1	1.43097	1	1	1	1.07183	0.100074
Uncharacterized protein OS=Giardia intestinalis (strain ATCC 50803 / WB clone C6) OX=184922 GN=GL50803_0013809 PE=4 SV=1	A8BEE0	0.34	0	1.33557	0	0	0	0	0	0	0	0	0	0	1	2.33557	1	1	1	1	1	1	1	1	1	1	0.817932	-0.289947
Uncharacterized protein OS=Giardia intestinalis (strain ATCC 50803 / WB clone C6) OX=184922 GN=GL50803_0024985 PE=4 SV=1	D3KG11	0.34	0	0.333893	0	0	0	0	0	0	0	0	0	0	1	1.33389	1	1	1	1	1	1	1	1	1	1	0.947285	-0.0781299
Uncharacterized protein OS=Giardia intestinalis OX=5741 GN=DHA2_7611 PE=4 SV=1	V6TB60	0.34	0	0.667785	0	0	0	0	0	0	0	0	0	0	1	1.66779	1	1	1	1	1	1	1	1	1	1	0.899849	-0.152245
Uncharacterized protein OS=Giardia intestinalis (strain ATCC 50803 / WB clone C6) OX=184922 GN=GL50803_0060606 PE=4 SV=1	A0A644F4V1	0.34	0	0.333893	0	0	0	0	0	0	0	0	0	0	1	1.33389	1	1	1	1	1	1	1	1	1	1	0.947285	-0.0781299
Intraflagellar transport protein IFT46/ FAP32 OS=Giardia intestinalis (strain ATCC 50803 / WB clone C6) OX=184922 GN=GL50803_007664 PE=3 SV=1	A8BLY8	0.34	0	0.333893	0	0	0	0	0	0	0	0	0	0	1	1.33389	1	1	1	1	1	1	1	1	1	1	0.947285	-0.0781299
DUF4200 domain-containing protein OS=Giardia intestinalis OX=5741 GN=DHA2_10303 PE=4 SV=1	V6TLF0	0.34	0	0.667785	0	0	0	0	0	0	0	0	0	0	1	1.66779	1	1	1	1	1	1	1	1	1	1	0.899849	-0.152245
Uncharacterized protein (Fragment) OS=Giardia intestinalis OX=5741 GN=DHA2_16812 PE=4 SV=1	V6TKE8	0.34	0	0	0	0	0	0	0	1.0904	0	0	0	0	1	1	1	1	1	1	1	2.0904	1	1	1	1	1.18173	0.240905
Uncharacterized protein OS=Giardia intestinalis (strain P15) OX=658858 GN=GLP15_518 PE=4 SV=1	E1F6E9	0.34	0	0.333893	0	0	0	0	0	0	0	0	0	0	1	1.33389	1	1	1	1	1	1	1	1	1	1	0.947285	-0.0781299
Uncharacterized protein OS=Giardia intestinalis (strain ATCC 50803 / WB clone C6) OX=184922 GN=GL50803_002007 PE=4 SV=1	A8B6C0	0.34	0	1.33557	0	0	0	0	0	0	0	0	0	0	1	2.33557	1	1	1	1	1	1	1	1	1	1	0.817932	-0.289947
Putative U3 small nucleolar RNA interacting protein OS=Giardia intestinalis (strain ATCC 50803 / WB clone C6) OX=184922 GN=GL50803_0010297 PE=4 SV=1	A8B4B5	0.34	0	0	0	0	0	0	0	0	0	0	0.803181	0	1	1	1	1	1	1	1	1	1	1	1.80318	1	1.13386	0.181247
ATP-dependent RNA helicase DHR1, putative OS=Giardia intestinalis (strain ATCC 50803 / WB clone C6) OX=184922 GN=GL50803_0017387 PE=4 SV=1	A8BLS2	0.34	0	0	0	2.07916	0	0	0	0	0	0	0	0	1	1	1	3.07916	1	1	1	1	1	1	1	1	0.742652	-0.429242
DNA-directed RNA polymerase II subunit RPB7 OS=Giardia intestinalis (strain ATCC 50803 / WB clone C6) OX=184922 GN=GL50803_0031671 PE=4 SV=1	A8BHZ4	0.34	0	0	0	2.07916	0	0	0	0	0	0	0	0	1	1	1	3.07916	1	1	1	1	1	1	1	1	0.742652	-0.429242
Uncharacterized protein OS=Giardia intestinalis (strain ATCC 50803 / WB clone C6) OX=184922 GN=GL50803_0086945 PE=4 SV=1	A0A644F5T3	0.34	0	0	0	2.07916	0	0	0	0	0	0	0	0	1	1	1	3.07916	1	1	1	1	1	1	1	1	0.742652	-0.429242
Uncharacterized protein OS=Giardia intestinalis OX=5741 GN=DHA2_16484 PE=4 SV=1	V6TFG2	0.34	0	0	0	0	0	0	0	0	0.861945	0	0	0	1	1	1	1	1	1	1	1	1.86194	1	1	1	1.14366	0.193655
Phosphatidylinositol 4-kinase, type III OS=Giardia intestinalis OX=5741 GN=DHA2_152154 PE=4 SV=1	V6TDD8	0.34	0	0	0	0	0	0.531208	0	0	0	0	0	0	1	1	1	1	1	1.53121	1	1	1	1	1	1	0.918666	-0.122387
DNA pol/primase, large sub OS=Giardia intestinalis (strain ATCC 50803 / WB clone C6) OX=184922 GN=GL50803_006980 PE=4 SV=1	A8B5U6	0.34	0	0	0	0	0	0	0	0	0.430972	0	0	0	1	1	1	1	1	1	1	1	1.43097	1	1	1	1.07183	0.100074
Uncharacterized protein OS=Giardia intestinalis (strain ATCC 50803 / WB clone C6) OX=184922 GN=GL50803_0022739 PE=4 SV=1	A8B8G3	0.34	0	0	0	0	0	0	0	0	0	0.474817	0	0	1	1	1	1	1	1	1	1	1	1.47482	1	1	1.07914	0.109877
GPI mannosyltransferase 1 (Fragment) OS=Giardia intestinalis OX=5741 GN=DHA2_152312 PE=3 SV=1	V6TJV7	0.34	0	0	0	0	0	0	0	0	0.430972	0	0	0	1	1	1	1	1	1	1	1	1.43097	1	1	1	1.07183	0.100074
VSP OS=Giardia intestinalis (strain P15) OX=658858 GN=GLP15_3799 PE=4 SV=1	E1F249	0.34	0	0	0	0	0	0	0	0	0.430972	0	0	0	1	1	1	1	1	1	1	1	1.43097	1	1	1	1.07183	0.100074
Socius OS=Giardia intestinalis (strain ATCC 50803 / WB clone C6) OX=184922 GN=GL50803_0014785 PE=4 SV=1	A8BNL0	0.34	0	0	0	0	0	0	0	0	0.430972	0	0	0	1	1	1	1	1	1	1	1	1.43097	1	1	1	1.07183	0.100074
Uncharacterized protein OS=Giardia intestinalis (strain ATCC 50803 / WB clone C6) OX=184922 GN=GL50803_002267 PE=4 SV=1	A8BLI0	0.34	0	1.00168	0	0	0	0	0	0	0	0	0	0	1	2.00168	1	1	1	1	1	1	1	1	1	1	0.856937	-0.222738
T-complex protein-10 OS=Giardia intestinalis (strain ATCC 50581 / GS clone H7) OX=598745 GN=GL50581_398 PE=3 SV=1	C6LNU1	0.34	0	0.333893	0	0	0	0	0	0	0	0	0	0	1	1.33389	1	1	1	1	1	1	1	1	1	1	0.947285	-0.0781299
Uncharacterized protein OS=Giardia intestinalis (strain ATCC 50803 / WB clone C6) OX=184922 GN=GL50803_0015219 PE=4 SV=1	A8B758	0.34	0	0.667785	0	0	0	0	0	0	0	0	0	0	1	1.66779	1	1	1	1	1	1	1	1	1	1	0.899849	-0.152245
Uncharacterized protein OS=Giardia intestinalis (strain ATCC 50581 / GS clone H7) OX=598745 GN=GL50581_1117 PE=4 SV=1	C6LQT7	0.34	0	0	0	0	0	0	0	0	0	0	0.200795	0	1	1	1	1	1	1	1	1	1	1	1.2008	1	1.03347	0.0474908
Putative RWD domain protein (Fragment) OS=Giardia intestinalis OX=5741 GN=DHA2_150147 PE=4 SV=1	V6TKI8	0.34	0	1.00168	0	0	0	0	0	0	0	0	0	0	1	2.00168	1	1	1	1	1	1	1	1	1	1	0.856937	-0.222738
Kinase, NEK OS=Giardia intestinalis (strain ATCC 50803 / WB clone C6) OX=184922 GN=GL50803_0091451 PE=4 SV=1	A8BG66	0.34	0	0.333893	0	0	0	0	0	0	0	0	0	0	1	1.33389	1	1	1	1	1	1	1	1	1	1	0.947285	-0.0781299
Translation initiation inhibitor OS=Giardia intestinalis OX=5741 GN=GSB_152624 PE=4 SV=1	V6TXG3	0.34	0	0	0	0	0	0	0	0	0	0	0	0.450412	1	1	1	1	1	1	1	1	1	1	1	1.45041	1.07507	0.104429
Eukaryotic initiation factor 4E OS=Giardia intestinalis (strain ATCC 50803 / WB clone C6) OX=184922 GN=GL50803_007990 PE=3 SV=1	A8B3V2	0.34	0	0	0	0	0	0	0	0	0.430972	0	0	0	1	1	1	1	1	1	1	1	1.43097	1	1	1	1.07183	0.100074
RING-type domain-containing protein OS=Giardia intestinalis (strain P15) OX=658858 GN=GLP15_2376 PE=4 SV=1	E1F502	0.34	0	0	0	1.03958	0	0	0	0	0	0	0	0	1	1	1	2.03958	1	1	1	1	1	1	1	1	0.852324	-0.230527
Group of Histone acetyltransferase type B subunit 2 OS=Giardia intestinalis (strain ATCC 50803 / WB clone C6) OX=184922 GN=GL50803_0014753 PE=4 SV=1+1	A8BYB4 (+1)	0.34	0	0.333893	0	0	0	0	0	0	0	0	0	0	1	1.33389	1	1	1	1	1	1	1	1	1	1	0.947285	-0.0781299
DUF4200 domain-containing protein OS=Giardia intestinalis (strain ATCC 50803 / WB clone C6) OX=184922 GN=GL50803_0010924 PE=4 SV=1	A8BRX5	0.34	0	0.333893	0	0	0	0	0	0	0	0	0	0	1	1.33389	1	1	1	1	1	1	1	1	1	1	0.947285	-0.0781299
Short chain dehydrogenase OS=Giardia intestinalis (strain ATCC 50803 / WB clone C6) OX=184922 GN=GL50803_008468 PE=4 SV=1	A8BFS1	0.34	0	0.333893	0	0	0	0	0	0	0	0	0	0	1	1.33389	1	1	1	1	1	1	1	1	1	1	0.947285	-0.0781299
Coiled-coil protein OS=Giardia intestinalis (strain P15) OX=658858 GN=GLP15_3498 PE=4 SV=1	E1F0G7	0.34	0	0	0	0	0	0	0	0	0.215486	0	0	0	1	1	1	1	1	1	1	1	1.21549	1	1	1	1.03591	0.0509047
Uncharacterized protein (Fragment) OS=Giardia intestinalis OX=5741 GN=DHA2_153839 PE=4 SV=1	V6T8W7	0.34	0	0.333893	0	0	0	0	0	0	0	0	0	0	1	1.33389	1	1	1	1	1	1	1	1	1	1	0.947285	-0.0781299
Ankyrin repeat protein 1 OS=Giardia intestinalis (strain ATCC 50803 / WB clone C6) OX=184922 GN=GL50803_0014838 PE=4 SV=1	A8BLK9	0.34	0	0	0	0	0	0.531208	0	0	0	0	0	0	1	1	1	1	1	1.53121	1	1	1	1	1	1	0.918666	-0.122387
Uncharacterized protein OS=Giardia intestinalis (strain ATCC 50803 / WB clone C6) OX=184922 GN=GL50803_0028703 PE=4 SV=1	A8BXX8	0.34	0	0.333893	0	0	0	0	0	0	0	0	0	0	1	1.33389	1	1	1	1	1	1	1	1	1	1	0.947285	-0.0781299
Uncharacterized protein OS=Giardia intestinalis OX=5741 GN=DHA2_16922 PE=4 SV=1	V6THK0	0.34	0	0.333893	0	0	0	0	0	0	0	0	0	0	1	1.33389	1	1	1	1	1	1	1	1	1	1	0.947285	-0.0781299
Variant-specific surface protein M165 (Fragment) OS=Giardia intestinalis OX=5741 GN=M165 PE=4 SV=1	Q9GQ44	0.34	0	0.333893	0	0	0	0	0	0	0	0	0	0	1	1.33389	1	1	1	1	1	1	1	1	1	1	0.947285	-0.0781299
Uncharacterized protein OS=Giardia intestinalis (strain ATCC 50581 / GS clone H7) OX=598745 GN=GL50581_820 PE=4 SV=1	C6LPZ9	0.34	0	0	0	0	0	0	0	1.0904	0	0	0	0	1	1	1	1	1	1	1	2.0904	1	1	1	1	1.18173	0.240905
Uncharacterized protein OS=Giardia intestinalis (strain ATCC 50803 / WB clone C6) OX=184922 GN=GL50803_20216 PE=4 SV=1	A8BV82	0.34	0	0.667785	0	0	0	0	0	0	0	0	0	0	1	1.66779	1	1	1	1	1	1	1	1	1	1	0.899849	-0.152245
Uncharacterized protein (Fragment) OS=Giardia intestinalis OX=5741 GN=DHA2_153483 PE=4 SV=1	V6TAM9	0.34	0	0	0	0	0	0	0	0	0	0	0	0.450412	1	1	1	1	1	1	1	1	1	1	1	1.45041	1.07507	0.104429
Uncharacterized protein OS=Giardia intestinalis (strain ATCC 50581 / GS clone H7) OX=598745 GN=GL50581_1056 PE=4 SV=1	C6LQM7	0.34	0	0	0	0	0	0	0	0	0	0.474817	0	0	1	1	1	1	1	1	1	1	1	1.47482	1	1	1.07914	0.109877
Uncharacterized protein OS=Giardia intestinalis (strain ATCC 50803 / WB clone C6) OX=184922 GN=GL50803_003420 PE=4 SV=1	D3KHE0	0.34	0	0.333893	0	0	0	0	0	0	0	0	0	0	1	1.33389	1	1	1	1	1	1	1	1	1	1	0.947285	-0.0781299
Variant-specific surface protein (Fragment) OS=Giardia intestinalis OX=5741 GN=GSB_154170 PE=4 SV=1	V6TQP0	0.34	0	0	0	0	0	0.531208	0	0	0	0	0	0	1	1	1	1	1	1.53121	1	1	1	1	1	1	0.918666	-0.122387
Variant-specific surface protein OS=Giardia intestinalis OX=5741 GN=GSB_154625 PE=4 SV=1	V6TPL4	0.34	0	0	0	0	0	0	0	0	0	0	0	0.900823	1	1	1	1	1	1	1	1	1	1	1	1.90082	1.15014	0.201806
Uncharacterized protein OS=Giardia intestinalis (strain ATCC 50803 / WB clone C6) OX=184922 GN=GL50803_87110 PE=4 SV=1	A8BB28	0.34	0	0	0	0	0	0	0	0	0.430972	0	0	0	1	1	1	1	1	1	1	1	1.43097	1	1	1	1.07183	0.100074
Uncharacterized protein OS=Giardia intestinalis (strain ATCC 50581 / GS clone H7) OX=598745 GN=GL50581_234 PE=4 SV=1	C6LND1	0.34	0	0	0	0	0	0	0	0	0.861945	0	0	0	1	1	1	1	1	1	1	1	1.86194	1	1	1	1.14366	0.193655
Uncharacterized protein OS=Giardia intestinalis (strain ATCC 50803 / WB clone C6) OX=184922 GN=GL50803_003755 PE=4 SV=1	A8BP11	0.34	0	0	0	0	0	0	0	0	0	0	0.401591	0	1	1	1	1	1	1	1	1	1	1	1.40159	1	1.06693	0.0934679
Variant-specific surface protein (Fragment) OS=Giardia intestinalis OX=5741 GN=GSB_153713 PE=4 SV=1	V6TMJ8	0.34	0	0	0	0	0	0	0	0	0	0	0.803181	0	1	1	1	1	1	1	1	1	1	1	1.80318	1	1.13386	0.181247
Tenascin OS=Giardia intestinalis (strain ATCC 50803 / WB clone C6) OX=184922 GN=GL50803_008687 PE=4 SV=1	A8BWN3	0.34	0	0.333893	0	0	0	0	0	0	0	0	0	0	1	1.33389	1	1	1	1	1	1	1	1	1	1	0.947285	-0.0781299
Uncharacterized protein OS=Giardia intestinalis (strain ATCC 50803 / WB clone C6) OX=184922 GN=GL50803_0011152 PE=4 SV=1	A8BV18	0.34	0	0.333893	0	0	0	0	0	0	0	0	0	0	1	1.33389	1	1	1	1	1	1	1	1	1	1	0.947285	-0.0781299
Uncharacterized protein OS=Giardia intestinalis (strain ATCC 50803 / WB clone C6) OX=184922 GN=GL50803_0023876 PE=4 SV=1	A8BMS0	0.34	0	0.333893	0	0	0	0	0	0	0	0	0	0	1	1.33389	1	1	1	1	1	1	1	1	1	1	0.947285	-0.0781299
Uncharacterized protein OS=Giardia intestinalis (strain ATCC 50803 / WB clone C6) OX=184922 GN=GL50803_34126 PE=4 SV=1	D3KGI7	0.34	0	0.667785	0	0	0	0	0	0	0	0	0	0	1	1.66779	1	1	1	1	1	1	1	1	1	1	0.899849	-0.152245
Uncharacterized protein OS=Giardia intestinalis OX=5741 GN=DHA2_153835 PE=4 SV=1	V6T8J0	0.34	0	0.667785	0	0	0	0	0	0	0	0	0	0	1	1.66779	1	1	1	1	1	1	1	1	1	1	0.899849	-0.152245
Uncharacterized protein OS=Giardia intestinalis OX=5741 GN=GSB_154093 PE=4 SV=1	V6TY51	0.34	0	0	0	0	0	0	0	0	0	0	0.401591	0	1	1	1	1	1	1	1	1	1	1	1.40159	1	1.06693	0.0934679
Uncharacterized protein (Fragment) OS=Giardia intestinalis OX=5741 GN=DHA2_13164 PE=4 SV=1	V6TG44	0.34	0	0.333893	0	0	0	0	0	0	0	0	0	0	1	1.33389	1	1	1	1	1	1	1	1	1	1	0.947285	-0.0781299
Acylphosphatase OS=Giardia intestinalis (strain ATCC 50803 / WB clone C6) OX=184922 GN=GL50803_007871 PE=1 SV=1	A8BMP7	0.34	0	0	0	0	0	0.531208	0	0	0	0	0	0	1	1	1	1	1	1.53121	1	1	1	1	1	1	0.918666	-0.122387
High cysteine membrane protein Group 4 OS=Giardia intestinalis (strain P15) OX=658858 GN=GLP15_74 PE=4 SV=1	E1F8F3	0.34	0	0	0	0	0	0.531208	0	0	0	0	0	0	1	1	1	1	1	1.53121	1	1	1	1	1	1	0.918666	-0.122387
Kinase, NEK OS=Giardia intestinalis (strain ATCC 50581 / GS clone H7) OX=598745 GN=GL50581_698 PE=4 SV=1	C6LPN1	0.34	0	0	0	0	0	0.531208	0	0	0	0	0	0	1	1	1	1	1	1.53121	1	1	1	1	1	1	0.918666	-0.122387
Uncharacterized protein OS=Giardia intestinalis (strain ATCC 50581 / GS clone H7) OX=598745 GN=GL50581_1936 PE=4 SV=1	C6LT43	0.34	0	0	0	0	0	0.531208	0	0	0	0	0	0	1	1	1	1	1	1.53121	1	1	1	1	1	1	0.918666	-0.122387
Uncharacterized protein OS=Giardia intestinalis (strain ATCC 50581 / GS clone H7) OX=598745 GN=GL50581_671 PE=4 SV=1	C6LPK5	0.34	0	0	0	0	0	0	0	0	0	0.474817	0	0	1	1	1	1	1	1	1	1	1	1.47482	1	1	1.07914	0.109877
Protein 21.1 OS=Giardia intestinalis (strain P15) OX=658858 GN=GLP15_1279 PE=4 SV=1	E1EZN4	0.34	0	0	0	0	0	0	0	0	0	0	0	0.450412	1	1	1	1	1	1	1	1	1	1	1	1.45041	1.07507	0.104429
Protein phosphatase type 2A phosphotyrosyl phosphatase activator OS=Giardia intestinalis OX=5741 GN=GSB_154081 PE=4 SV=1	V6TRC6	0.34	0	0	0	0	0	0	0	0	0	0	0	0.450412	1	1	1	1	1	1	1	1	1	1	1	1.45041	1.07507	0.104429
Variant-specific surface protein (Fragment) OS=Giardia intestinalis OX=5741 GN=GSB_154146 PE=4 SV=1	V6U0K8	0.34	0	0	0	0	0	0	0	0	0	0	0	0.450412	1	1	1	1	1	1	1	1	1	1	1	1.45041	1.07507	0.104429
Variant-specific surface protein (Fragment) OS=Giardia intestinalis OX=5741 GN=GSB_154824 PE=4 SV=1	V6TMH1	0.34	0	0	0	0	0	0	0	0	0	0	0	0.450412	1	1	1	1	1	1	1	1	1	1	1	1.45041	1.07507	0.104429
ABC transporter, ATP-binding protein OS=Giardia intestinalis (strain ATCC 50803 / WB clone C6) OX=184922 GN=GL50803_0021327 PE=4 SV=1	A8BA96	0.34	0	0	0	0	0	0	0	0	0.430972	0	0	0	1	1	1	1	1	1	1	1	1.43097	1	1	1	1.07183	0.100074
Uncharacterized protein OS=Giardia intestinalis OX=5741 GN=GSB_102184 PE=4 SV=1	V6TV94	0.34	0	0	0	0	0	0	0	0	0.430972	0	0	0	1	1	1	1	1	1	1	1	1.43097	1	1	1	1.07183	0.100074
Variant-specific surface protein OS=Giardia intestinalis OX=5741 GN=GSB_155036 PE=4 SV=1	V6TU15	0.34	0	0	0	0	0	0	0	0	0.430972	0	0	0	1	1	1	1	1	1	1	1	1.43097	1	1	1	1.07183	0.100074
Uncharacterized protein OS=Giardia intestinalis (strain ATCC 50581 / GS clone H7) OX=598745 GN=GL50581_131 PE=4 SV=1	C6LN31	0.34	0	0	0	0	0	0	0	0	0	0	0.401591	0	1	1	1	1	1	1	1	1	1	1	1.40159	1	1.06693	0.0934679
Uncharacterized protein OS=Giardia intestinalis (strain ATCC 50803 / WB clone C6) OX=184922 GN=GL50803_0096580 PE=4 SV=1	A8BN15	0.34	0	0	0	0	0	0	0	0	0	0	0.401591	0	1	1	1	1	1	1	1	1	1	1	1.40159	1	1.06693	0.0934679
Putative Yip interacting protein OS=Giardia intestinalis (strain ATCC 50803 / WB clone C6) OX=184922 GN=GL50803_0012160 PE=4 SV=1	A8BZN8	0.34	0	0.333893	0	0	0	0	0	0	0	0	0	0	1	1.33389	1	1	1	1	1	1	1	1	1	1	0.947285	-0.0781299
Uncharacterized protein OS=Giardia intestinalis (strain ATCC 50581 / GS clone H7) OX=598745 GN=GL50581_4124 PE=4 SV=1	C6LZ93	0.34	0	0.333893	0	0	0	0	0	0	0	0	0	0	1	1.33389	1	1	1	1	1	1	1	1	1	1	0.947285	-0.0781299
Uncharacterized protein OS=Giardia intestinalis (strain ATCC 50803 / WB clone C6) OX=184922 GN=GL50803_0015110 PE=4 SV=1	A8BS26	0.34	0	0.333893	0	0	0	0	0	0	0	0	0	0	1	1.33389	1	1	1	1	1	1	1	1	1	1	0.947285	-0.0781299
Uncharacterized protein OS=Giardia intestinalis (strain P15) OX=658858 GN=GLP15_3646 PE=4 SV=1	E1F695	0.34	0	0.333893	0	0	0	0	0	0	0	0	0	0	1	1.33389	1	1	1	1	1	1	1	1	1	1	0.947285	-0.0781299
Uncharacterized protein OS=Giardia intestinalis OX=5741 GN=DHA2_154198 PE=4 SV=1	V6T8H3	0.34	0	0.333893	0	0	0	0	0	0	0	0	0	0	1	1.33389	1	1	1	1	1	1	1	1	1	1	0.947285	-0.0781299
Uncharacterized protein (Fragment) OS=Giardia intestinalis OX=5741 GN=GSB_151464 PE=4 SV=1	V6U2A3	0.34	0	0	0.335608	0	0	0	0	0	0	0	0	0	1	1	1.33561	1	1	1	1	1	1	1	1	1	0.947028	-0.0785207
Uncharacterized protein OS=Giardia intestinalis (strain ATCC 50581 / GS clone H7) OX=598745 GN=GL50581_1394 PE=4 SV=1	C6LRL1	0.34	0	0	0.335608	0	0	0	0	0	0	0	0	0	1	1	1.33561	1	1	1	1	1	1	1	1	1	0.947028	-0.0785207
Uncharacterized protein OS=Giardia intestinalis (strain ATCC 50803 / WB clone C6) OX=184922 GN=GL50803_0016772 PE=4 SV=1	D3KHE9	0.34	0	0	0	0	2.82254	0	0	0	0	0	0	0	1	1	1	1	3.82254	1	1	1	1	1	1	1	0.680076	-0.556231
Uncharacterized protein OS=Giardia intestinalis (strain ATCC 50803 / WB clone C6) OX=184922 GN=GL50803_005648 PE=4 SV=1	A8BSH0	0.34	1.89352	0	0	0	0	0	0	0	0	0	0	0	2.89352	1	1	1	1	1	1	1	1	1	1	1	0.760117	-0.395706
VSP OS=Giardia intestinalis (strain P15) OX=658858 GN=GLP15_875 PE=4 SV=1	E1F3S1	0.34	0	0	0.335608	0	0	0	0	0	0	0	0	0	1	1	1.33561	1	1	1	1	1	1	1	1	1	0.947028	-0.0785207
Uncharacterized protein OS=Giardia intestinalis (strain P15) OX=658858 GN=GLP15_4067 PE=4 SV=1	E1F3B7	0.34	0	0	0.335608	0	0	0	0	0	0	0	0	0	1	1	1.33561	1	1	1	1	1	1	1	1	1	0.947028	-0.0785207
Uncharacterized protein OS=Giardia intestinalis OX=5741 GN=DHA2_154607 PE=4 SV=1	V6TDX8	0.34	0	0	0	0	5.64507	0	0	0	0	0	0	0	1	1	1	1	6.64507	1	1	1	1	1	1	1	0.515239	-0.956685
Putative Spindle pole protein OS=Giardia intestinalis (strain ATCC 50803 / WB clone C6) OX=184922 GN=GL50803_0017075 PE=4 SV=1	A8B541	0.34	0	0	0	0	2.82254	0	0	0	0	0	0	0	1	1	1	1	3.82254	1	1	1	1	1	1	1	0.680076	-0.556231
Kinase, NEK OS=Giardia intestinalis (strain ATCC 50803 / WB clone C6) OX=184922 GN=GL50803_0016986 PE=4 SV=1	A8BUK4	0.34	0	0	0	1.24749	0	0	0	0	0	0	0	0	1	1	1	2.24749	1	1	1	1	1	1	1	1	0.827872	-0.27252
Uncharacterized protein OS=Giardia intestinalis (strain ATCC 50803 / WB clone C6) OX=184922 GN=GL50803_009283 PE=4 SV=1	A8BBR4	0.34	0	0	0.335608	0	0	0	0	0	0	0	0	0	1	1	1.33561	1	1	1	1	1	1	1	1	1	0.947028	-0.0785207
Uncharacterized protein OS=Giardia intestinalis (strain P15) OX=658858 GN=GLP15_5205 PE=4 SV=1	E1EWD4	0.34	0	0	0	0	0	0	1.5231	0	0	0	0	0	1	1	1	1	1	1	2.5231	1	1	1	1	1	1.25385	0.326366
WD_REPEATS_REGION domain-containing protein OS=Giardia intestinalis (strain P15) OX=658858 GN=GLP15_3661 PE=4 SV=1	E1EYS4	0.34	0	0	0	0	2.82254	0	0	0	0	0	0	0	1	1	1	1	3.82254	1	1	1	1	1	1	1	0.680076	-0.556231
Uncharacterized protein OS=Giardia intestinalis (strain ATCC 50803 / WB clone C6) OX=184922 GN=GL50803_005567 PE=4 SV=1	D3KH83	0.34	0	0	0	1.24749	0	0	0	0	0	0	0	0	1	1	1	2.24749	1	1	1	1	1	1	1	1	0.827872	-0.27252
Ankyrin repeat protein OS=Giardia intestinalis OX=5741 GN=DHA2_152741 PE=4 SV=1	V6TFK9	0.34	0	0	0	0	2.82254	0	0	0	0	0	0	0	1	1	1	1	3.82254	1	1	1	1	1	1	1	0.680076	-0.556231
Ankyrin repeat protein 1 OS=Giardia intestinalis (strain ATCC 50803 / WB clone C6) OX=184922 GN=GL50803_007373 PE=4 SV=1	A0A644EZ30	0.34	1.89352	0	0	0	0	0	0	0	0	0	0	0	2.89352	1	1	1	1	1	1	1	1	1	1	1	0.760117	-0.395706
Noc2p family protein OS=Giardia intestinalis (strain ATCC 50803 / WB clone C6) OX=184922 GN=GL50803_0010675 PE=3 SV=1	A8B951	0.34	0	0	0	0	2.82254	0	0	0	0	0	0	0	1	1	1	1	3.82254	1	1	1	1	1	1	1	0.680076	-0.556231
Chromosome segregation protein SMC OS=Giardia intestinalis OX=5741 GN=DHA2_152108 PE=4 SV=1	V6TAT8	0.34	0	0	0.335608	0	0	0	0	0	0	0	0	0	1	1	1.33561	1	1	1	1	1	1	1	1	1	0.947028	-0.0785207
Uncharacterized protein OS=Giardia intestinalis (strain ATCC 50803 / WB clone C6) OX=184922 GN=GL50803_30984 PE=4 SV=1	A8BQ76	0.34	0	0	0	0	2.82254	0	0	0	0	0	0	0	1	1	1	1	3.82254	1	1	1	1	1	1	1	0.680076	-0.556231
Phosphomevalonate kinase OS=Giardia intestinalis (strain ATCC 50803 / WB clone C6) OX=184922 GN=GL50803_0016552 PE=4 SV=1	A8BIY4	0.34	0	0	0	1.24749	0	0	0	0	0	0	0	0	1	1	1	2.24749	1	1	1	1	1	1	1	1	0.827872	-0.27252
Putative membrane spanning protein OS=Giardia intestinalis OX=5741 GN=DHA2_153294 PE=4 SV=1	V6TKS7	0.34	0	0	0	1.24749	0	0	0	0	0	0	0	0	1	1	1	2.24749	1	1	1	1	1	1	1	1	0.827872	-0.27252
Alpha-tubulin N-acetyltransferase OS=Giardia intestinalis (strain ATCC 50803 / WB clone C6) OX=184922 GN=GL50803_0016348 PE=3 SV=1	A0A644F0T8	0.34	0	0	0	0	0	0	1.5231	0	0	0	0	0	1	1	1	1	1	1	2.5231	1	1	1	1	1	1.25385	0.326366
Uncharacterized protein OS=Giardia intestinalis OX=5741 GN=DHA2_150938 PE=4 SV=1	V6TIK5	0.34	0	0	0	0	0	0	1.5231	0	0	0	0	0	1	1	1	1	1	1	2.5231	1	1	1	1	1	1.25385	0.326366
Uncharacterized protein OS=Giardia intestinalis (strain ATCC 50581 / GS clone H7) OX=598745 GN=GL50581_3242 PE=4 SV=1	C6LWT0	0.34	1.89352	0	0	0	0	0	0	0	0	0	0	0	2.89352	1	1	1	1	1	1	1	1	1	1	1	0.760117	-0.395706
Variant-specific surface protein (Fragment) OS=Giardia intestinalis OX=5741 GN=GSB_155444 PE=4 SV=1	V6TTS6	0.34	0	0	0.335608	0	0	0	0	0	0	0	0	0	1	1	1.33561	1	1	1	1	1	1	1	1	1	0.947028	-0.0785207
Uncharacterized protein OS=Giardia intestinalis (strain ATCC 50803 / WB clone C6) OX=184922 GN=GL50803_0017276 PE=4 SV=1	D3KGB2	0.34	0	0	0	1.24749	0	0	0	0	0	0	0	0	1	1	1	2.24749	1	1	1	1	1	1	1	1	0.827872	-0.27252
Kinase, NEK OS=Giardia intestinalis (strain ATCC 50803 / WB clone C6) OX=184922 GN=GL50803_0016167 PE=4 SV=1	A8BNA4	0.34	0	0	0	1.24749	0	0	0	0	0	0	0	0	1	1	1	2.24749	1	1	1	1	1	1	1	1	0.827872	-0.27252
Uncharacterized protein OS=Giardia intestinalis (strain ATCC 50803 / WB clone C6) OX=184922 GN=GL50803_009238 PE=4 SV=1	D3KGH6	0.34	0	0	0	1.24749	0	0	0	0	0	0	0	0	1	1	1	2.24749	1	1	1	1	1	1	1	1	0.827872	-0.27252
Uncharacterized protein OS=Giardia intestinalis OX=5741 GN=DHA2_152995 PE=4 SV=1	V6TFU4	0.34	0	0	0	1.24749	0	0	0	0	0	0	0	0	1	1	1	2.24749	1	1	1	1	1	1	1	1	0.827872	-0.27252
Eukaryotic rRNA processing protein EBP2 OS=Giardia intestinalis (strain ATCC 50803 / WB clone C6) OX=184922 GN=GL50803_0010810 PE=3 SV=1	A8BB01	0.34	0	0	0.335608	0	0	0	0	0	0	0	0	0	1	1	1.33561	1	1	1	1	1	1	1	1	1	0.947028	-0.0785207
Uncharacterized protein OS=Giardia intestinalis OX=5741 GN=DHA2_153718 PE=4 SV=1	V6T846	0.34	0	0	0.335608	0	0	0	0	0	0	0	0	0	1	1	1.33561	1	1	1	1	1	1	1	1	1	0.947028	-0.0785207
Uncharacterized protein OS=Giardia intestinalis OX=5741 GN=GSB_23447 PE=4 SV=1	V6TY29	0.34	0	0	0	0.623747	0	0	0	0	0	0	0	0	1	1	1	1.62375	1	1	1	1	1	1	1	1	0.905832	-0.142685
Uncharacterized protein OS=Giardia intestinalis (strain ATCC 50581 / GS clone H7) OX=598745 GN=GL50581_3505 PE=4 SV=1	C6LXJ1	0.34	0	0	0.671217	0	0	0	0	0	0	0	0	0	1	1	1.67122	1	1	1	1	1	1	1	1	1	0.899386	-0.152987
Chorein, N-terminal region OS=Giardia intestinalis OX=5741 GN=DHA2_152860 PE=4 SV=1	V6TEE4	0.34	0	0	0.335608	0	0	0	0	0	0	0	0	0	1	1	1.33561	1	1	1	1	1	1	1	1	1	0.947028	-0.0785207
Uncharacterized protein OS=Giardia intestinalis (strain ATCC 50581 / GS clone H7) OX=598745 GN=GL50581_276 PE=4 SV=1	C6LNH2	0.34	0	0	0.335608	0	0	0	0	0	0	0	0	0	1	1	1.33561	1	1	1	1	1	1	1	1	1	0.947028	-0.0785207
Uncharacterized protein OS=Giardia intestinalis (strain P15) OX=658858 GN=GLP15_396 PE=4 SV=1	E1EXT3	0.34	0	0	0.335608	0	0	0	0	0	0	0	0	0	1	1	1.33561	1	1	1	1	1	1	1	1	1	0.947028	-0.0785207
Uncharacterized protein OS=Giardia intestinalis (strain P15) OX=658858 GN=GLP15_4732 PE=4 SV=1	E1F1M6	0.34	0	0	0.335608	0	0	0	0	0	0	0	0	0	1	1	1.33561	1	1	1	1	1	1	1	1	1	0.947028	-0.0785207
Uncharacterized protein OS=Giardia intestinalis (strain P15) OX=658858 GN=GLP15_896 PE=4 SV=1	E1EZI0	0.34	0	0	0.335608	0	0	0	0	0	0	0	0	0	1	1	1.33561	1	1	1	1	1	1	1	1	1	0.947028	-0.0785207
Uncharacterized protein OS=Giardia intestinalis OX=5741 GN=GSB_151331 PE=4 SV=1	V6U8I4	0.34	0	0	0.335608	0	0	0	0	0	0	0	0	0	1	1	1.33561	1	1	1	1	1	1	1	1	1	0.947028	-0.0785207
Uncharacterized protein OS=Giardia intestinalis (strain ATCC 50803 / WB clone C6) OX=184922 GN=GL50803_003920 PE=4 SV=1	A8BHT5	0.34	0	0	0	0.831663	0	0	0	0	0	0	0	0	1	1	1	1.83166	1	1	1	1	1	1	1	1	0.878263	-0.187274
Kinase, NEK OS=Giardia intestinalis (strain ATCC 50803 / WB clone C6) OX=184922 GN=GL50803_004977 PE=4 SV=1	A8BN67	0.34	0	0	0	1.66333	0	0	0	0	0	0	0	0	1	1	1	2.66333	1	1	1	1	1	1	1	1	0.78295	-0.353008
Nop14-like family protein OS=Giardia intestinalis (strain ATCC 50803 / WB clone C6) OX=184922 GN=GL50803_0027602 PE=3 SV=1	A8BR81	0.34	0	0	0	0.415832	0	0	0	0	0	0	0	0	1	1	1	1.41583	1	1	1	1	1	1	1	1	0.935187	-0.0966738
Uncharacterized protein OS=Giardia intestinalis (strain ATCC 50803 / WB clone C6) OX=184922 GN=GL50803_0087577 PE=4 SV=1	D3KI75	0.34	0	0	0	0.415832	0	0	0	0	0	0	0	0	1	1	1	1.41583	1	1	1	1	1	1	1	1	0.935187	-0.0966738
Uncharacterized protein OS=Giardia intestinalis (strain ATCC 50803 / WB clone C6) OX=184922 GN=GL50803_0016998 PE=4 SV=1	A8BJP4	0.34	0	0	0	0.831663	0	0	0	0	0	0	0	0	1	1	1	1.83166	1	1	1	1	1	1	1	1	0.878263	-0.187274
Kinase, NEK OS=Giardia intestinalis (strain P15) OX=658858 GN=GLP15_959 PE=4 SV=1	E1EZC1	0.34	0	0	0	0.415832	0	0	0	0	0	0	0	0	1	1	1	1.41583	1	1	1	1	1	1	1	1	0.935187	-0.0966738
Eukaryotic initiation factor 4A OS=Giardia intestinalis (strain ATCC 50803 / WB clone C6) OX=184922 GN=GL50803_0013156 PE=4 SV=1	A8B9J2	0.34	0	0	0	1.66333	0	0	0	0	0	0	0	0	1	1	1	2.66333	1	1	1	1	1	1	1	1	0.78295	-0.353008
Ankyrin repeat protein 1 OS=Giardia intestinalis (strain ATCC 50803 / WB clone C6) OX=184922 GN=GL50803_00103783 PE=4 SV=1	A8BVE9	0.34	0	0	0	0.831663	0	0	0	0	0	0	0	0	1	1	1	1.83166	1	1	1	1	1	1	1	1	0.878263	-0.187274
Uncharacterized protein OS=Giardia intestinalis (strain ATCC 50803 / WB clone C6) OX=184922 GN=GL50803_0016050 PE=4 SV=1	A8B5U1	0.34	0	0	0	0.207916	0	0	0	0	0	0	0	0	1	1	1	1.20792	1	1	1	1	1	1	1	1	0.966508	-0.0491465
Uncharacterized protein OS=Giardia intestinalis (strain ATCC 50803 / WB clone C6) OX=184922 GN=GL50803_0010460 PE=4 SV=1	A8B756	0.34	0	0	0	0.415832	0	0	0	0	0	0	0	0	1	1	1	1.41583	1	1	1	1	1	1	1	1	0.935187	-0.0966738
Uncharacterized protein OS=Giardia intestinalis (strain ATCC 50803 / WB clone C6) OX=184922 GN=GL50803_0016604 PE=4 SV=1	A8BGE6	0.34	0	0	0	0.415832	0	0	0	0	0	0	0	0	1	1	1	1.41583	1	1	1	1	1	1	1	1	0.935187	-0.0966738
Uncharacterized protein OS=Giardia intestinalis (strain P15) OX=658858 GN=GLP15_617 PE=4 SV=1	E1F584	0.34	0	0	0	0.207916	0	0	0	0	0	0	0	0	1	1	1	1.20792	1	1	1	1	1	1	1	1	0.966508	-0.0491465
Guanylate kinase OS=Giardia intestinalis (strain ATCC 50803 / WB clone C6) OX=184922 GN=GL50803_007203 PE=3 SV=1	A8BBV5	0.34	0	0	0	3.32665	0	0	0	0	0	0	0	0	1	1	1	4.32665	1	1	1	1	1	1	1	1	0.643318	-0.636397
Kinase, NEK OS=Giardia intestinalis (strain ATCC 50803 / WB clone C6) OX=184922 GN=GL50803_004322 PE=4 SV=1	A8BUW7	0.34	0	0	0	0.415832	0	0	0	0	0	0	0	0	1	1	1	1.41583	1	1	1	1	1	1	1	1	0.935187	-0.0966738
Kinase, NEK OS=Giardia intestinalis (strain ATCC 50803 / WB clone C6) OX=184922 GN=GL50803_0016879 PE=4 SV=1	A8BB62	0.34	0	0	0	0.831663	0	0	0	0	0	0	0	0	1	1	1	1.83166	1	1	1	1	1	1	1	1	0.878263	-0.187274
Uncharacterized protein OS=Giardia intestinalis (strain ATCC 50803 / WB clone C6) OX=184922 GN=GL50803_0089285 PE=4 SV=1	A8BZ51	0.34	0	0	0	0.831663	0	0	0	0	0	0	0	0	1	1	1	1.83166	1	1	1	1	1	1	1	1	0.878263	-0.187274
Lipopolysaccharide-responsive and beige-like anchor protein OS=Giardia intestinalis (strain ATCC 50803 / WB clone C6) OX=184922 GN=GL50803_00113143 PE=4 SV=1	A8B6Y0	0.34	0	0	0	0.415832	0	0	0	0	0	0	0	0	1	1	1	1.41583	1	1	1	1	1	1	1	1	0.935187	-0.0966738
Putative WD-repeat membrane protein OS=Giardia intestinalis (strain ATCC 50803 / WB clone C6) OX=184922 GN=GL50803_0010193 PE=4 SV=1	A8BK93	0.34	0	0	0	0.415832	0	0	0	0	0	0	0	0	1	1	1	1.41583	1	1	1	1	1	1	1	1	0.935187	-0.0966738
NOD3 protein, putative OS=Giardia intestinalis (strain P15) OX=658858 GN=GLP15_573 PE=4 SV=1	E1F219	0.34	0	0	0	0.207916	0	0	0	0	0	0	0	0	1	1	1	1.20792	1	1	1	1	1	1	1	1	0.966508	-0.0491465
Serine/threonine protein kinase OS=Giardia intestinalis OX=5741 GN=DHA2_151768 PE=4 SV=1	V6TF43	0.34	0	0	0	0.415832	0	0	0	0	0	0	0	0	1	1	1	1.41583	1	1	1	1	1	1	1	1	0.935187	-0.0966738
Protein 21.1 OS=Giardia intestinalis (strain ATCC 50581 / GS clone H7) OX=598745 GN=GL50581_2949 PE=4 SV=1	C6LVZ1	0.34	0	0	0	0.415832	0	0	0	0	0	0	0	0	1	1	1	1.41583	1	1	1	1	1	1	1	1	0.935187	-0.0966738
Ankyrin repeat protein 1 OS=Giardia intestinalis (strain ATCC 50803 / WB clone C6) OX=184922 GN=GL50803_0014480 PE=4 SV=1	A8BES9	0.34	0	0	0	0.831663	0	0	0	0	0	0	0	0	1	1	1	1.83166	1	1	1	1	1	1	1	1	0.878263	-0.187274
Cyclin N-terminal domain-containing protein OS=Giardia intestinalis OX=5741 PE=4 SV=1	A8W232	0.34	0	0	0	0.415832	0	0	0	0	0	0	0	0	1	1	1	1.41583	1	1	1	1	1	1	1	1	0.935187	-0.0966738
Ankyrin repeat protein OS=Giardia intestinalis OX=5741 GN=GSB_150533 PE=4 SV=1	V6U4Y0	0.34	0	0	0	0.415832	0	0	0	0	0	0	0	0	1	1	1	1.41583	1	1	1	1	1	1	1	1	0.935187	-0.0966738
Kinase, NEK OS=Giardia intestinalis (strain ATCC 50803 / WB clone C6) OX=184922 GN=GL50803_005553 PE=4 SV=1	A8BYE9	0.34	0	0	0	0.831663	0	0	0	0	0	0	0	0	1	1	1	1.83166	1	1	1	1	1	1	1	1	0.878263	-0.187274
Uncharacterized protein OS=Giardia intestinalis OX=5741 GN=DHA2_150552 PE=4 SV=1	V6THP2	0.34	0	0	0	0.415832	0	0	0	0	0	0	0	0	1	1	1	1.41583	1	1	1	1	1	1	1	1	0.935187	-0.0966738
Probable tRNA N6-adenosine threonylcarbamoyltransferase OS=Giardia intestinalis OX=5741 GN=DHA2_17420 PE=3 SV=1	V6TEL7	0.34	0	0	0	0.831663	0	0	0	0	0	0	0	0	1	1	1	1.83166	1	1	1	1	1	1	1	1	0.878263	-0.187274
Uncharacterized protein OS=Giardia intestinalis (strain ATCC 50581 / GS clone H7) OX=598745 GN=GL50581_3639 PE=4 SV=1	C6LXW8	0.34	0	0	0	0.831663	0	0	0	0	0	0	0	0	1	1	1	1.83166	1	1	1	1	1	1	1	1	0.878263	-0.187274
Uncharacterized protein OS=Giardia intestinalis (strain P15) OX=658858 GN=GLP15_1913 PE=4 SV=1	E1F614	0.34	0	0	0	0.207916	0	0	0	0	0	0	0	0	1	1	1	1.20792	1	1	1	1	1	1	1	1	0.966508	-0.0491465
Centrosomal protein OS=Giardia intestinalis (strain ATCC 50803 / WB clone C6) OX=184922 GN=GL50803_005672 PE=4 SV=1	A8BLQ0	0.34	0	0	0	0.207916	0	0	0	0	0	0	0	0	1	1	1	1.20792	1	1	1	1	1	1	1	1	0.966508	-0.0491465
Thymidine kinase OS=Giardia intestinalis OX=5741 GN=DHA2_8364 PE=3 SV=1	V6TK82	0.34	0	0	0	0.831663	0	0	0	0	0	0	0	0	1	1	1	1.83166	1	1	1	1	1	1	1	1	0.878263	-0.187274
Actin related protein OS=Giardia intestinalis OX=5741 GN=DHA2_151148 PE=3 SV=1	V6TKP8	0.34	0	0	0	0.415832	0	0	0	0	0	0	0	0	1	1	1	1.41583	1	1	1	1	1	1	1	1	0.935187	-0.0966738
Uncharacterized protein OS=Giardia intestinalis (strain ATCC 50803 / WB clone C6) OX=184922 GN=GL50803_0012074 PE=4 SV=1	D3KH62	0.34	0	0	0	0.415832	0	0	0	0	0	0	0	0	1	1	1	1.41583	1	1	1	1	1	1	1	1	0.935187	-0.0966738
Uncharacterized protein OS=Giardia intestinalis (strain ATCC 50803 / WB clone C6) OX=184922 GN=GL50803_0016978 PE=4 SV=1	A8B7X9	0.34	0	0	0	0.831663	0	0	0	0	0	0	0	0	1	1	1	1.83166	1	1	1	1	1	1	1	1	0.878263	-0.187274
Uncharacterized protein OS=Giardia intestinalis (strain P15) OX=658858 GN=GLP15_3268 PE=4 SV=1	E1EWN4	0.34	0	0	0	0.207916	0	0	0	0	0	0	0	0	1	1	1	1.20792	1	1	1	1	1	1	1	1	0.966508	-0.0491465
Uncharacterized protein OS=Giardia intestinalis (strain ATCC 50803 / WB clone C6) OX=184922 GN=GL50803_0016085 PE=4 SV=1	A8BY06	0.34	0	0	0	0.415832	0	0	0	0	0	0	0	0	1	1	1	1.41583	1	1	1	1	1	1	1	1	0.935187	-0.0966738
Uncharacterized protein OS=Giardia intestinalis (strain ATCC 50803 / WB clone C6) OX=184922 GN=GL50803_0023634 PE=4 SV=1	A8BZI5	0.34	0	0	0	0.415832	0	0	0	0	0	0	0	0	1	1	1	1.41583	1	1	1	1	1	1	1	1	0.935187	-0.0966738
Nuclear ATP/GTP-binding protein OS=Giardia intestinalis (strain ATCC 50803 / WB clone C6) OX=184922 GN=GL50803_0015482 PE=3 SV=1	A8BM27	0.34	0	0	0	0.831663	0	0	0	0	0	0	0	0	1	1	1	1.83166	1	1	1	1	1	1	1	1	0.878263	-0.187274
Serine/threonine-protein kinase NEK OS=Giardia intestinalis OX=5741 GN=GSB_17622 PE=4 SV=1	V6TWU0	0.34	0	0	0	0.415832	0	0	0	0	0	0	0	0	1	1	1	1.41583	1	1	1	1	1	1	1	1	0.935187	-0.0966738
Tyrosine-protein kinase SRK3 OS=Giardia intestinalis OX=5741 GN=GSB_150517 PE=4 SV=1	V6U104	0.34	0	0	0	0.831663	0	0	0	0	0	0	0	0	1	1	1	1.83166	1	1	1	1	1	1	1	1	0.878263	-0.187274
Ankyrin repeat protein 1 OS=Giardia intestinalis (strain ATCC 50803 / WB clone C6) OX=184922 GN=GL50803_0032911 PE=4 SV=1	A8B569	0.34	0	0	0	0.415832	0	0	0	0	0	0	0	0	1	1	1	1.41583	1	1	1	1	1	1	1	1	0.935187	-0.0966738
RabA OS=Giardia intestinalis (strain ATCC 50803 / WB clone C6) OX=184922 GN=GL50803_0013109 PE=4 SV=1	E2RU67	0.34	0	0	0	0.415832	0	0	0	0	0	0	0	0	1	1	1	1.41583	1	1	1	1	1	1	1	1	0.935187	-0.0966738
Uncharacterized protein OS=Giardia intestinalis (strain P15) OX=658858 GN=GLP15_3 PE=4 SV=1	E1EWG2	0.34	0	0	0	0.207916	0	0	0	0	0	0	0	0	1	1	1	1.20792	1	1	1	1	1	1	1	1	0.966508	-0.0491465
DNA-directed RNA polymerase III subunit RPC3 OS=Giardia intestinalis OX=5741 GN=GSB_4155 PE=3 SV=1	V6TRI0	0.34	0	0	0	0.831663	0	0	0	0	0	0	0	0	1	1	1	1.83166	1	1	1	1	1	1	1	1	0.878263	-0.187274
DNA-directed RNA polymerase subunit OS=Giardia intestinalis (strain ATCC 50581 / GS clone H7) OX=598745 GN=GL50581_540 PE=3 SV=1	C6LP76	0.34	0	0	0	0.831663	0	0	0	0	0	0	0	0	1	1	1	1.83166	1	1	1	1	1	1	1	1	0.878263	-0.187274
Kinase, NEK OS=Giardia intestinalis (strain ATCC 50803 / WB clone C6) OX=184922 GN=GL50803_00114535 PE=4 SV=1	A8BSL8	0.34	0	0	0	0.831663	0	0	0	0	0	0	0	0	1	1	1	1.83166	1	1	1	1	1	1	1	1	0.878263	-0.187274
RNA polymerase III transcription factor subunit OS=Giardia intestinalis (strain ATCC 50803 / WB clone C6) OX=184922 GN=GL50803_0014998 PE=4 SV=1	D3KGS4	0.34	0	0	0	0.831663	0	0	0	0	0	0	0	0	1	1	1	1.83166	1	1	1	1	1	1	1	1	0.878263	-0.187274
Uncharacterized protein OS=Giardia intestinalis (strain ATCC 50803 / WB clone C6) OX=184922 GN=GL50803_004554 PE=4 SV=1	A0A644F9Y3	0.34	0	0	0	0.831663	0	0	0	0	0	0	0	0	1	1	1	1.83166	1	1	1	1	1	1	1	1	0.878263	-0.187274
Coiled-coil protein OS=Giardia intestinalis (strain P15) OX=658858 GN=GLP15_3426 PE=4 SV=1	E1F3K0	0.34	0	0	0	0.415832	0	0	0	0	0	0	0	0	1	1	1	1.41583	1	1	1	1	1	1	1	1	0.935187	-0.0966738
Uncharacterized protein OS=Giardia intestinalis (strain ATCC 50803 / WB clone C6) OX=184922 GN=GL50803_008525 PE=4 SV=1	A8BBB8	0.34	0	0	0	0.415832	0	0	0	0	0	0	0	0	1	1	1	1.41583	1	1	1	1	1	1	1	1	0.935187	-0.0966738
Uncharacterized protein OS=Giardia intestinalis (strain P15) OX=658858 GN=GLP15_4881 PE=4 SV=1	E1F4S7	0.34	0	0	0	0.415832	0	0	0	0	0	0	0	0	1	1	1	1.41583	1	1	1	1	1	1	1	1	0.935187	-0.0966738
Ankyrin repeat protein OS=Giardia intestinalis OX=5741 GN=GSB_151413 PE=4 SV=1	V6TXH0	0.34	0	0	0	0.415832	0	0	0	0	0	0	0	0	1	1	1	1.41583	1	1	1	1	1	1	1	1	0.935187	-0.0966738
Putative Spindle pole protein OS=Giardia intestinalis (strain ATCC 50803 / WB clone C6) OX=184922 GN=GL50803_0014181 PE=4 SV=1	A8BT91	0.34	0	0	0	0.415832	0	0	0	0	0	0	0	0	1	1	1	1.41583	1	1	1	1	1	1	1	1	0.935187	-0.0966738
Sin-like protein conserved region OS=Giardia intestinalis OX=5741 GN=DHA2_14083 PE=4 SV=1	V6TNM1	0.34	0	0	0	0.415832	0	0	0	0	0	0	0	0	1	1	1	1.41583	1	1	1	1	1	1	1	1	0.935187	-0.0966738
Uncharacterized protein OS=Giardia intestinalis (strain ATCC 50803 / WB clone C6) OX=184922 GN=GL50803_003539 PE=4 SV=1	D3KIA0	0.34	0	0	0	0.415832	0	0	0	0	0	0	0	0	1	1	1	1.41583	1	1	1	1	1	1	1	1	0.935187	-0.0966738
ZZ-type domain-containing protein OS=Giardia intestinalis (strain ATCC 50581 / GS clone H7) OX=598745 GN=GL50581_1007 PE=4 SV=1	C6LQI0	0.34	0	0	0	0.415832	0	0	0	0	0	0	0	0	1	1	1	1.41583	1	1	1	1	1	1	1	1	0.935187	-0.0966738
Uncharacterized protein OS=Giardia intestinalis (strain ATCC 50803 / WB clone C6) OX=184922 GN=GL50803_0041569 PE=4 SV=1	A8BR52	0.34	0	0	0	0.415832	0	0	0	0	0	0	0	0	1	1	1	1.41583	1	1	1	1	1	1	1	1	0.935187	-0.0966738
Coiled-coil protein OS=Giardia intestinalis (strain P15) OX=658858 GN=GLP15_4567 PE=4 SV=1	E1F102	0.34	0	0	0	0.415832	0	0	0	0	0	0	0	0	1	1	1	1.41583	1	1	1	1	1	1	1	1	0.935187	-0.0966738
Putative Zinc finger protein OS=Giardia intestinalis (strain ATCC 50803 / WB clone C6) OX=184922 GN=GL50803_0015295 PE=4 SV=1	A8B6Z2	0.34	0	0	0	0.415832	0	0	0	0	0	0	0	0	1	1	1	1.41583	1	1	1	1	1	1	1	1	0.935187	-0.0966738
Uncharacterized protein OS=Giardia intestinalis (strain ATCC 50803 / WB clone C6) OX=184922 GN=GL50803_001643 PE=4 SV=1	A8BGY7	0.34	0	0	0	0.415832	0	0	0	0	0	0	0	0	1	1	1	1.41583	1	1	1	1	1	1	1	1	0.935187	-0.0966738
Uncharacterized protein OS=Giardia intestinalis (strain ATCC 50803 / WB clone C6) OX=184922 GN=GL50803_0017172 PE=4 SV=1	A8BC94	0.34	0	0	0	0.415832	0	0	0	0	0	0	0	0	1	1	1	1.41583	1	1	1	1	1	1	1	1	0.935187	-0.0966738
Uncharacterized protein OS=Giardia intestinalis (strain ATCC 50803 / WB clone C6) OX=184922 GN=GL50803_0095786 PE=4 SV=1	A8BYL4	0.34	0	0	0	0.415832	0	0	0	0	0	0	0	0	1	1	1	1.41583	1	1	1	1	1	1	1	1	0.935187	-0.0966738
Ribosomal protein S9 OS=Giardia intestinalis (strain ATCC 50581 / GS clone H7) OX=598745 GN=GL50581_306 PE=3 SV=1	C6LNK2	0.34	0.94676	3.83977	5.87315	7.06914	1.41127	1.32802	0	1.6356	3.01681	4.51076	1.40557	2.47726	1.94676	4.83977	6.87315	8.06914	2.41127	2.32802	1	2.6356	4.01681	5.51076	2.40557	3.47726	0.719583	-0.474767
Uncharacterized protein OS=Giardia intestinalis (strain ATCC 50803 / WB clone C6) OX=184922 GN=GL50803_006535 PE=4 SV=1	A8BE08	0.34	0	0.333893	0.671217	0.415832	0	1.59363	0	0	0.861945	0	0	0.450412	1	1.33389	1.67122	1.41583	1	2.59363	1	1	1.86194	1	1	1.45041	0.811171	-0.301922
Ubiquitin-conjugating enzyme E1 OS=Giardia intestinalis (strain P15) OX=658858 GN=GLP15_3726 PE=3 SV=1	E1F5V9	0.34	2.84028	2.1703	1.34243	3.74248	0	1.32802	1.5231	1.0904	1.29292	1.42445	1.00398	1.80165	3.84028	3.1703	2.34243	4.74248	1	2.32802	2.5231	2.0904	2.29292	2.42445	2.00398	2.80165	0.811346	-0.301612
Ankyrin repeat protein 1 OS=Giardia intestinalis (strain ATCC 50803 / WB clone C6) OX=184922 GN=GL50803_0014158 PE=4 SV=1	A8B6E3	0.34	0	5.34228	1.00683	5.40581	0	4.78088	0	0	3.44778	1.89927	1.60636	2.25206	1	6.34228	2.00683	6.40581	1	5.78088	1	1	4.44778	2.89927	2.60636	3.25206	0.674725	-0.567628
Leucyl-tRNA synthetase OS=Giardia intestinalis OX=5741 GN=GSB_8621 PE=3 SV=1	V6TV66	0.34	0	0.834732	0.503413	0.207916	0	0	0	0.5452	0	0	0	0	1	1.83473	1.50341	1.20792	1	1	1	1.5452	1	1	1	1	0.867367	-0.205286
Uncharacterized protein OS=Giardia intestinalis (strain ATCC 50803 / WB clone C6) OX=184922 GN=GL50803_009183 PE=4 SV=1	A8BEW2	0.34	11.3611	50.7517	54.0329	62.3747	8.46761	46.2151	30.4621	40.3448	59.4742	52.2298	62.2466	51.7973	12.3611	51.7517	55.0329	63.3747	9.46761	47.2151	31.4621	41.3448	60.4742	53.2298	63.2466	52.7973	1.26484	0.33896
Kinesin-like protein OS=Giardia intestinalis (strain ATCC 50803 / WB clone C6) OX=184922 GN=GL50803_0013825 PE=3 SV=1	A8BUN4	0.34	0	5.67617	8.55801	12.6829	0	4.51527	0	0	4.95618	4.27335	5.01988	3.8285	1	6.67617	9.55801	13.6829	1	5.51527	1	1	5.95618	5.27335	6.01988	4.8285	0.643239	-0.636574
Uncharacterized protein OS=Giardia intestinalis (strain ATCC 50803 / WB clone C6) OX=184922 GN=GL50803_0024505 PE=4 SV=1	A8BYZ5	0.34	0	1.66946	1.34243	1.24749	0	0.531208	0	0	0	0.949634	1.20477	0.450412	1	2.66946	2.34243	2.24749	1	1.53121	1	1	1	1.94963	2.20477	1.45041	0.797436	-0.326559
Asparaginase OS=Giardia intestinalis OX=5741 GN=DHA2_7865 PE=4 SV=1	V6TA20	0.34	1.89352	0.667785	0.671217	0	0	1.06242	0	0	1.29292	0.474817	0.401591	0	2.89352	1.66779	1.67122	1	1	2.06242	1	1	2.29292	1.47482	1.40159	1	0.793528	-0.333647
Coiled-coil protein OS=Giardia intestinalis (strain ATCC 50803 / WB clone C6) OX=184922 GN=GL50803_40831 PE=4 SV=1	A8BKY9	0.34	0	4.00671	3.69169	3.74248	2.82254	1.59363	0	0	2.15486	0.949634	4.01591	3.15288	1	5.00671	4.69169	4.74248	3.82254	2.59363	1	1	3.15486	1.94963	5.01591	4.15288	0.744532	-0.425593
Uncharacterized protein OS=Giardia intestinalis (strain ATCC 50803 / WB clone C6) OX=184922 GN=GL50803_006048 PE=4 SV=1	A8BEN9	0.34	0	2.67114	0.671217	2.07916	0	0.531208	0	0	0.861945	0.474817	0.803181	0.900823	1	3.67114	1.67122	3.07916	1	1.53121	1	1	1.86194	1.47482	1.80318	1.90082	0.756377	-0.402823
Ribosome biogenesis protein NSA2 homolog OS=Giardia intestinalis (strain ATCC 50803 / WB clone C6) OX=184922 GN=GL50803_0011755 PE=3 SV=1	A8B8T6	0.35	0	1.00168	1.34243	2.49499	0	0	0	0	0	0.474817	0.803181	0.900823	1	2.00168	2.34243	3.49499	1	1	1	1	1	1.47482	1.80318	1.90082	0.754566	-0.40628
Radial spoke protein 9 OS=Giardia intestinalis (strain ATCC 50803 / WB clone C6) OX=184922 GN=GL50803_0017278 PE=4 SV=1	A8B5H4	0.35	0	0.667785	0.671217	2.49499	0	1.06242	0	0	1.29292	0.949634	0	0	1	1.66779	1.67122	3.49499	1	2.06242	1	1	2.29292	1.94963	1	1	0.756447	-0.40269
Uncharacterized protein OS=Giardia intestinalis (strain ATCC 50803 / WB clone C6) OX=184922 GN=GL50803_00113133 PE=4 SV=1	A8B6W4	0.35	25.5625	18.8649	15.1024	28.0686	43.7493	23.3732	25.8928	26.7148	21.5486	20.4171	18.674	15.0888	26.5625	19.8649	16.1024	29.0686	44.7493	24.3732	26.8928	27.7148	22.5486	21.4171	19.674	16.0888	0.835834	-0.258711
Uncharacterized protein OS=Giardia intestinalis (strain ATCC 50803 / WB clone C6) OX=184922 GN=GL50803_00114921 PE=4 SV=1	A8B4U1	0.35	0	0	0	2.49499	0	0.531208	0	1.0904	0.861945	1.89927	0.401591	1.80165	1	1	1	3.49499	1	1.53121	1	2.0904	1.86194	2.89927	1.40159	2.80165	1.33554	0.417423
VSP OS=Giardia intestinalis (strain ATCC 50803 / WB clone C6) OX=184922 GN=GL50803_00113163 PE=4 SV=1	A8B728	0.35	1.26235	0.69561	1.3704	0.415832	2.35211	0.973882	1.5231	1.363	1.40066	1.14747	1.3721	2.06439	2.26235	1.69561	2.3704	1.41583	3.35211	1.97388	2.5231	2.363	2.40066	2.14747	2.3721	3.06439	1.13776	0.186196
Glutamine-tRNA synthetase OS=Giardia intestinalis (strain ATCC 50803 / WB clone C6) OX=184922 GN=GL50803_009348 PE=3 SV=1	A8BT15	0.35	1.89352	8.84816	7.8868	9.14829	0	3.98406	3.04621	1.0904	16.3769	7.35966	11.0437	9.23344	2.89352	9.84816	8.8868	10.1483	1	4.98406	4.04621	2.0904	17.3769	8.35966	12.0437	10.2334	1.43404	0.520081
CTP synthase OS=Giardia intestinalis (strain ATCC 50803 / WB clone C6) OX=184922 GN=GL50803_0017587 PE=3 SV=1	E2RU94	0.35	0	2.33725	3.02048	3.74248	0	1.06242	0	0	0.861945	1.89927	2.40954	0.450412	1	3.33725	4.02048	4.74248	1	2.06242	1	1	1.86194	2.89927	3.40954	1.45041	0.719015	-0.475907
Yip1 domain-containing protein OS=Giardia intestinalis (strain ATCC 50803 / WB clone C6) OX=184922 GN=GL50803_0012945 PE=4 SV=1	A8BZ74	0.35	5.68056	1.33557	0	0.831663	5.64507	0.531208	1.5231	1.0904	0.430972	1.89927	0.803181	1.80165	6.68056	2.33557	1	1.83166	6.64507	1.53121	2.5231	2.0904	1.43097	2.89927	1.80318	2.80165	0.676614	-0.563595
Ankyrin repeat protein OS=Giardia intestinalis OX=5741 GN=DHA2_154165 PE=4 SV=1	V6T8L5	0.35	0.94676	4.00671	3.35608	5.19789	1.41127	4.78088	2.28466	2.726	4.09424	1.66186	3.01193	0.900823	1.94676	5.00671	4.35608	6.19789	2.41127	5.78088	3.28466	3.726	5.09424	2.66186	4.01193	1.90082	0.804663	-0.313544
Uncharacterized protein OS=Giardia intestinalis (strain P15) OX=658858 GN=GLP15_2323 PE=4 SV=1	E1F178	0.35	3.15587	5.11968	5.25786	4.29693	10.3493	6.3745	6.09242	3.63467	3.73509	6.64743	2.945	4.50411	4.15587	6.11968	6.25786	5.29693	11.3493	7.3745	7.09242	4.63467	4.73509	7.64743	3.945	5.50411	0.827504	-0.273161
Ribosomal protein S18 OS=Giardia intestinalis (strain ATCC 50803 / WB clone C6) OX=184922 GN=GL50803_0015551 PE=3 SV=1	A8BZ58	0.35	22.7222	29.7164	31.2116	43.6623	31.0479	26.0292	28.939	25.0792	32.7539	30.3883	47.7893	49.9957	23.7222	30.7164	32.2116	44.6623	32.0479	27.0292	29.939	26.0792	33.7539	31.3883	48.7893	50.9957	1.16049	0.214734
Ankyrin repeat protein 1 OS=Giardia intestinalis (strain ATCC 50803 / WB clone C6) OX=184922 GN=GL50803_0017568 PE=4 SV=1	A0A644F7J0	0.35	3.78704	21.5361	18.1229	13.0987	2.82254	18.0611	6.09242	13.0848	17.8853	18.5179	23.2923	23.4214	4.78704	22.5361	19.1229	14.0987	3.82254	19.0611	7.09242	14.0848	18.8853	19.5179	24.2923	24.4214	1.29805	0.376346
VID27 cytoplasmic protein OS=Giardia intestinalis (strain ATCC 50803 / WB clone C6) OX=184922 GN=GL50803_0013914 PE=4 SV=1	A0A644F483	0.35	0	10.6846	7.38338	13.7224	0	6.90571	12.1848	15.2656	4.30972	11.3956	7.63022	4.95453	1	11.6846	8.38338	14.7224	1	7.90571	13.1848	16.2656	5.30972	12.3956	8.63022	5.95453	1.38134	0.466069
Coiled-coil protein OS=Giardia intestinalis (strain P15) OX=658858 GN=GLP15_2527 PE=4 SV=1	E1EXC3	0.35	0	0.333893	0.335608	0	0	0.531208	0	0	0	0.474817	0	0	1	1.33389	1.33561	1	1	1.53121	1	1	1	1.47482	1	1	0.899192	-0.1533
Ankyrin repeat protein 1 OS=Giardia intestinalis (strain ATCC 50803 / WB clone C6) OX=184922 GN=GL50803_0014872 PE=4 SV=1	A8B7P9	0.35	0	0.333893	0.335608	0.831663	0	1.06242	0	0	0.430972	0	0.803181	0	1	1.33389	1.33561	1.83166	1	2.06242	1	1	1.43097	1	1.80318	1	0.844758	-0.24339
Putative Glycosaminoglycan polysaccharide lyase OS=Giardia intestinalis (strain ATCC 50803 / WB clone C6) OX=184922 GN=GL50803_0015347 PE=4 SV=1	A8BUY6	0.35	0	6.01007	5.36973	4.98998	0	2.65604	1.5231	5.452	0.861945	2.37408	0.803181	0	1	7.01007	6.36973	5.98998	1	3.65604	2.5231	6.452	1.86194	3.37408	1.80318	1	0.67987	-0.556668
Uncharacterized protein OS=Giardia intestinalis OX=5741 GN=DHA2_150366 PE=4 SV=1	V6TGW1	0.35	0	1.00168	0	0	0	0.531208	0	0	0.430972	0	0	0	1	2.00168	1	1	1	1.53121	1	1	1.43097	1	1	1	0.85372	-0.228166
Uncharacterized protein (Fragment) OS=Giardia intestinalis OX=5741 GN=GSB_154785 PE=4 SV=1	V6TUN6	0.35	1.89352	0.429291	0	0	0	0	0	0	0	0	0	0.450412	2.89352	1.42929	1	1	1	1	1	1	1	1	1	1.45041	0.775028	-0.36768
Macro domain family protein (Fragment) OS=Giardia intestinalis OX=5741 GN=DHA2_14730 PE=4 SV=1	V6TJB8	0.35	1.89352	0.667785	0	2.07916	0	1.06242	0	1.0904	0.861945	0	0.401591	0.900823	2.89352	1.66779	1	3.07916	1	2.06242	1	2.0904	1.86194	1	1.40159	1.90082	0.79081	-0.338596
UVR domain-containing protein OS=Giardia intestinalis (strain ATCC 50581 / GS clone H7) OX=598745 GN=GL50581_1326 PE=4 SV=1	C6LRE4	0.35	2.84028	3.17198	3.18828	1.66333	0	2.92165	1.5231	3.8164	2.58583	3.79853	3.01193	2.70247	3.84028	4.17198	4.18828	2.66333	1	3.92165	2.5231	4.8164	3.58583	4.79853	4.01193	3.70247	1.18462	0.244422
ATP-dependent RNA helicase OS=Giardia intestinalis (strain ATCC 50803 / WB clone C6) OX=184922 GN=GL50803_0013791 PE=4 SV=1	A8BCX9	0.35	0	0	0.335608	2.49499	0	0	0	0	0	0	0.401591	0	1	1	1.33561	3.49499	1	1	1	1	1	1	1.40159	1	0.724933	-0.464081
Uncharacterized protein (Fragment) OS=Giardia intestinalis OX=5741 GN=DHA2_150816 PE=4 SV=1	V6THK4	0.35	1.89352	0.333893	0.335608	0	0	0.531208	0	0	0.430972	0.474817	0.401591	0	2.89352	1.33389	1.33561	1	1	1.53121	1	1	1.43097	1.47482	1.40159	1	0.803518	-0.315597
Ankyrin repeat protein 1 OS=Giardia intestinalis (strain ATCC 50803 / WB clone C6) OX=184922 GN=GL50803_0015306 PE=4 SV=1	A8B793	0.35	0	0.333893	0	2.49499	0	0	0	0	0	0	0.401591	0	1	1.33389	1	3.49499	1	1	1	1	1	1	1.40159	1	0.725074	-0.4638
Uncharacterized protein OS=Giardia intestinalis (strain ATCC 50803 / WB clone C6) OX=184922 GN=GL50803_0015977 PE=4 SV=1	A8BWB0	0.35	0	2.00336	0.671217	2.07916	0	0	0	0	0.430972	0.474817	1.20477	0	1	3.00336	1.67122	3.07916	1	1	1	1	1.43097	1.47482	2.20477	1	0.754209	-0.406964
Uncharacterized protein OS=Giardia intestinalis (strain P15) OX=658858 GN=GLP15_2887 PE=4 SV=1	E1F8Z7	0.35	1.89352	0	0	0.415832	0	0	0	0	0	0	0	0.450412	2.89352	1	1	1.41583	1	1	1	1	1	1	1	1.45041	0.776283	-0.365345
WD40 repeat protein OS=Giardia intestinalis (strain ATCC 50803 / WB clone C6) OX=184922 GN=GL50803_0015581 PE=4 SV=1	A8B9E8	0.35	0	1.50252	1.84585	2.49499	0	0.796813	0	0	0.861945	1.42445	1.40557	0	1	2.50252	2.84585	3.49499	1	1.79681	1	1	1.86194	2.42445	2.40557	1	0.766759	-0.383155
ATP/GTP binding protein, putative OS=Giardia intestinalis (strain ATCC 50803 / WB clone C6) OX=184922 GN=GL50803_0010370 PE=4 SV=1	A8B588	0.35	1.89352	0.333893	5.70534	3.74248	0	0	1.5231	1.0904	0.430972	0.474817	10.0398	11.7107	2.89352	1.33389	6.70534	4.74248	1	1	2.5231	2.0904	1.43097	1.47482	11.0398	12.7107	1.76913	0.823038
Non-specific serine/threonine protein kinase (Fragment) OS=Giardia intestinalis OX=5741 GN=DHA2_17566 PE=4 SV=1	V6TD59	0.35	7.57408	5.34228	2.34926	2.91082	0	3.71846	6.09242	1.0904	2.58583	0.949634	2.81114	0.450412	8.57408	6.34228	3.34926	3.91082	1	4.71846	7.09242	2.0904	3.58583	1.94963	3.81114	1.45041	0.716254	-0.481457
Protein required for cell viability OS=Giardia intestinalis (strain ATCC 50803 / WB clone C6) OX=184922 GN=GL50803_006211 PE=4 SV=1	A8BEK5	0.35	0	0.333893	0	2.91082	0	0	0	0	0.430972	0	0	0	1	1.33389	1	3.91082	1	1	1	1	1.43097	1	1	1	0.695638	-0.523592
Intraflagellar transport protein 122 homolog OS=Giardia intestinalis (strain P15) OX=658858 GN=GLP15_4887 PE=4 SV=1	E1F4T3	0.35	0	0.500839	0.671217	2.91082	0	0	0	0	0.215486	0.237408	0.200795	0.675617	1	1.50084	1.67122	3.91082	1	1	1	1	1.21549	1.23741	1.2008	1.67562	0.726906	-0.460159
Cathepsin B OS=Giardia intestinalis (strain ATCC 50803 / WB clone C6) OX=184922 GN=GL50803_16160 PE=3 SV=1	A8BX07	0.35	3.78704	8.0969	8.39021	3.9504	2.1169	6.5073	1.90388	3.8164	8.72719	9.85245	9.23659	9.45864	4.78704	9.0969	9.39021	4.9504	3.1169	7.5073	2.90388	4.8164	9.72719	10.8524	10.2366	10.4586	1.26118	0.334771
CPSF A subunit-containing protein OS=Giardia intestinalis (strain ATCC 50803 / WB clone C6) OX=184922 GN=GL50803_0089050 PE=4 SV=1	A8BB13	0.35	0	0.333893	0.335608	0.415832	2.82254	0	0	0	0.430972	0	0.401591	0.450412	1	1.33389	1.33561	1.41583	3.82254	1	1	1	1.43097	1	1.40159	1.45041	0.73507	-0.444047
Ubiquitin carboxyl-terminal hydrolase OS=Giardia intestinalis OX=5741 GN=DHA2_150419 PE=4 SV=1	V6TH78	0.35	1.89352	1.00168	2.01365	1.66333	0	1.06242	0	0	1.72389	1.89927	1.20477	0	2.89352	2.00168	3.01365	2.66333	1	2.06242	1	1	2.72389	2.89927	2.20477	1	0.794151	-0.332514
Kinase, NEK OS=Giardia intestinalis (strain ATCC 50803 / WB clone C6) OX=184922 GN=GL50803_0011040 PE=4 SV=1	A8B2U8	0.36	0	1.00168	0	2.07916	0	0	0	0	0.861945	0	0	0	1	2.00168	1	3.07916	1	1	1	1	1.86194	1	1	1	0.755651	-0.404208
NAC-A/B domain-containing protein OS=Giardia intestinalis (strain ATCC 50803 / WB clone C6) OX=184922 GN=GL50803_5604 PE=4 SV=1	A8BVR8	0.36	14.2014	9.51594	7.55119	5.61373	12.7014	9.82736	7.61552	8.17801	13.5756	6.41003	20.8827	19.5929	15.2014	10.5159	8.55119	6.61373	13.7014	10.8274	8.61552	9.17801	14.5756	7.41003	21.8827	20.5929	1.25751	0.330566
VSP OS=Giardia intestinalis (strain ATCC 50803 / WB clone C6) OX=184922 GN=GL50803_0050363 PE=4 SV=1	A0A644F1H8	0.36	0	1.33557	1.00683	0	0	1.06242	0	1.0904	0	0.474817	0	0	1	2.33557	2.00683	1	1	2.06242	1	2.0904	1	1.47482	1	1	0.804399	-0.314018
ABC transporter, ATP-binding protein, putative OS=Giardia intestinalis (strain P15) OX=658858 GN=GLP15_4649 PE=4 SV=1	E1F5R2	0.36	0	0.834732	1.67804	0.623747	0	0.531208	0	0	0.646458	0.712225	0.602386	0	1	1.83473	2.67804	1.62375	1	1.53121	1	1	1.64646	1.71223	1.60239	1	0.823468	-0.280215
Ankyrin repeat protein 1 OS=Giardia intestinalis (strain ATCC 50803 / WB clone C6) OX=184922 GN=GL50803_0086821 PE=4 SV=1	A0A644F570	0.36	0	1.33557	0.335608	1.24749	0	0	0	0	0.430972	0.474817	0.401591	0	1	2.33557	1.33561	2.24749	1	1	1	1	1.43097	1.47482	1.40159	1	0.819335	-0.287475
Uncharacterized protein OS=Giardia intestinalis (strain ATCC 50803 / WB clone C6) OX=184922 GN=GL50803_0015109 PE=4 SV=1	D3KHX2	0.36	0	2.67114	2.34926	0.831663	0	0	0	0	1.29292	0.949634	0.401591	0	1	3.67114	3.34926	1.83166	1	1	1	1	2.29292	1.94963	1.40159	1	0.729336	-0.455344
Protein 21.1 OS=Giardia intestinalis (strain P15) OX=658858 GN=GLP15_3297 PE=4 SV=1	E1F9A0	0.36	0	0	0.167804	1.24749	0	0	0	0	0.215486	0	0	0	1	1	1.1678	2.24749	1	1	1	1	1.21549	1	1	1	0.838198	-0.254638
Coiled-coil protein OS=Giardia intestinalis (strain ATCC 50803 / WB clone C6) OX=184922 GN=GL50803_0095653 PE=4 SV=1	A8BXQ9	0.36	0	1.33557	0.335608	1.24749	0	2.12483	0	0	1.29292	0	1.20477	0	1	2.33557	1.33561	2.24749	1	3.12483	1	1	2.29292	1	2.20477	1	0.769474	-0.378056
Alpha-SNAP, putative OS=Giardia intestinalis (strain P15) OX=658858 GN=GLP15_1362 PE=3 SV=1	E1F830	0.36	2.84028	14.5243	7.21558	2.70291	8.46761	14.8738	5.33087	9.81361	7.7575	6.17262	5.42148	2.02685	3.84028	15.5243	8.21558	3.70291	9.46761	15.8738	6.33087	10.8136	8.7575	7.17262	6.42148	3.02685	0.750963	-0.413187
Protein 21.1 OS=Giardia intestinalis (strain ATCC 50581 / GS clone H7) OX=598745 GN=GL50581_2990 PE=4 SV=1	C6LW32	0.36	0	1.16862	0.503413	1.03958	0	1.06242	1.5231	2.1808	0.215486	0.712225	0.401591	0.900823	1	2.16862	1.50341	2.03958	1	2.06242	2.5231	3.1808	1.21549	1.71223	1.40159	1.90082	1.22099	0.288056
Uncharacterized protein OS=Giardia intestinalis OX=5741 GN=DHA2_15186 PE=4 SV=1	V6TB65	0.36	0	0	0.167804	1.66333	0	0	0	0	0	0.237408	0	0	1	1	1.1678	2.66333	1	1	1	1	1	1.23741	1	1	0.796489	-0.328274
Uncharacterized protein OS=Giardia intestinalis (strain ATCC 50803 / WB clone C6) OX=184922 GN=GL50803_0040369 PE=4 SV=1	A0A644F9L3	0.36	5.68056	1.16862	1.34243	4.57415	0	2.65604	1.5231	1.0904	3.23229	3.08631	0	0.450412	6.68056	2.16862	2.34243	5.57415	1	3.65604	2.5231	2.0904	4.23229	4.08631	1	1.45041	0.718078	-0.477789
Uncharacterized protein OS=Giardia intestinalis OX=5741 GN=DHA2_10608 PE=4 SV=1	V6TDL6	0.36	0	1.66946	1.34243	0.415832	0	0.531208	0	0	0.430972	0.474817	0.803181	0.450412	1	2.66946	2.34243	1.41583	1	1.53121	1	1	1.43097	1.47482	1.80318	1.45041	0.819303	-0.287532
VSP with INR OS=Giardia intestinalis (strain ATCC 50803 / WB clone C6) OX=184922 GN=GL50803_137608 PE=4 SV=1	A8BWQ1	0.36	0	2.67114	2.01365	0.415832	0	2.39044	0	0.5452	0.861945	1.58272	1.20477	0	1	3.67114	3.01365	1.41583	1	3.39044	1	1.5452	1.86194	2.58272	2.20477	1	0.755659	-0.404193
Uncharacterized protein OS=Giardia intestinalis (strain P15) OX=658858 GN=GLP15_1603 PE=4 SV=1	E1EX82	0.36	0.94676	0.500839	0.671217	2.07916	0	0.796813	0	0	0.861945	0.949634	0.602386	0.675617	1.94676	1.50084	1.67122	3.07916	1	1.79681	1	1	1.86194	1.94963	1.60239	1.67562	0.826717	-0.274534
Uncharacterized protein OS=Giardia intestinalis (strain P15) OX=658858 GN=GLP15_1304 PE=4 SV=1	E1F899	0.36	1.89352	0.333893	0	0	0	0	0	0	0	0	0.401591	0	2.89352	1.33389	1	1	1	1	1	1	1	1	1.40159	1	0.778081	-0.362008
Group of ANK_REP_REGION domain-containing protein OS=Giardia intestinalis (strain ATCC 50803 / WB clone C6) OX=184922 GN=GL50803_93294 PE=4 SV=1+1	A8B5L6 (+1)	0.36	7.57408	17.6963	27.1843	11.6433	16.9352	19.6547	13.7079	11.9944	18.9628	28.9638	22.4891	27.4751	8.57408	18.6963	28.1843	12.6433	17.9352	20.6547	14.7079	12.9944	19.9628	29.9638	23.4891	28.4751	1.21469	0.280593
Pyruvate kinase OS=Giardia intestinalis (strain ATCC 50803 / WB clone C6) OX=184922 GN=GL50803_003206 PE=3 SV=1	A8BW44	0.36	13.2546	11.0185	13.4243	18.7124	5.64507	11.6866	12.1848	10.904	14.6531	14.2445	16.8668	16.2148	14.2546	12.0185	14.4243	19.7124	6.64507	12.6866	13.1848	11.904	15.6531	15.2445	17.8668	17.2148	1.14204	0.191614
Uncharacterized protein OS=Giardia intestinalis (strain ATCC 50803 / WB clone C6) OX=184922 GN=GL50803_0021628 PE=4 SV=1	A8BHN6	0.36	13.2546	57.4017	105.689	75.2308	40.6916	61.2218	28.939	51.6123	80.0172	80.7584	92.6	128.593	14.2546	58.4017	106.689	76.2308	41.6916	62.2218	29.939	52.6123	81.0172	81.7584	93.6	129.593	1.30329	0.382161
Ankyrin repeat protein 1 OS=Giardia intestinalis (strain ATCC 50803 / WB clone C6) OX=184922 GN=GL50803_0014485 PE=4 SV=1	A8B8Q3	0.36	0	0.333893	0	0.415832	0	0	0	0	0	0.237408	0	0	1	1.33389	1	1.41583	1	1	1	1	1	1.23741	1	1	0.924098	-0.113882
Cathepsin B OS=Giardia intestinalis (strain ATCC 50803 / WB clone C6) OX=184922 GN=GL50803_0017516 PE=3 SV=1	A8B6Q6	0.36	0	0.667785	0	0.831663	0	0	0	0	0	0.474817	0	0	1	1.66779	1	1.83166	1	1	1	1	1	1.47482	1	1	0.863372	-0.211945
Coiled-coil protein OS=Giardia intestinalis (strain ATCC 50803 / WB clone C6) OX=184922 GN=GL50803_0032786 PE=4 SV=1	A8B740	0.36	0	0.667785	0	0.831663	0	0	0	0	0	0.474817	0	0	1	1.66779	1	1.83166	1	1	1	1	1	1.47482	1	1	0.863372	-0.211945
Tenascin-like OS=Giardia intestinalis (strain ATCC 50803 / WB clone C6) OX=184922 GN=GL50803_0095162 PE=4 SV=1	A8BZA2	0.36	3.78704	9.34899	4.0273	0	2.82254	7.43692	3.04621	3.2712	3.44778	5.6978	1.60636	1.80165	4.78704	10.349	5.0273	1	3.82254	8.43692	4.04621	4.2712	4.44778	6.6978	2.60636	2.80165	0.744133	-0.426368
Uncharacterized protein OS=Giardia intestinalis (strain ATCC 50803 / WB clone C6) OX=184922 GN=GL50803_17468 PE=4 SV=1	A8B9N9	0.36	0	1.00168	0	0	0	0	0	3.2712	0	0.949634	0	0	1	2.00168	1	1	1	1	1	4.2712	1	1.94963	1	1	1.45977	0.545741
Eukaryotic peptide chain release factor subunit 1 OS=Giardia intestinalis OX=5741 GN=ERF1 PE=3 SV=1	Q9NCP1	0.36	11.3611	4.00671	3.69169	4.15832	2.82254	4.78088	4.56931	1.6356	5.17167	2.61149	3.61432	5.17973	12.3611	5.00671	4.69169	5.15832	3.82254	5.78088	5.56931	2.6356	6.17167	3.61149	4.61432	6.17973	0.781671	-0.355366
Putative rhodanese-like proteiny domain superfamily protein OS=Giardia intestinalis OX=5741 GN=DHA2_151860 PE=4 SV=1	V6TET0	0.36	1.89352	0.667785	0	0	0	0.531208	0	0	0.430972	0	0.401591	0.450412	2.89352	1.66779	1	1	1	1.53121	1	1	1.43097	1	1.40159	1.45041	0.800986	-0.320151
Threonine dehydratase lateral transfer candidate OS=Giardia intestinalis (strain P15) OX=658858 GN=GLP15_2312 PE=4 SV=1	E1F167	0.36	1.89352	6.34396	5.70534	6.65331	1.41127	3.18725	2.28466	2.726	10.9898	5.22299	8.6342	4.95453	2.89352	7.34396	6.70534	7.65331	2.41127	4.18725	3.28466	3.726	11.9898	6.22299	9.6342	5.95453	1.30831	0.387701
IFT complex B OS=Giardia intestinalis (strain ATCC 50803 / WB clone C6) OX=184922 GN=GL50803_0015428 PE=4 SV=1	A8B296	0.36	0	6.67785	5.03413	13.3066	0	8.49933	0	1.0904	5.17167	2.8489	7.63022	3.15288	1	7.67785	6.03413	14.3066	1	9.49933	1	2.0904	6.17167	3.8489	8.63022	4.15288	0.655249	-0.609885
Uncharacterized protein OS=Giardia intestinalis OX=5741 GN=DHA2_16567 PE=4 SV=1	V6TDJ8	0.36	1.89352	11.6862	3.35608	6.23747	2.82254	9.03054	3.04621	2.1808	6.03361	4.27335	6.42545	3.15288	2.89352	12.6862	4.35608	7.23747	3.82254	10.0305	4.04621	3.1808	7.03361	5.27335	7.42545	4.15288	0.758348	-0.399067
Group of Dynein heavy chain OS=Giardia intestinalis (strain ATCC 50581 / GS clone H7) OX=598745 GN=GL50581_1515 PE=4 SV=1+1	C6LRY0 (+1)	0.36	0	2.55984	3.69169	4.98998	0	0.531208	0	0	2.29852	1.58272	1.60636	0.900823	1	3.55984	4.69169	5.98998	1	1.53121	1	1	3.29852	2.58272	2.60636	1.90082	0.697047	-0.520672
RNA recognition motif-containing protein OS=Giardia intestinalis (strain ATCC 50803 / WB clone C6) OX=184922 GN=GL50803_008250 PE=4 SV=1	A8B6T1	0.36	0	12.0201	10.9073	2.49499	0	15.9363	3.04621	13.63	9.91236	10.2086	13.8549	9.23344	1	13.0201	11.9073	3.49499	1	16.9363	4.04621	14.63	10.9124	11.2086	14.8549	10.2334	1.3912	0.476332
Uncharacterized protein OS=Giardia intestinalis (strain ATCC 50803 / WB clone C6) OX=184922 GN=GL50803_0016288 PE=4 SV=1	D3KHI7	0.36	0	0	0.335608	1.66333	0	0	0	0	0	0	0.401591	0	1	1	1.33561	2.66333	1	1	1	1	1	1	1.40159	1	0.800305	-0.321377
Group of Kinase, CMGC CDK OS=Giardia intestinalis (strain ATCC 50803 / WB clone C6) OX=184922 GN=GL50803_008037 PE=1 SV=1+1	A8BZ95 (+1)	0.36	0	1.66946	1.34243	0	0	2.12483	0	0	0.861945	0.949634	0.803181	0	1	2.66946	2.34243	1	1	3.12483	1	1	1.86194	1.94963	1.80318	1	0.773545	-0.370443
Kinase, NEK OS=Giardia intestinalis (strain ATCC 50803 / WB clone C6) OX=184922 GN=GL50803_009327 PE=4 SV=1	A8BP90	0.36	0	0.333893	0	2.07916	0	0	0	0	0.430972	0	0	0	1	1.33389	1	3.07916	1	1	1	1	1.43097	1	1	1	0.764404	-0.387592
Uncharacterized protein OS=Giardia intestinalis (strain ATCC 50803 / WB clone C6) OX=184922 GN=GL50803_00101212 PE=4 SV=1	A8B485	0.36	0	0.667785	0.335608	1.24749	0	1.06242	0	0	0.430972	0.474817	0	0.900823	1	1.66779	1.33561	2.24749	1	2.06242	1	1	1.43097	1.47482	1	1.90082	0.838221	-0.254597
Putative PCI domain containing protein (Fragment) OS=Giardia intestinalis OX=5741 GN=DHA2_16929 PE=4 SV=1	V6TJ28	0.36	0	3.83977	1.67804	1.03958	0	1.06242	0	0	1.72389	0.474817	1.60636	0	1	4.83977	2.67804	2.03958	1	2.06242	1	1	2.72389	1.47482	2.60636	1	0.719913	-0.474106
Putative plectin/S10 domain protein OS=Giardia intestinalis OX=5741 GN=DHA2_10919 PE=4 SV=1	V6TK71	0.37	0	2.33725	7.04778	5.40581	0	5.84329	3.04621	2.1808	9.91236	4.27335	7.63022	3.60329	1	3.33725	8.04778	6.40581	1	6.84329	4.04621	3.1808	10.9124	5.27335	8.63022	4.60329	1.37591	0.460389
Proteasome subunit beta OS=Giardia intestinalis (strain ATCC 50803 / WB clone C6) OX=184922 GN=GL50803_001995 PE=3 SV=1	A8BII2	0.37	0	4.00671	8.39021	13.3066	0	4.78088	0	1.0904	6.03361	2.37408	4.81909	3.15288	1	5.00671	9.39021	14.3066	1	5.78088	1	2.0904	7.03361	3.37408	5.81909	4.15288	0.64329	-0.636458
Uncharacterized protein OS=Giardia intestinalis (strain ATCC 50803 / WB clone C6) OX=184922 GN=GL50803_0029119 PE=4 SV=1	D3KGF8	0.37	0	0	0	1.24749	0	1.06242	0	0	0.430972	0	0.401591	0	1	1	1	2.24749	1	2.06242	1	1	1.43097	1	1.40159	1	0.822218	-0.282406
Ankyrin repeat protein 1 OS=Giardia intestinalis (strain ATCC 50803 / WB clone C6) OX=184922 GN=GL50803_0016534 PE=4 SV=1	A8B5R0	0.37	0	2.33725	0	1.66333	0	1.06242	1.5231	0	0.430972	0	0.401591	0	1	3.33725	1	2.66333	1	2.06242	2.5231	1	1.43097	1	1.40159	1	0.755281	-0.404915
Vacuolar ATP synthase subunit B OS=Giardia intestinalis (strain ATCC 50803 / WB clone C6) OX=184922 GN=GL50803_0012216 PE=3 SV=1	A8BPV3	0.37	71.9538	43.7399	19.1297	17.0491	64.9184	50.4648	51.7856	43.616	38.3565	30.8631	20.4811	22.0702	72.9538	44.7399	20.1297	18.0491	65.9184	51.4648	52.7856	44.616	39.3565	31.8631	21.4811	23.0702	0.780121	-0.35823
Axoneme-associated protein GASP-180 OS=Giardia intestinalis (strain P15) OX=658858 GN=GLP15_1902 PE=4 SV=1	E1F603	0.37	68.7979	49.1935	34.0643	20.9995	64.4479	65.7814	30.7159	47.7959	44.1029	40.2012	50.5335	42.0384	69.7979	50.1935	35.0643	21.9995	65.4479	66.7814	31.7159	48.7959	45.1029	41.2012	51.5335	43.0384	0.845137	-0.242742
Sir2 family protein OS=Giardia intestinalis (strain ATCC 50803 / WB clone C6) OX=184922 GN=GL50803_0010708 PE=4 SV=1	A8BD53	0.37	9.4676	8.68121	11.7463	9.97996	5.64507	8.49933	1.5231	1.0904	10.3433	9.02152	12.8509	7.20658	10.4676	9.68121	12.7463	10.98	6.64507	9.49933	2.5231	2.0904	11.3433	10.0215	13.8509	8.20658	0.800338	-0.321319
Beta-phosphoglucomutase OS=Giardia intestinalis (strain ATCC 50803 / WB clone C6) OX=184922 GN=GL50803_0014038 PE=4 SV=1	A8B258	0.37	0	0	0	0.831663	0	0.531208	0	0	0.430972	0	0	0	1	1	1	1.83166	1	1.53121	1	1	1.43097	1	1	1	0.873433	-0.195232
WAC domain-containing protein OS=Giardia intestinalis (strain ATCC 50803 / WB clone C6) OX=184922 GN=GL50803_0016427 PE=4 SV=1	A8B8B0	0.37	0	0.667785	0.335608	0	0	0	0	0	0.861945	0.949634	0.401591	0	1	1.66779	1.33561	1	1	1	1	1	1.86194	1.94963	1.40159	1	1.17274	0.229885
Ankyrin repeat protein OS=Giardia intestinalis OX=5741 GN=DHA2_152105 PE=4 SV=1	V6TBN6	0.37	0	1.00168	0	0.415832	0	0	0	0	0	0	0.401591	0	1	2.00168	1	1.41583	1	1	1	1	1	1	1.40159	1	0.863038	-0.212504
Pyridoxal phosphate homeostasis protein OS=Giardia intestinalis (strain ATCC 50803 / WB clone C6) OX=184922 GN=GL50803_0015041 PE=3 SV=1	A8BFV8	0.37	0	3.67282	1.00683	2.07916	0	1.59363	0	0	1.72389	0.474817	1.60636	0.900823	1	4.67282	2.00683	3.07916	1	2.59363	1	1	2.72389	1.47482	2.60636	1.90082	0.745929	-0.42289
ABC-type transport system ATP-binding chain, putative OS=Giardia intestinalis (strain ATCC 50803 / WB clone C6) OX=184922 GN=GL50803_0094478 PE=4 SV=1	A8BAF0	0.37	0	9.68289	9.73264	16.2174	0	5.84329	4.56931	1.0904	5.60264	8.5467	2.40954	3.60329	1	10.6829	10.7326	17.2174	1	6.84329	5.56931	2.0904	6.60264	9.5467	3.40954	4.60329	0.67027	-0.577186
Beta-giardin (Fragment) OS=Giardia intestinalis OX=5741 PE=3 SV=1	F6KZU6	0.37	3.68508	6.83341	4.75365	1.17895	5.98062	6.68041	3.65789	12.2575	2.65054	6.55046	2.86535	13.0186	4.68508	7.83341	5.75365	2.17895	6.98062	7.68041	4.65789	13.2575	3.65054	7.55046	3.86535	14.0186	1.33858	0.420701
RING-type domain-containing protein OS=Giardia intestinalis (strain ATCC 50803 / WB clone C6) OX=184922 GN=GL50803_009807 PE=4 SV=1	A8BQV1	0.37	0	0.333893	1.34243	2.70291	0	0	0	0	0.861945	0.474817	0.401591	0	1	1.33389	2.34243	3.70291	1	1	1	1	1.86194	1.47482	1.40159	1	0.745561	-0.423601
Inosine-guanosine phosphorylase OS=Giardia intestinalis (strain ATCC 50803 / WB clone C6) OX=184922 GN=GL50803_0091348 PE=3 SV=1	A0A644FBQ4	0.37	0	1.66946	0	0.831663	0	0.531208	1.5231	2.1808	0.861945	0.949634	0	0	1	2.66946	1	1.83166	1	1.53121	2.5231	3.1808	1.86194	1.94963	1	1	1.27492	0.350404
ABC transporter OS=Giardia intestinalis (strain ATCC 50803 / WB clone C6) OX=184922 GN=GL50803_009133 PE=4 SV=1	A8BH71	0.37	0	0.667785	2.34926	2.07916	0	1.06242	0	0	0.430972	0.949634	0.803181	1.35123	1	1.66779	3.34926	3.07916	1	2.06242	1	1	1.43097	1.94963	1.80318	2.35123	0.784219	-0.350671
Ribosomal protein S5 OS=Giardia intestinalis (strain ATCC 50803 / WB clone C6) OX=184922 GN=GL50803_0012981 PE=3 SV=1	A8BZD3	0.37	9.4676	21.703	37.2525	41.1673	8.46761	34.5285	21.3235	15.2656	37.0636	32.2875	46.5845	43.2395	10.4676	22.703	38.2525	42.1673	9.46761	35.5285	22.3235	16.2656	38.0636	33.2875	47.5845	44.2395	1.27227	0.347399
Uncharacterized protein OS=Giardia intestinalis (strain ATCC 50803 / WB clone C6) OX=184922 GN=GL50803_007966 PE=4 SV=1	D3KH71	0.37	1.89352	1.66946	1.34243	2.91082	0	1.06242	0	1.0904	1.29292	1.42445	1.20477	1.35123	2.89352	2.66946	2.34243	3.91082	1	2.06242	1	2.0904	2.29292	2.42445	2.20477	2.35123	0.830974	-0.267125
Nucleolar protein 10 OS=Giardia intestinalis (strain ATCC 50803 / WB clone C6) OX=184922 GN=GL50803_008242 PE=3 SV=1	A8B6S0	0.37	0	0	0.671217	1.66333	0	0.531208	0	0	0.430972	0	0.401591	0.450412	1	1	1.67122	2.66333	1	1.53121	1	1	1.43097	1	1.40159	1.45041	0.821473	-0.283715
Dynein heavy chain OS=Giardia intestinalis (strain ATCC 50803 / WB clone C6) OX=184922 GN=GL50803_0037985 PE=3 SV=1	A0A644F001	0.37	0	2.5042	2.34926	6.51469	0	1.23949	0	1.0904	2.08303	2.05754	0.73625	0.825754	1	3.5042	3.34926	7.51469	1	2.23949	1	2.0904	3.08303	3.05754	1.73625	1.82575	0.687512	-0.540543
Uncharacterized protein OS=Giardia intestinalis OX=5741 GN=DHA2_153172 PE=3 SV=1	V6TH48	0.37	0	0.333893	0	1.66333	0	0	0	0	0.430972	0	0	0	1	1.33389	1	2.66333	1	1	1	1	1.43097	1	1	1	0.804151	-0.314462
Serine/threonine-protein kinase PLK OS=Giardia intestinalis OX=5741 GN=GSB_104150 PE=3 SV=1	V6TXQ5	0.37	0	0.834732	1.17463	3.11874	0	0.796813	0	0	0.861945	0.949634	1.20477	0	1	1.83473	2.17463	4.11874	1	1.79681	1	1	1.86194	1.94963	2.20477	1	0.756094	-0.403363
Ribosome biogenesis protein BOP1 homolog OS=Giardia intestinalis OX=5741 GN=DHA2_8035 PE=3 SV=1	V6TAD4	0.37	0	0.333893	2.34926	3.32665	0	0.531208	0	0	0.430972	0	2.00795	0.450412	1	1.33389	3.34926	4.32665	1	1.53121	1	1	1.43097	1	3.00795	1.45041	0.708821	-0.496506
Uncharacterized protein OS=Giardia intestinalis (strain ATCC 50803 / WB clone C6) OX=184922 GN=GL50803_0016240 PE=4 SV=1	D3KHA1	0.38	0	0.333893	0	1.24749	0	0.531208	0	0	0.430972	0	0	0.450412	1	1.33389	1	2.24749	1	1.53121	1	1	1.43097	1	1	1.45041	0.848235	-0.237465
Phosphoenolpyruvate carboxykinase (GTP) OS=Giardia intestinalis (strain ATCC 50581 / GS clone H7) OX=598745 GN=GL50581_2131 PE=3 SV=1	C6LTN5	0.38	9.4676	4.00671	3.52389	7.69288	1.41127	5.04648	5.33087	8.17801	4.95618	5.93521	6.02386	8.10741	10.4676	5.00671	4.52389	8.69288	2.41127	6.04648	6.33087	9.17801	5.95618	6.93521	7.02386	9.10741	1.19873	0.26151
KIF-binding protein OS=Giardia intestinalis (strain ATCC 50803 / WB clone C6) OX=184922 GN=GL50803_15442 PE=3 SV=1	A8BDL1	0.38	0	0.667785	0.671217	1.24749	0	0.531208	0	0	0.861945	0	0.803181	0	1	1.66779	1.67122	2.24749	1	1.53121	1	1	1.86194	1	1.80318	1	0.840686	-0.250361
EGF-like domain-containing protein OS=Giardia intestinalis (strain ATCC 50803 / WB clone C6) OX=184922 GN=GL50803_00114210 PE=4 SV=1	A8BQI2	0.38	3.78704	6.67785	6.54436	5.19789	8.46761	6.3745	12.1848	5.452	7.7575	8.5467	5.62227	4.72932	4.78704	7.67785	7.54436	6.19789	9.46761	7.3745	13.1848	6.452	8.7575	9.5467	6.62227	5.72932	1.16826	0.224359
Sperm-associated WD-repeat protein OS=Giardia intestinalis (strain ATCC 50803 / WB clone C6) OX=184922 GN=GL50803_0016500 PE=4 SV=1	A8BA42	0.38	0	2.33725	2.34926	3.74248	0	1.59363	0	0	0.861945	1.89927	2.00795	1.35123	1	3.33725	3.34926	4.74248	1	2.59363	1	1	1.86194	2.89927	3.00795	2.35123	0.756456	-0.402672
Group of Uncharacterized protein OS=Giardia intestinalis (strain ATCC 50803 / WB clone C6) OX=184922 GN=GL50803_0012920 PE=4 SV=1+1	A8B4J5 (+1)	0.38	0	0.333893	0.671217	1.66333	0	0	0	0	0.430972	0.949634	1.20477	3.15288	1	1.33389	1.67122	2.66333	1	1	1	1	1.43097	1.94963	2.20477	4.15288	1.35414	0.437375
Long chain fatty acid CoA ligase 5 OS=Giardia intestinalis (strain ATCC 50803 / WB clone C6) OX=184922 GN=GL50803_0017170 PE=4 SV=1	A8BC93	0.38	0	1.00168	1.67804	3.74248	0	0.531208	0	0	0.861945	0	1.20477	1.35123	1	2.00168	2.67804	4.74248	1	1.53121	1	1	1.86194	1	2.20477	2.35123	0.727063	-0.459847
Cysteinyl-tRNA synthetase OS=Giardia intestinalis (strain P15) OX=658858 GN=GLP15_3124 PE=4 SV=1	E1F2Q8	0.38	0	1.33557	1.00683	1.45541	0	1.06242	0	0	0.861945	1.42445	0.401591	0.225206	1	2.33557	2.00683	2.45541	1	2.06242	1	1	1.86194	2.42445	1.40159	1.22521	0.820719	-0.28504
Ankyrin repeat protein OS=Giardia intestinalis OX=5741 GN=DHA2_150937 PE=4 SV=1	V6TKG1	0.38	9.4676	13.0218	11.7463	10.3958	5.64507	13.2802	13.7079	9.81361	12.4982	13.7697	10.0398	11.2603	10.4676	14.0218	12.7463	11.3958	6.64507	14.2802	14.7079	10.8136	13.4982	14.7697	11.0398	12.2603	1.1083	0.148343
Uncharacterized protein OS=Giardia intestinalis (strain ATCC 50803 / WB clone C6) OX=184922 GN=GL50803_0013133 PE=4 SV=1	A8BKI2	0.38	0	1.33557	1.00683	0.415832	0	0.531208	0	0	0	0.949634	0.401591	0.450412	1	2.33557	2.00683	1.41583	1	1.53121	1	1	1	1.94963	1.40159	1.45041	0.83984	-0.251814
Beta-giardin (Fragment) OS=Giardia intestinalis OX=5741 GN=bg PE=3 SV=1	A0A5B8NFF6	0.38	4.54577	9.14569	5.1418	1.75544	6.7504	10.0176	4.21174	15.9252	4.49261	9.99456	3.31166	13.2733	5.54577	10.1457	6.1418	2.75544	7.7504	11.0176	5.21174	16.9252	5.49261	10.9946	4.31166	14.2733	1.3195	0.399989
Nin one binding protein-like protein OS=Giardia intestinalis (strain ATCC 50803 / WB clone C6) OX=184922 GN=GL50803_0034141 PE=3 SV=1	A8BA51	0.38	1.89352	0.333893	0.335608	0	0	0	0	0	0.430972	0	0.401591	0	2.89352	1.33389	1.33561	1	1	1	1	1	1.43097	1	1.40159	1	0.797915	-0.325693
Beta-giardin (Fragment) OS=Giardia intestinalis OX=5741 GN=bg PE=3 SV=1	A0A3G1Z1L9	0.38	4.54577	14.7986	6.51983	2.41385	7.71263	11.1799	4.33867	13.8353	7.0409	14.7564	6.91533	15.0016	5.54577	15.7986	7.51983	3.41385	8.71263	12.1799	5.33867	14.8353	8.0409	15.7564	7.91533	16.0016	1.2768	0.352535
Uncharacterized protein OS=Giardia intestinalis (strain P15) OX=658858 GN=GLP15_3602 PE=4 SV=1	E1F4E9	0.38	0	1.66946	0.335608	0.415832	0	0	0	0	0	0.474817	0.401591	0	1	2.66946	1.33561	1.41583	1	1	1	1	1	1.47482	1.40159	1	0.816588	-0.29232
Chromosome segregation protein SMC OS=Giardia intestinalis OX=5741 GN=DHA2_91374 PE=4 SV=1	V6T8W0	0.38	0	4.3406	0.335608	2.49499	0	0.531208	0	0	1.72389	0.474817	1.20477	0	1	5.3406	1.33561	3.49499	1	1.53121	1	1	2.72389	1.47482	2.20477	1	0.686265	-0.543163
High cysteine membrane protein Group 1 OS=Giardia intestinalis (strain ATCC 50803 / WB clone C6) OX=184922 GN=GL50803_007715 PE=4 SV=1	A8B329	0.38	0	0.667785	1.67804	0	0	0	0	0	1.29292	0.474817	0.803181	2.25206	1	1.66779	2.67804	1	1	1	1	1	2.29292	1.47482	1.80318	3.25206	1.29681	0.37497
Phospholipase B-like OS=Giardia intestinalis (strain ATCC 50803 / WB clone C6) OX=184922 GN=GL50803_0017277 PE=3 SV=1	A8B5H1	0.38	35.9769	58.4312	45.9783	112.69	70.5634	65.8698	50.2625	71.9664	40.5114	67.424	31.3241	58.5535	36.9769	59.4312	46.9783	113.69	71.5634	66.8698	51.2625	72.9664	41.5114	68.424	32.3241	59.5535	0.824358	-0.278657
Variant-specific surface protein OS=Giardia intestinalis OX=5741 GN=GSB_152627 PE=4 SV=1	V6U1C8	0.38	1.89352	0.333893	0	0	0	0	0	0	0	0.474817	0	0	2.89352	1.33389	1	1	1	1	1	1	1	1.47482	1	1	0.786981	-0.345599
HMG (High mobility group) box-containing protein OS=Giardia intestinalis (strain ATCC 50803 / WB clone C6) OX=184922 GN=GL50803_0017626 PE=4 SV=1	A8BW36	0.38	0	0.333893	0	1.66333	0	0	0	0	0	0	0	0.450412	1	1.33389	1	2.66333	1	1	1	1	1	1	1	1.45041	0.806582	-0.310107
ATP-dependent (S)-NAD(P)H-hydrate dehydratase OS=Giardia intestinalis (strain ATCC 50803 / WB clone C6) OX=184922 GN=GL50803_004255 PE=3 SV=1	A8BHA1	0.38	0	0.333893	1.00683	1.66333	0	0	0	0	0.861945	0	0.401591	0	1	1.33389	2.00683	2.66333	1	1	1	1	1.86194	1	1.40159	1	0.806697	-0.309901
Phosphopyruvate hydratase OS=Giardia intestinalis OX=5741 GN=GSB_11118 PE=3 SV=1	V6U1Y3	0.38	48.2848	20.2005	20.4721	30.7715	36.693	23.6388	41.1238	40.89	37.4946	27.302	28.1114	33.3305	49.2848	21.2005	21.4721	31.7715	37.693	24.6388	42.1238	41.89	38.4946	28.302	29.1114	34.3305	1.15152	0.203537
Importin-like protein OS=Giardia intestinalis (strain ATCC 50803 / WB clone C6) OX=184922 GN=GL50803_0093278 PE=4 SV=1	A8BGY2	0.38	0	1.33557	0.335608	0.415832	0	0	0	0	0.430972	0	0.401591	0	1	2.33557	1.33561	1.41583	1	1	1	1	1.43097	1	1.40159	1	0.844881	-0.24318
Glycogen [starch] synthase OS=Giardia intestinalis (strain ATCC 50803 / WB clone C6) OX=184922 GN=GL50803_00104031 PE=3 SV=1	A8BJ21	0.38	1.89352	5.67617	2.68487	2.91082	0	3.71846	0	0	3.44778	3.32372	2.81114	1.80165	2.89352	6.67617	3.68487	3.91082	1	4.71846	1	1	4.44778	4.32372	3.81114	2.80165	0.759675	-0.396546
Kinesin-3 OS=Giardia intestinalis (strain ATCC 50803 / WB clone C6) OX=184922 GN=GL50803_00102101 PE=3 SV=1	A8B4Z7	0.38	19.882	13.0218	15.1024	23.0787	15.524	12.4834	12.9464	14.7204	23.2725	19.9423	21.4851	19.5929	20.882	14.0218	16.1024	24.0787	16.524	13.4834	13.9464	15.7204	24.2725	20.9423	22.4851	20.5929	1.12244	0.166638
Kinase, STE STE20 OS=Giardia intestinalis (strain ATCC 50803 / WB clone C6) OX=184922 GN=GL50803_0010609 PE=4 SV=1	A8BP53	0.38	0	4.3406	4.36291	1.66333	0	4.78088	0	0	3.87875	0.474817	2.81114	1.80165	1	5.3406	5.36291	2.66333	1	5.78088	1	1	4.87875	1.47482	3.81114	2.80165	0.707705	-0.49878
TMP 55 OS=Giardia intestinalis OX=5741 PE=4 SV=1	Q6Y8H1	0.38	21.7755	14.0235	13.7599	13.5145	35.2817	20.7171	35.0314	29.986	22.626	21.6042	15.0597	19.5929	22.7755	15.0235	14.7599	14.5145	36.2817	21.7171	36.0314	30.986	23.626	22.6042	16.0597	20.5929	1.19851	0.26124
Midasin OS=Giardia intestinalis (strain P15) OX=658858 GN=GLP15_1582 PE=3 SV=1	E1EXG9	0.38	0.631173	0.222595	0.111869	0.693053	0	0.354139	0.507702	0	0.287315	0.316545	0.133864	0	1.63117	1.2226	1.11187	1.69305	1	1.35414	1.5077	1	1.28731	1.31654	1.13386	1	0.904228	-0.145242
Arginine deiminase OS=Giardia intestinalis (strain ATCC 50581 / GS clone H7) OX=598745 GN=GL50581_1575 PE=4 SV=1	C6LS39	0.38	10.2566	10.1003	12.3895	8.83642	7.05634	12.1735	7.10782	7.26934	12.0313	11.8704	8.70114	6.83124	11.2566	11.1003	13.3895	9.83642	8.05634	13.1735	8.10782	8.26934	13.0313	12.8704	9.70114	7.83124	0.895209	-0.159704
Ankyrin repeat protein 1 OS=Giardia intestinalis (strain ATCC 50803 / WB clone C6) OX=184922 GN=GL50803_00114440 PE=4 SV=1	A0A644F4B0	0.38	0	2.00336	1.34243	5.40581	0	0.531208	0	0	2.15486	0.949634	1.20477	0	1	3.00336	2.34243	6.40581	1	1.53121	1	1	3.15486	1.94963	2.20477	1	0.674566	-0.567968
Dynein light chain OS=Giardia intestinalis (strain ATCC 50803 / WB clone C6) OX=184922 GN=GL50803_009848 PE=3 SV=1	A8BL61	0.38	1.89352	23.3725	18.7941	3.32665	14.1127	27.6228	7.61552	34.8928	24.1344	27.5394	13.2525	14.4132	2.89352	24.3725	19.7941	4.32665	15.1127	28.6228	8.61552	35.8928	25.1344	28.5394	14.2525	15.4132	1.34404	0.426573
Eukaryotic translation initiation factor 5B OS=Giardia intestinalis (strain ATCC 50803 / WB clone C6) OX=184922 GN=GL50803_00115239 PE=4 SV=1	A8BUL3	0.38	3.78704	4.3406	2.01365	5.40581	0	4.24967	1.5231	0	4.30972	2.8489	4.01591	1.35123	4.78704	5.3406	3.01365	6.40581	1	5.24967	2.5231	1	5.30972	3.8489	5.01591	2.35123	0.777185	-0.36367
Ankyrin repeat protein 1 OS=Giardia intestinalis (strain ATCC 50803 / WB clone C6) OX=184922 GN=GL50803_0040016 PE=4 SV=1	A0A644F5X2	0.38	1.89352	5.00839	4.0273	2.91082	0	4.24967	1.5231	0	4.30972	2.8489	2.40954	1.80165	2.89352	6.00839	5.0273	3.91082	1	5.24967	2.5231	1	5.30972	3.8489	3.40954	2.80165	0.784274	-0.350571
Acid phosphatase OS=Giardia intestinalis (strain ATCC 50803 / WB clone C6) OX=184922 GN=GL50803_0011599 PE=4 SV=1	A8BDL2	0.38	0	3.00503	4.0273	3.74248	0	2.65604	0	1.0904	3.44778	1.89927	2.00795	0	1	4.00503	5.0273	4.74248	1	3.65604	1	2.0904	4.44778	2.89927	3.00795	1	0.743426	-0.42774
Leucine-rich repeat protein OS=Giardia intestinalis (strain ATCC 50803 / WB clone C6) OX=184922 GN=GL50803_004039 PE=3 SV=1	E2RU25	0.39	17.0417	15.0252	12.0819	27.0291	14.1127	23.3732	12.1848	10.904	16.8079	22.7912	18.8748	9.90905	18.0417	16.0252	13.0819	28.0291	15.1127	24.3732	13.1848	11.904	17.8079	23.7912	19.8748	10.9091	0.850067	-0.234352
Glutamate dehydrogenase (Fragment) OS=Giardia intestinalis OX=5741 GN=gdh PE=3 SV=1	A0A0F6PNP8	0.39	22.8981	17.0921	16.8947	13.4591	40.7856	23.1405	20.6997	25.0507	14.2005	14.1235	17.5113	19.1168	23.8981	18.0921	17.8947	14.4591	41.7856	24.1405	21.6997	26.0507	15.2005	15.1235	18.5113	20.1168	0.831984	-0.265372
Axoneme-associated protein GASP-180 OS=Giardia intestinalis (strain ATCC 50581 / GS clone H7) OX=598745 GN=GL50581_4388 PE=4 SV=1	C6M002	0.39	0	2.5042	3.07641	2.70291	0	2.47897	0	2.726	2.22669	3.40285	3.61432	3.07781	1	3.5042	4.07641	3.70291	1	3.47897	1	3.726	3.22669	4.40285	4.61432	4.07781	1.25564	0.328425
Cathepsin L OS=Giardia intestinalis (strain ATCC 50803 / WB clone C6) OX=184922 GN=GL50803_009548 PE=3 SV=1	A8BWH4	0.39	0	0.166946	0.671217	1.45541	0	0	0	0	0	0	0.803181	0	1	1.16695	1.67122	2.45541	1	1	1	1	1	1	1.80318	1	0.820296	-0.285784
Group of Cyclin-dependent protein kinase, CMGC RCK OS=Giardia intestinalis OX=5741 GN=DHA2_6700 PE=3 SV=1+1	V6T8Z9 (+1)	0.39	3.78704	2.33725	1.34243	2.91082	0	1.59363	1.5231	0	1.29292	1.89927	1.60636	2.25206	4.78704	3.33725	2.34243	3.91082	1	2.59363	2.5231	1	2.29292	2.89927	2.60636	3.25206	0.810949	-0.302316
Uncharacterized protein OS=Giardia intestinalis (strain ATCC 50803 / WB clone C6) OX=184922 GN=GL50803_0017202 PE=4 SV=1	D3KHB5	0.39	0	1.00168	3.02048	0.415832	0	0	0	0	0.430972	0.474817	0.803181	0	1	2.00168	4.02048	1.41583	1	1	1	1	1.43097	1.47482	1.80318	1	0.73855	-0.437233
Alpha-snap OS=Giardia intestinalis (strain ATCC 50803 / WB clone C6) OX=184922 GN=GL50803_0016521 PE=3 SV=1	A8BRX7	0.39	0	2.33725	0.335608	0.831663	0	1.06242	0	0	0.430972	1.42445	0.401591	0	1	3.33725	1.33561	1.83166	1	2.06242	1	1	1.43097	2.42445	1.40159	1	0.781401	-0.355865
Uncharacterized protein OS=Giardia intestinalis (strain ATCC 50803 / WB clone C6) OX=184922 GN=GL50803_0013354 PE=4 SV=1	A8BHR4	0.39	0	1.00168	0	0.415832	0	0	0	0	0.430972	0	0	0	1	2.00168	1	1.41583	1	1	1	1	1.43097	1	1	1	0.866999	-0.205898
Uncharacterized protein OS=Giardia intestinalis (strain ATCC 50803 / WB clone C6) OX=184922 GN=GL50803_0017348 PE=4 SV=1	A8BKM3	0.39	0	1.00168	0	0.415832	0	0	0	0	0.430972	0	0	0	1	2.00168	1	1.41583	1	1	1	1	1.43097	1	1	1	0.866999	-0.205898
Uncharacterized protein OS=Giardia intestinalis (strain ATCC 50803 / WB clone C6) OX=184922 GN=GL50803_13103 PE=3 SV=1	A8B6A4	0.39	0	0	1.00683	0.415832	0	0.531208	0	0	1.29292	0	1.60636	0.900823	1	1	2.00683	1.41583	1	1.53121	1	1	2.29292	1	2.60636	1.90082	1.23212	0.301141
Cysteine protease OS=Giardia intestinalis (strain ATCC 50803 / WB clone C6) OX=184922 GN=GL50803_00112831 PE=3 SV=1	A8B556	0.39	3.78704	5.67617	6.37656	6.23747	0	4.78088	1.5231	0	4.74069	4.74817	4.81909	4.0537	4.78704	6.67617	7.37656	7.23747	1	5.78088	2.5231	1	5.74069	5.74817	5.81909	5.0537	0.787774	-0.344147
DNA-directed RNA polymerase subunit beta OS=Giardia intestinalis (strain ATCC 50803 / WB clone C6) OX=184922 GN=GL50803_0029436 PE=3 SV=1	A8B827	0.39	0	0.667785	0.839021	3.9504	0	0.265604	0	0	0.215486	1.18704	0.401591	0.450412	1	1.66779	1.83902	4.9504	1	1.2656	1	1	1.21549	2.18704	1.40159	1.45041	0.704143	-0.50606
Long chain fatty acid CoA ligase 5 OS=Giardia intestinalis (strain P15) OX=658858 GN=GLP15_2620 PE=4 SV=1	E1F7V0	0.39	7.57408	5.89877	10.5717	9.07899	11.7606	7.96812	8.63093	7.63281	10.2715	9.97115	10.7091	11.1852	8.57408	6.89877	11.5717	10.079	12.7606	8.96813	9.63093	8.63281	11.2715	10.9712	11.7091	12.1852	1.09428	0.12998
Leucine-rich repeat protein OS=Giardia intestinalis (strain ATCC 50803 / WB clone C6) OX=184922 GN=GL50803_0011684 PE=4 SV=1	E2RU78	0.39	7.57408	24.3742	24.1638	21.2074	5.64507	18.5923	6.09242	7.63281	17.2389	14.2445	15.2604	19.3677	8.57408	25.3742	25.1638	22.2074	6.64507	19.5923	7.09242	8.63281	18.2389	15.2445	16.2604	20.3677	0.79806	-0.325432
WD-40 repeat protein OS=Giardia intestinalis (strain ATCC 50803 / WB clone C6) OX=184922 GN=GL50803_0016264 PE=4 SV=1	A8BS78	0.39	0	0	1.67804	0.831663	0	0	0	0	0	0	0.803181	0	1	1	2.67804	1.83166	1	1	1	1	1	1	1.80318	1	0.799461	-0.3229
Variant-specific surface protein (Fragment) OS=Giardia intestinalis OX=5741 GN=DHA2_150135 PE=4 SV=1	V6T8G5	0.39	0	0.683685	0.311636	0.0594045	0	0.758869	0	1.40194	0.430972	0.271324	0	1.28689	1	1.68368	1.31164	1.0594	1	1.75887	1	2.40194	1.43097	1.27132	1	2.28689	1.2019	0.265312
Ankyrin repeat protein OS=Giardia intestinalis OX=5741 GN=DHA2_7021 PE=4 SV=1	V6TI86	0.39	0	1.66946	0	3.32665	0	0.531208	0	0	1.72389	0.474817	0	0	1	2.66946	1	4.32665	1	1.53121	1	1	2.72389	1.47482	1	1	0.711241	-0.49159
Group of VSP OS=Giardia intestinalis (strain ATCC 50803 / WB clone C6) OX=184922 GN=GL50803_00113357 PE=4 SV=1+1	A0A644F7F2 (+1)	0.39	0	2.33725	1.56617	0	0	1.06242	0	0	1.0056	0.633089	0	0.900823	1	3.33725	2.56617	1	1	2.06242	1	1	2.0056	1.63309	1	1.90082	0.778738	-0.36079
Phosphatidylinositol transfer protein alpha isoform OS=Giardia intestinalis (strain ATCC 50803 / WB clone C6) OX=184922 GN=GL50803_004197 PE=4 SV=1	A8BQI1	0.39	16.0949	17.6963	14.0956	12.267	18.3465	22.5764	22.085	12.5396	23.488	13.5323	20.2803	22.2954	17.0949	18.6963	15.0956	13.267	19.3465	23.5764	23.085	13.5396	24.488	14.5323	21.2803	23.2954	1.12275	0.16704
Nucleolar GTP-binding protein 1 OS=Giardia intestinalis (strain ATCC 50803 / WB clone C6) OX=184922 GN=GL50803_0016371 PE=3 SV=1	A8BMM8	0.39	1.89352	2.00336	3.02048	5.40581	0	0.531208	1.5231	0	0.430972	0.949634	3.21273	1.80165	2.89352	3.00336	4.02048	6.40581	1	1.53121	2.5231	1	1.43097	1.94963	4.21273	2.80165	0.738189	-0.437939
Serine/threonine-protein kinase NEK OS=Giardia intestinalis OX=5741 GN=GSB_17231 PE=4 SV=1	V6TW43	0.39	0.94676	2.50419	1.67804	3.74248	0	2.39044	2.28466	1.0904	3.01681	2.8489	2.81114	2.47726	1.94676	3.50419	2.67804	4.74248	1	3.39044	3.28466	2.0904	4.01681	3.8489	3.81114	3.47726	1.18927	0.250082
Adaptor protein complex large chain subunit BetaA OS=Giardia intestinalis (strain ATCC 50803 / WB clone C6) OX=184922 GN=GL50803_0015339 PE=3 SV=1	E2RU20	0.39	0	6.67785	3.35608	4.57415	0	4.24967	0	0	2.58583	5.22299	2.00795	1.80165	1	7.67785	4.35608	5.57415	1	5.24967	1	1	3.58583	6.22299	3.00795	2.80165	0.70877	-0.496611
Uncharacterized protein OS=Giardia intestinalis (strain ATCC 50803 / WB clone C6) OX=184922 GN=GL50803_0011129 PE=3 SV=1	A8BUY9	0.39	0	11.3523	8.0546	8.31663	0	7.43692	6.09242	8.72321	11.2053	7.59707	8.03181	4.95453	1	12.3523	9.0546	9.31663	1	8.43692	7.09242	9.72321	12.2053	8.59707	9.03181	5.95453	1.27803	0.353921
Uncharacterized protein OS=Giardia intestinalis (strain ATCC 50803 / WB clone C6) OX=184922 GN=GL50803_0016159 PE=4 SV=1	A8BX15	0.39	0	1.66946	1.00683	3.32665	0	0	0	0	0.430972	0.474817	0	1.80165	1	2.66946	2.00683	4.32665	1	1	1	1	1.43097	1.47482	1	2.80165	0.725442	-0.463068
Ribosomal protein L4 OS=Giardia intestinalis (strain P15) OX=658858 GN=GLP15_3622 PE=3 SV=1	E1F674	0.39	8.52084	10.0168	30.5404	36.3853	12.7014	16.9987	25.1312	9.81361	18.9628	22.079	34.9384	38.5102	9.52084	11.0168	31.5404	37.3853	13.7014	17.9987	26.1312	10.8136	19.9628	23.079	35.9384	39.5102	1.28286	0.35936
Uncharacterized protein OS=Giardia intestinalis (strain ATCC 50581 / GS clone H7) OX=598745 GN=GL50581_3059 PE=4 SV=1	C6LWA1	0.39	1.89352	1.50252	0	2.70291	0	1.06242	1.5231	1.0904	0.430972	0.237408	0.401591	0.900823	2.89352	2.50252	1	3.70291	1	2.06242	2.5231	2.0904	1.43097	1.23741	1.40159	1.90082	0.804195	-0.314383
Ribokinase OS=Giardia intestinalis (strain ATCC 50803 / WB clone C6) OX=184922 GN=GL50803_0015297 PE=1 SV=1	A8B6Y7	0.39	11.3611	5.34228	5.36973	9.35621	7.05634	7.17131	12.9464	7.08761	10.7743	7.83448	7.22863	7.20658	12.3611	6.34228	6.36973	10.3562	8.05634	8.17131	13.9464	8.08761	11.7743	8.83448	8.22863	8.20658	1.14366	0.193657
Uncharacterized protein OS=Giardia intestinalis (strain ATCC 50803 / WB clone C6) OX=184922 GN=GL50803_0016602 PE=4 SV=1	A8B942	0.39	0	1.66946	2.34926	8.73246	0	0.531208	0	1.0904	0.430972	0.474817	2.00795	1.80165	1	2.66946	3.34926	9.73246	1	1.53121	1	2.0904	1.43097	1.47482	3.00795	2.80165	0.612257	-0.70779
Hydrolase, putative OS=Giardia intestinalis (strain ATCC 50803 / WB clone C6) OX=184922 GN=GL50803_0012220 PE=4 SV=1	A8BPW1	0.39	5.68056	2.00336	0.335608	0.415832	2.82254	1.06242	3.04621	0	0.861945	0.474817	2.00795	0.900823	6.68056	3.00336	1.33561	1.41583	3.82254	2.06242	4.04621	1	1.86194	1.47482	3.00795	1.90082	0.72552	-0.462913
Peptidylprolyl isomerase OS=Giardia intestinalis OX=5741 GN=GSB_10570 PE=4 SV=1	V6U835	0.39	6.62732	4.00671	4.36291	7.48497	4.23381	4.24967	5.33087	3.2712	7.32653	4.51076	7.83102	8.10741	7.62732	5.00671	5.36291	8.48497	5.23381	5.24967	6.33087	4.2712	8.32653	5.51076	8.83102	9.10741	1.14642	0.197133
Heat shock protein 70 (Fragment) OS=Giardia intestinalis OX=5741 GN=DHA2_17121 PE=3 SV=1	V6TK06	0.4	206.394	128.883	114.778	101.463	189.11	111.554	150.787	118.854	131.016	101.136	118.469	128.818	207.394	129.883	115.778	102.463	190.11	112.554	151.787	119.854	132.016	102.136	119.469	129.818	0.879861	-0.184653
Importin beta-3 subunit OS=Giardia intestinalis (strain ATCC 50581 / GS clone H7) OX=598745 GN=GL50581_1866 PE=4 SV=1	C6LSX3	0.4	7.57408	6.34396	4.53071	3.32665	12.7014	7.96813	6.85397	5.9972	7.7575	5.93521	4.01591	4.0537	8.57408	7.34396	5.53071	4.32665	13.7014	8.96813	7.85397	6.9972	8.7575	6.93521	5.01591	5.0537	0.838343	-0.254387
Dynein light chain OS=Giardia intestinalis (strain ATCC 50803 / WB clone C6) OX=184922 GN=GL50803_007578 PE=4 SV=1	A8BSJ2	0.4	0	3.67282	0.335608	1.24749	0	1.59363	0	0	2.58583	0.474817	0	0	1	4.67282	1.33561	2.24749	1	2.59363	1	1	3.58583	1.47482	1	1	0.705134	-0.504031
V-type proton ATPase subunit C OS=Giardia intestinalis (strain ATCC 50803 / WB clone C6) OX=184922 GN=GL50803_0087058 PE=3 SV=1	A8BB76	0.4	1.89352	12.354	8.39021	5.82164	5.64507	10.6242	3.04621	3.2712	11.2053	8.07189	6.02386	1.80165	2.89352	13.354	9.39021	6.82164	6.64507	11.6242	4.04621	4.2712	12.2053	9.07189	7.02386	2.80165	0.777077	-0.36387
Dynein heavy chain OS=Giardia intestinalis (strain P15) OX=658858 GN=GLP15_1633 PE=4 SV=1	E1EXL6	0.4	4.7338	12.4208	17.9215	13.7224	5.64507	10.093	3.04621	4.3616	9.17253	13.6272	9.83897	10.5847	5.7338	13.4208	18.9215	14.7224	6.64507	11.093	4.04621	5.3616	10.1725	14.6272	10.839	11.5847	0.802863	-0.316774
Molybdopterin biosynthesis MoeB protein OS=Giardia intestinalis (strain P15) OX=658858 GN=GLP15_2683 PE=4 SV=1	E1F487	0.4	0	0.333893	0	0	0	0	3.04621	0	0	0	0	0	1	1.33389	1	1	1	1	4.04621	1	1	1	1	1	1.42822	0.514221
Glycylpeptide N-tetradecanoyltransferase OS=Giardia intestinalis (strain P15) OX=658858 GN=GLP15_3456 PE=3 SV=1	E1F0C7	0.4	0	1.33557	0.335608	2.91082	0	2.12483	0	1.0904	0.861945	1.42445	0.401591	0	1	2.33557	1.33561	3.91082	1	3.12483	1	2.0904	1.86194	2.42445	1.40159	1	0.769538	-0.377936
p-loop containing nucleoside triphosphate hydrolase superfamily protein OS=Giardia intestinalis OX=5741 GN=GSB_13478 PE=3 SV=1	V6TVQ4	0.4	1.89352	0.667785	0.671217	1.66333	2.82254	0	1.5231	0	0.430972	0	2.00795	0.900823	2.89352	1.66779	1.67122	2.66333	3.82254	1	2.5231	1	1.43097	1	3.00795	1.90082	0.791846	-0.336708
Uncharacterized protein OS=Giardia intestinalis (strain ATCC 50803 / WB clone C6) OX=184922 GN=GL50803_0014400 PE=4 SV=1	D3KGH1	0.4	1.89352	4.00671	2.68487	5.40581	0	3.18725	1.5231	1.0904	3.01681	3.32372	2.00795	1.80165	2.89352	5.00671	3.68487	6.40581	1	4.18725	2.5231	2.0904	4.01681	4.32372	3.00795	2.80165	0.809539	-0.304827
CoA-disulfide reductase NAD(P)H OS=Giardia intestinalis OX=5741 GN=DHA2_33769 PE=4 SV=1	V6TIK0	0.4	23.0378	23.5951	30.876	24.6727	43.2789	31.5184	26.9082	45.2516	31.8201	47.1652	24.0954	28.6762	24.0378	24.5951	31.876	25.6727	44.2789	32.5184	27.9082	46.2516	32.8201	48.1652	25.0954	29.6762	1.14722	0.19814
Ubiquitin-conjugating enzyme E2 OS=Giardia intestinalis OX=5741 GN=DHA2_151783 PE=3 SV=1	V6TGB1	0.4	0	0.333893	1.00683	0	0	1.06242	0	0	2.15486	0.949634	1.60636	0	1	1.33389	2.00683	1	1	2.06242	1	1	3.15486	1.94963	2.60636	1	1.27463	0.350075
Methyltransferase domain-containing protein OS=Giardia intestinalis (strain ATCC 50803 / WB clone C6) OX=184922 GN=GL50803_0032697 PE=4 SV=1	A8BQ80	0.4	0	0.333893	1.00683	1.66333	0	0.531208	0	0	2.15486	1.42445	3.21273	0	1	1.33389	2.00683	2.66333	1	1.53121	1	1	3.15486	2.42445	4.21273	1	1.34155	0.423903
Coiled-coil protein OS=Giardia intestinalis (strain ATCC 50581 / GS clone H7) OX=598745 GN=GL50581_622 PE=4 SV=1	C6LPF7	0.4	1.89352	0	0	0	0	0	0	0	0.215486	0	0	0	2.89352	1	1	1	1	1	1	1	1.21549	1	1	1	0.787416	-0.344802
Serine/threonine protein kinase OS=Giardia intestinalis OX=5741 GN=DHA2_17139 PE=4 SV=1	V6TGA0	0.4	0	0	1.34243	0.831663	0	0	0	0	0.430972	0	0.401591	0	1	1	2.34243	1.83166	1	1	1	1	1.43097	1	1.40159	1	0.83588	-0.258632
Proteasome subunit beta OS=Giardia intestinalis OX=5741 GN=DHA2_3209 PE=3 SV=1	V6TC75	0.4	0	1.33557	0	0.831663	0	0	0	0	0.430972	0	0.401591	0	1	2.33557	1	1.83166	1	1	1	1	1.43097	1	1.40159	1	0.836582	-0.257421
Cathepsin L OS=Giardia intestinalis (strain P15) OX=658858 GN=GLP15_4486 PE=3 SV=1	E1F814	0.4	1.89352	2.83809	2.18145	1.24749	4.23381	1.59363	4.56931	7.63281	1.29292	3.32372	1.00398	2.02685	2.89352	3.83809	3.18145	2.24749	5.23381	2.59363	5.56931	8.63281	2.29292	4.32372	2.00398	3.02685	1.29326	0.371008
Uncharacterized protein OS=Giardia intestinalis OX=5741 GN=DHA2_17255 PE=4 SV=1	V6TIB7	0.4	1.89352	10.3507	4.0273	8.73246	0	4.78088	1.5231	1.0904	8.18847	3.32372	4.01591	1.35123	2.89352	11.3507	5.0273	9.73246	1	5.78088	2.5231	2.0904	9.18847	4.32372	5.01591	2.35123	0.712392	-0.489256
Ubiquitinyl hydrolase 1 OS=Giardia intestinalis (strain ATCC 50803 / WB clone C6) OX=184922 GN=GL50803_00102710 PE=3 SV=1	A8B354	0.4	0	2.00336	2.01365	3.32665	0	1.59363	0	0	3.01681	0.474817	1.60636	0	1	3.00336	3.01365	4.32665	1	2.59363	1	1	4.01681	1.47482	2.60636	1	0.742972	-0.42862
Ribonucloprotein OS=Giardia intestinalis (strain ATCC 50803 / WB clone C6) OX=184922 GN=GL50803_0011287 PE=1 SV=1	A8BMJ0	0.4	0	2.67114	1.34243	2.91082	0	2.12483	0	0	2.15486	1.42445	0.803181	1.35123	1	3.67114	2.34243	3.91082	1	3.12483	1	1	3.15486	2.42445	1.80318	2.35123	0.77969	-0.359028
ER lumen protein retaining receptor OS=Giardia intestinalis OX=5741 GN=DHA2_4502 PE=3 SV=1	V6TL11	0.4	0	0	0.671217	0	0	0.531208	0	0	0.430972	0	0	0	1	1	1.67122	1	1	1.53121	1	1	1.43097	1	1	1	0.89289	-0.163446
GTP-binding protein OS=Giardia intestinalis (strain ATCC 50803 / WB clone C6) OX=184922 GN=GL50803_17149 PE=4 SV=1	A8BSJ4	0.4	0	0.667785	1.00683	0.415832	0	0.531208	0	0	1.72389	0.949634	1.20477	0.450412	1	1.66779	2.00683	1.41583	1	1.53121	1	1	2.72389	1.94963	2.20477	1.45041	1.198	0.260624
Uncharacterized protein OS=Giardia intestinalis (strain ATCC 50803 / WB clone C6) OX=184922 GN=GL50803_15154 PE=4 SV=1	D3KGF7	0.4	1.89352	2.00336	2.18145	2.91082	0	0.796813	1.5231	0	1.93938	1.42445	1.80716	0.225206	2.89352	3.00336	3.18145	3.91082	1	1.79681	2.5231	1	2.93938	2.42445	2.80716	1.22521	0.818404	-0.289115
Giardin subunit alpha-9 OS=Giardia intestinalis OX=5741 PE=3 SV=1	Q4VPP0	0.4	3.78704	11.0185	3.69169	8.31663	5.64507	11.1554	7.61552	10.904	5.17167	2.37408	4.81909	2.70247	4.78704	12.0185	4.69169	9.31663	6.64507	12.1554	8.61552	11.904	6.17167	3.37408	5.81909	3.70247	0.797892	-0.325734
Uncharacterized protein OS=Giardia intestinalis (strain ATCC 50581 / GS clone H7) OX=598745 GN=GL50581_3921 PE=4 SV=1	C6LYP3	0.4	0	0.333893	0.671217	0	0	0.796813	0	0	0.646458	0	0.200795	0	1	1.33389	1.67122	1	1	1.79681	1	1	1.64646	1	1.2008	1	0.877637	-0.188304
Ankyrin repeat protein 1 OS=Giardia intestinalis (strain ATCC 50803 / WB clone C6) OX=184922 GN=GL50803_008465 PE=4 SV=1	A8B1S5	0.4	0	0	0.335608	0	0	0	0	0	0	0.474817	0	0.450412	1	1	1.33561	1	1	1	1	1	1	1.47482	1	1.45041	1.09306	0.128378
26S protease regulatory subunit 8 OS=Giardia intestinalis (strain ATCC 50803 / WB clone C6) OX=184922 GN=GL50803_0017106 PE=3 SV=1	A8BJ82	0.4	0	5.67617	5.03413	7.9008	0	3.18725	1.5231	0	2.58583	2.37408	5.62227	1.80165	1	6.67617	6.03413	8.9008	1	4.18725	2.5231	1	3.58583	3.37408	6.62227	2.80165	0.716119	-0.481728
Spastin OS=Giardia intestinalis (strain ATCC 50581 / GS clone H7) OX=598745 GN=GL50581_3311 PE=4 SV=1	C6LWZ6	0.4	0	0	0	0.138611	0	0.177069	0	0	0.430972	0	0.133864	0.150137	1	1	1	1.13861	1	1.17707	1	1	1.43097	1	1.13386	1.15014	1.06322	0.0884435
Clathrin heavy chain OS=Giardia intestinalis OX=5741 GN=GSB_102108 PE=3 SV=1	V6TZT4	0.4	1.89352	7.01175	10.6556	7.06914	8.46761	6.68437	3.04621	4.089	5.88995	9.45677	5.72267	5.85535	2.89352	8.01175	11.6556	8.06914	9.46761	7.68437	4.04621	5.089	6.88995	10.4568	6.72267	6.85535	0.838391	-0.254305
Deoxyribonuclease, TatD family OS=Giardia intestinalis (strain ATCC 50803 / WB clone C6) OX=184922 GN=GL50803_0095789 PE=4 SV=1	A8BYL9	0.4	0	2.00336	0.671217	0.415832	0	0.531208	0	0	1.29292	0	0.401591	0	1	3.00336	1.67122	1.41583	1	1.53121	1	1	2.29292	1	1.40159	1	0.799711	-0.32245
ARF3 OS=Giardia intestinalis (strain P15) OX=658858 GN=GLP15_5178 PE=3 SV=1	E1EWA8	0.4	0	2.00336	0.671217	0.415832	0	0.531208	0	0	1.29292	0	0.401591	0	1	3.00336	1.67122	1.41583	1	1.53121	1	1	2.29292	1	1.40159	1	0.799711	-0.32245
VSP OS=Giardia intestinalis (strain P15) OX=658858 GN=GLP15_4550 PE=4 SV=1	E1F9N1	0.41	1.89352	0	0.167804	0	0	0	0	0	0	0	0.401591	0	2.89352	1	1.1678	1	1	1	1	1	1	1	1.40159	1	0.794112	-0.332586
Chaperone protein DnaJ subfamily C OS=Giardia intestinalis (strain ATCC 50803 / WB clone C6) OX=184922 GN=GL50803_0016406 PE=4 SV=1	A8BQ93	0.41	0	1.00168	1.67804	0.415832	0	0	0	0	0	0.949634	0	0.450412	1	2.00168	2.67804	1.41583	1	1	1	1	1	1.94963	1	1.45041	0.813589	-0.297627
Calmodulin OS=Giardia intestinalis (strain ATCC 50581 / GS clone H7) OX=598745 GN=GL50581_2793 PE=4 SV=1	E2RTT3	0.41	0	5.67617	5.03413	0.415832	0	7.43692	0	0	6.03361	1.42445	2.40954	0	1	6.67617	6.03413	1.41583	1	8.43692	1	1	7.03361	2.42445	3.40954	1	0.645995	-0.630405
Kinesin-14 OS=Giardia intestinalis (strain ATCC 50803 / WB clone C6) OX=184922 GN=GL50803_0013797 PE=3 SV=1	A8BN64	0.41	0	1.33557	1.00683	1.24749	0	0	0	0	0	0.949634	0	0.900823	1	2.33557	2.00683	2.24749	1	1	1	1	1	1.94963	1	1.90082	0.818618	-0.288738
FHA domain-containing protein OS=Giardia intestinalis (strain ATCC 50803 / WB clone C6) OX=184922 GN=GL50803_006615 PE=4 SV=1	D3KI29	0.41	0	0	0.335608	1.24749	0	0	0	0	0	0	0	0.450412	1	1	1.33561	2.24749	1	1	1	1	1	1	1	1.45041	0.85063	-0.233397
Ribulose-phosphate 3-epimerase OS=Giardia intestinalis (strain ATCC 50803 / WB clone C6) OX=184922 GN=GL50803_0010324 PE=3 SV=1	A8B2G9	0.41	5.68056	5.34228	2.01365	10.8116	2.82254	6.3745	4.56931	4.3616	5.17167	3.32372	4.81909	4.0537	6.68056	6.34228	3.01365	11.8116	3.82254	7.3745	5.56931	5.3616	6.17167	4.32372	5.81909	5.0537	0.827224	-0.27365
Uncharacterized protein OS=Giardia intestinalis (strain ATCC 50803 / WB clone C6) OX=184922 GN=GL50803_0034179 PE=4 SV=1	A8B4K9	0.41	0	3.33893	1.67804	2.49499	0	2.12483	0	0	2.15486	1.89927	1.20477	0.900823	1	4.33893	2.67804	3.49499	1	3.12483	1	1	3.15486	2.89927	2.20477	1.90082	0.777635	-0.362834
Alpha-19 giardin OS=Giardia intestinalis (strain ATCC 50803 / WB clone C6) OX=184922 GN=GL50803_004026 PE=4 SV=1	E2RTW5	0.41	3.78704	12.6879	8.0546	8.73246	11.2901	11.1554	10.6617	22.8984	9.91236	9.49634	8.835	7.657	4.78704	13.6879	9.0546	9.73246	12.2901	12.1554	11.6617	23.8984	10.9124	10.4963	9.835	8.657	1.22288	0.290281
Peptidylprolyl isomerase OS=Giardia intestinalis (strain P15) OX=658858 GN=GLP15_730 PE=4 SV=1	E1F402	0.41	5.68056	5.67617	7.38338	4.98998	0	11.1554	4.56931	4.3616	8.61945	6.17262	10.0398	10.8099	6.68056	6.67617	8.38338	5.98998	1	12.1554	5.56931	5.3616	9.61945	7.17262	11.0398	11.8099	1.23693	0.306768
Uncharacterized protein OS=Giardia intestinalis OX=5741 GN=DHA2_150117 PE=4 SV=1	V6TLP0	0.41	0	0.667785	0.671217	0.415832	0	1.06242	0	1.0904	1.29292	0.949634	0.401591	0.450412	1	1.66779	1.67122	1.41583	1	2.06242	1	2.0904	2.29292	1.94963	1.40159	1.45041	1.15512	0.208039
Ankyrin repeat protein 1 OS=Giardia intestinalis (strain ATCC 50803 / WB clone C6) OX=184922 GN=GL50803_0023235 PE=4 SV=1	A8BBX9	0.41	0	3.00503	0.671217	0.415832	0	1.59363	0	0	0.430972	0.474817	1.20477	0.900823	1	4.00503	1.67122	1.41583	1	2.59363	1	1	1.43097	1.47482	2.20477	1.90082	0.771146	-0.374924
Dynein heavy chain, putative OS=Giardia intestinalis (strain ATCC 50803 / WB clone C6) OX=184922 GN=GL50803_00100906 PE=3 SV=1	A8BUK9	0.41	0	5.35341	5.67178	4.01971	0	1.50509	0	0.5452	2.06148	4.44745	1.60636	1.50137	1	6.35341	6.67178	5.01971	1	2.50509	1	1.5452	3.06148	5.44745	2.60636	2.50137	0.716713	-0.480533
Uncharacterized protein OS=Giardia intestinalis OX=5741 GN=DHA2_10882 PE=4 SV=1	V6THL0	0.41	10.4144	11.8532	9.56484	19.5441	5.64507	12.749	11.4233	11.4492	17.0234	11.8704	15.662	13.2871	11.4144	12.8532	10.5648	20.5441	6.64507	13.749	12.4233	12.4492	18.0234	12.8704	16.662	14.2871	1.14445	0.194653
Signal receptor alpha subunit OS=Giardia intestinalis OX=5741 PE=4 SV=1	O97446	0.41	1.89352	1.66946	3.35608	2.07916	0	1.06242	0	0	2.15486	0.949634	2.00795	1.80165	2.89352	2.66946	4.35608	3.07916	1	2.06242	1	1	3.15486	1.94963	3.00795	2.80165	0.804083	-0.314583
Kelch repeat-containing protein OS=Giardia intestinalis (strain ATCC 50803 / WB clone C6) OX=184922 GN=GL50803_0015054 PE=4 SV=1	A8BQU3	0.41	0	13.0218	16.7804	9.97996	4.23381	16.2019	5.33087	8.17801	12.4982	20.1797	14.4573	18.2417	1	14.0218	17.7804	10.98	5.23381	17.2019	6.33087	9.17801	13.4982	21.1797	15.4573	19.2417	1.28192	0.358302
Ankyrin repeat protein 1 OS=Giardia intestinalis (strain ATCC 50803 / WB clone C6) OX=184922 GN=GL50803_0032778 PE=4 SV=1	A8BXE6	0.41	9.4676	7.17869	5.20193	10.6037	0	13.2802	6.85397	7.08761	22.8415	6.41003	17.0676	4.0537	10.4676	8.17869	6.20193	11.6037	1	14.2802	7.85397	8.08761	23.8415	7.41003	18.0676	5.0537	1.3592	0.44276
Uncharacterized protein OS=Giardia intestinalis (strain ATCC 50803 / WB clone C6) OX=184922 GN=GL50803_006469 PE=4 SV=1	A8B3S5	0.41	3.78704	3.00503	5.03413	3.32665	11.2901	7.43692	9.13863	5.452	5.17167	6.17262	6.02386	9.90905	4.78704	4.00503	6.03413	4.32665	12.2901	8.43692	10.1386	6.452	6.17167	7.17262	7.02386	10.9091	1.2003	0.263394
Uncharacterized protein OS=Giardia intestinalis OX=5741 GN=DHA2_152301 PE=4 SV=1	V6TJU7	0.41	0	0.333893	0	0	0	0	0	0	0.430972	0.474817	0	0	1	1.33389	1	1	1	1	1	1	1.43097	1.47482	1	1	1.09029	0.124714
tRNA (adenine(58)-N(1))-methyltransferase non-catalytic subunit TRM6 OS=Giardia intestinalis (strain ATCC 50803 / WB clone C6) OX=184922 GN=GL50803_2323 PE=3 SV=1	A8B9U9	0.41	0	2.67114	2.34926	2.49499	0	0.531208	0	0	1.72389	1.42445	1.60636	0	1	3.67114	3.34926	3.49499	1	1.53121	1	1	2.72389	2.42445	2.60636	1	0.765645	-0.385253
RING-type zinc-finger domain-containing protein OS=Giardia intestinalis (strain ATCC 50803 / WB clone C6) OX=184922 GN=GL50803_0016157 PE=4 SV=1	D3KI79	0.41	0	2.33725	2.01365	4.98998	0	1.06242	0	2.1808	3.87875	3.32372	3.21273	2.70247	1	3.33725	3.01365	5.98998	1	2.06242	1	3.1808	4.87875	4.32372	4.21273	3.70247	1.29843	0.376764
Uncharacterized protein OS=Giardia intestinalis (strain ATCC 50803 / WB clone C6) OX=184922 GN=GL50803_00112893 PE=4 SV=1	A8BXC6	0.41	1.89352	1.00168	0	0.415832	0	0.531208	0	0	1.72389	0	0	0	2.89352	2.00168	1	1.41583	1	1.53121	1	1	2.72389	1	1	1	0.78477	-0.349659
ANK_REP_REGION domain-containing protein OS=Giardia intestinalis OX=5741 GN=DHA2_152611 PE=4 SV=1	V6TD34	0.41	0	0.333893	0.335608	0	0	0	0	0	0.430972	0	0.401591	0.450412	1	1.33389	1.33561	1	1	1	1	1	1.43097	1	1.40159	1.45041	1.09198	0.126949
Group of Cathepsin B OS=Giardia intestinalis (strain ATCC 50803 / WB clone C6) OX=184922 GN=GL50803_0010217 PE=3 SV=1+1	A8BKX9 (+1)	0.41	0	0	0.335608	0	0	0	0	0	0.430972	0.474817	0	0	1	1	1.33561	1	1	1	1	1	1.43097	1.47482	1	1	1.09	0.124323
Shwachman-Bodian-Diamond protein OS=Giardia intestinalis (strain ATCC 50803 / WB clone C6) OX=184922 GN=GL50803_0040521 PE=4 SV=1	A0A644EXU7	0.41	3.78704	5.34228	6.37656	6.23747	0	5.31208	3.04621	6.5424	6.46458	6.64743	5.22068	4.95453	4.78704	6.34228	7.37656	7.23747	1	6.31208	4.04621	7.5424	7.46458	7.64743	6.22068	5.95453	1.17608	0.233986
Uncharacterized protein OS=Giardia intestinalis (strain ATCC 50803 / WB clone C6) OX=184922 GN=GL50803_12999 PE=4 SV=1	A8BGJ3	0.41	3.78704	8.68121	17.116	2.91082	25.4028	12.749	9.13863	7.63281	8.18847	10.446	7.63022	9.45864	4.78704	9.68121	18.116	3.91082	26.4028	13.749	10.1386	8.63281	9.18847	11.446	8.63022	10.4586	0.763171	-0.389921
Nuclear transport factor 2 OS=Giardia intestinalis OX=5741 GN=DHA2_6724 PE=4 SV=1	V6TBG2	0.41	1.89352	3.67282	3.69169	5.40581	11.2901	5.31208	9.13863	5.452	6.03361	5.6978	4.01591	9.00823	2.89352	4.67282	4.69169	6.40581	12.2901	6.31208	10.1386	6.452	7.03361	6.6978	5.01591	10.0082	1.21682	0.283118
IFT complex A OS=Giardia intestinalis (strain ATCC 50803 / WB clone C6) OX=184922 GN=GL50803_0017251 PE=4 SV=1	A8BAF1	0.41	0	0.333893	0.503413	1.66333	0	0	0	0	0.215486	0.237408	0.602386	0	1	1.33389	1.50341	2.66333	1	1	1	1	1.21549	1.23741	1.60239	1	0.829971	-0.268867
Helicase OS=Giardia intestinalis (strain ATCC 50803 / WB clone C6) OX=184922 GN=GL50803_0017146 PE=4 SV=1	A8B488	0.41	0	2.33725	2.01365	5.40581	0	0	0	0	2.58583	0.949634	0.401591	0.900823	1	3.33725	3.01365	6.40581	1	1	1	1	3.58583	1.94963	1.40159	1.90082	0.687826	-0.539884
NOD3 protein, putative OS=Giardia intestinalis (strain ATCC 50803 / WB clone C6) OX=184922 GN=GL50803_004165 PE=4 SV=1	A8B4Q1	0.41	0	0	0	0.207916	0	0	1.5231	0	0	0	0	0	1	1	1	1.20792	1	1	2.5231	1	1	1	1	1	1.21186	0.277219
Uncharacterized protein OS=Giardia intestinalis OX=5741 GN=DHA2_8608 PE=4 SV=1	V6TKN7	0.41	0	1.00168	1.67804	2.49499	0	0	0	0	0.430972	1.42445	0.401591	0.450412	1	2.00168	2.67804	3.49499	1	1	1	1	1.43097	2.42445	1.40159	1.45041	0.779208	-0.359919
VSP OS=Giardia intestinalis (strain ATCC 50803 / WB clone C6) OX=184922 GN=GL50803_0050289 PE=4 SV=1	A0A644F2G9	0.41	0	2.00336	0.335608	0	0	1.06242	0	3.2712	0.861945	0.949634	0.803181	0.450412	1	3.00336	1.33561	1	1	2.06242	1	4.2712	1.86194	1.94963	1.80318	1.45041	1.31219	0.391974
Nucleolar GTPase OS=Giardia intestinalis (strain P15) OX=658858 GN=GLP15_3870 PE=4 SV=1	E1F1A4	0.41	0	1.50252	1.67804	3.32665	0	1.85923	0.761552	0.5452	0.861945	0.712225	1.60636	1.12603	1	2.50252	2.67804	4.32665	1	2.85923	1.76155	1.5452	1.86194	1.71223	2.60636	2.12603	0.808364	-0.306923
Giardin subunit alpha-8 OS=Giardia intestinalis OX=5741 PE=3 SV=1	Q4VPP9	0.41	0	0.333893	0	0.415832	0	0	0	0	0.861945	0.949634	0	0	1	1.33389	1	1.41583	1	1	1	1	1.86194	1.94963	1	1	1.15732	0.210785
Glyceraldehyde-3-phosphate dehydrogenase 1 OS=Giardia intestinalis OX=5741 GN=GAP1 PE=3 SV=1	P53429	0.41	53.0186	105.009	130.887	103.126	73.386	74.9004	81.4861	84.5061	113.777	93.5389	131.521	106.522	54.0186	106.009	131.887	104.126	74.386	75.9004	82.4861	85.5061	114.777	94.5389	132.521	107.522	1.13	0.176325
Eukaryotic translation initiation factor 5A OS=Giardia intestinalis (strain ATCC 50803 / WB clone C6) OX=184922 GN=GL50803_0014614 PE=3 SV=1	A8BZ89	0.41	94.676	47.4128	47.6564	24.5341	59.2733	48.34	54.8318	32.712	37.9256	47.4817	42.167	54.9502	95.676	48.4128	48.6564	25.5341	60.2733	49.34	55.8318	33.712	38.9256	48.4817	43.167	55.9502	0.841948	-0.248198
Spastin OS=Giardia intestinalis (strain P15) OX=658858 GN=GLP15_1930 PE=4 SV=1	E1F631	0.41	0	0	0	0.762358	0	0.177069	0	0	0	0	0.133864	0.150137	1	1	1	1.76236	1	1.17707	1	1	1	1	1.13386	1.15014	0.90555	-0.143133
Uncharacterized protein OS=Giardia intestinalis OX=5741 GN=DHA2_150025 PE=4 SV=1	V6TIA6	0.41	3.78704	2.33725	3.35608	2.49499	8.46761	2.65604	3.04621	5.452	2.15486	2.8489	1.20477	2.70247	4.78704	3.33725	4.35608	3.49499	9.46761	3.65604	4.04621	6.452	3.15486	3.8489	2.20477	3.70247	0.804468	-0.313894
Kinase, NEK OS=Giardia intestinalis (strain ATCC 50803 / WB clone C6) OX=184922 GN=GL50803_0095549 PE=4 SV=1	A8B386	0.41	0	0.333893	0.335608	0.831663	0	2.12483	0	0	0.861945	0.474817	0	0.450412	1	1.33389	1.33561	1.83166	1	3.12483	1	1	1.86194	1.47482	1	1.45041	0.808973	-0.305836
Ankyrin repeat protein OS=Giardia intestinalis OX=5741 GN=DHA2_150646 PE=4 SV=1	V6TIG4	0.41	5.68056	4.17366	2.01365	2.28707	0	5.31208	3.80776	2.726	9.05042	2.61149	7.02784	1.80165	6.68056	5.17366	3.01365	3.28707	1	6.31208	4.80776	3.726	10.0504	3.61149	8.02784	2.80165	1.29678	0.374935
Peptidyl-prolyl cis-trans isomerase OS=Giardia intestinalis (strain P15) OX=658858 GN=GLP15_5143 PE=3 SV=1	E1EW75	0.41	70.0602	23.3725	36.0779	124.334	36.693	32.4037	49.5009	38.7092	34.2623	31.3379	42.5686	45.942	71.0602	24.3725	37.0779	125.334	37.693	33.4037	50.5009	39.7092	35.2623	32.3379	43.5686	46.942	0.75491	-0.405623
5'-AMP-activated protein kinase, beta subunit OS=Giardia intestinalis OX=5741 GN=DHA2_101919 PE=3 SV=1	V6TC77	0.41	1.89352	0.667785	0.671217	0.415832	0	1.06242	0	0	0.430972	0.949634	0.803181	0.900823	2.89352	1.66779	1.67122	1.41583	1	2.06242	1	1	1.43097	1.94963	1.80318	1.90082	0.848175	-0.237566
Uncharacterized protein OS=Giardia intestinalis (strain ATCC 50803 / WB clone C6) OX=184922 GN=GL50803_0014960 PE=3 SV=1	A8BHG9	0.41	0	0.667785	0.335608	0.831663	0	0	0	0	0	0	0.803181	0	1	1.66779	1.33561	1.83166	1	1	1	1	1	1	1.80318	1	0.8683	-0.203734
Alcohol dehydrogenase lateral transfer candidate OS=Giardia intestinalis (strain P15) OX=658858 GN=GLP15_696 PE=4 SV=1	E1F427	0.42	2.84028	6.8448	3.8595	4.78206	4.23381	5.84329	2.28466	2.1808	7.7575	3.32372	4.61829	2.92767	3.84028	7.8448	4.8595	5.78206	5.23381	6.84329	3.28466	3.1808	8.7575	4.32372	5.61829	3.92767	0.845625	-0.241911
Kinesin-5 OS=Giardia intestinalis (strain ATCC 50803 / WB clone C6) OX=184922 GN=GL50803_0016425 PE=3 SV=1	A8BH36	0.42	0	3.83977	4.53071	3.53457	0	1.59363	0	0	2.80132	2.61149	2.40954	0.675617	1	4.83977	5.53071	4.53457	1	2.59363	1	1	3.80132	3.61149	3.40954	1.67562	0.743536	-0.427525
Uncharacterized protein OS=Giardia intestinalis (strain ATCC 50803 / WB clone C6) OX=184922 GN=GL50803_0094542 PE=4 SV=1	A8BP01	0.42	0	1.00168	2.34926	2.07916	0	1.59363	0	1.0904	1.29292	1.89927	2.81114	3.15288	1	2.00168	3.34926	3.07916	1	2.59363	1	2.0904	2.29292	2.89927	3.81114	4.15288	1.24746	0.318996
Ankyrin repeat protein 1 OS=Giardia intestinalis (strain ATCC 50803 / WB clone C6) OX=184922 GN=GL50803_0095192 PE=4 SV=1	A8B3S9	0.42	4.7338	19.6997	21.4789	12.8908	2.82254	20.1859	6.85397	13.0848	17.6699	23.5034	16.8668	26.3491	5.7338	20.6997	22.4789	13.8908	3.82254	21.1859	7.85397	14.0848	18.6699	24.5034	17.8668	27.3491	1.25642	0.329314
Phospholipid-transporting ATPase IIB, putative OS=Giardia intestinalis (strain ATCC 50803 / WB clone C6) OX=184922 GN=GL50803_00101810 PE=4 SV=1	A8BCP4	0.42	16.0949	12.0201	14.4312	9.14829	9.87888	11.9522	9.90018	3.2712	7.97299	11.1582	12.6501	17.3408	17.0949	13.0201	15.4312	10.1483	10.8789	12.9522	10.9002	4.2712	8.97299	12.1582	13.6501	18.3408	0.858762	-0.21967
ADP-ribosylation factor OS=Giardia intestinalis OX=5741 GN=DHA2_152453 PE=4 SV=1	V6TDB4	0.42	0	0	0	0.415832	0	1.06242	1.5231	2.1808	0	0	0	0	1	1	1	1.41583	1	2.06242	2.5231	3.1808	1	1	1	1	1.29762	0.375865
5'-nucleotidase family protein OS=Giardia intestinalis OX=5741 GN=DHA2_150013 PE=4 SV=1	V6TNW4	0.42	0	1.00168	0.671217	1.24749	0	0.531208	0	0	0.430972	1.42445	0	0	1	2.00168	1.67122	2.24749	1	1.53121	1	1	1.43097	2.42445	1	1	0.831121	-0.266869
Alanine aminotransferase, putative OS=Giardia intestinalis (strain ATCC 50803 / WB clone C6) OX=184922 GN=GL50803_0012150 PE=4 SV=1	A8BW60	0.42	9.4676	25.7097	28.1911	31.1874	16.9352	28.6853	21.3235	15.2656	49.1308	24.6905	38.9543	22.5206	10.4676	26.7097	29.1911	32.1874	17.9352	29.6853	22.3235	16.2656	50.1308	25.6905	39.9543	23.5206	1.21692	0.283238
Variant-specific surface protein WB/9B10-B OS=Giardia intestinalis OX=5741 PE=4 SV=1	Q95WU1	0.42	38.5016	13.145	6.77849	0.0693053	46.3837	14.2705	20.5619	29.4512	4.4072	10.2233	3.41352	7.28165	39.5016	14.145	7.77849	1.06931	47.3837	15.2705	21.5619	30.4512	5.4072	11.2233	4.41352	8.28165	0.649937	-0.621628
Ankyrin repeat protein OS=Giardia intestinalis OX=5741 GN=DHA2_21603 PE=4 SV=1	V6TH52	0.42	0	1.00168	1.00683	1.66333	0	1.06242	0	0	1.29292	0.474817	0.803181	0.450412	1	2.00168	2.00683	2.66333	1	2.06242	1	1	2.29292	1.47482	1.80318	1.45041	0.840425	-0.250809
Histidyl-tRNA synthetase OS=Giardia intestinalis (strain ATCC 50803 / WB clone C6) OX=184922 GN=GL50803_0022808 PE=4 SV=1	A8B6T4	0.42	0	6.34396	5.70534	4.57415	0	3.71846	0	3.2712	6.89556	6.64743	5.22068	6.30576	1	7.34396	6.70534	5.57415	1	4.71846	1	4.2712	7.89556	7.64743	6.22068	7.30576	1.30365	0.382557
Uncharacterized protein OS=Giardia intestinalis OX=5741 GN=DHA2_41512 PE=4 SV=1	V6TCX6	0.42	0	2.67114	1.67804	0.415832	0	1.59363	0	2.1808	1.72389	1.89927	2.00795	1.35123	1	3.67114	2.67804	1.41583	1	2.59363	1	3.1808	2.72389	2.89927	3.00795	2.35123	1.22693	0.295049
ATP-dependent RNA helicase OS=Giardia intestinalis (strain ATCC 50803 / WB clone C6) OX=184922 GN=GL50803_14098 PE=4 SV=1	A8BEM9	0.42	0	0	0.671217	1.66333	0	0	0	0	0	0	0.401591	0.450412	1	1	1.67122	2.66333	1	1	1	1	1	1	1.40159	1.45041	0.822121	-0.282578
Group of Ankyrin repeat protein 1 OS=Giardia intestinalis (strain ATCC 50803 / WB clone C6) OX=184922 GN=GL50803_0024842 PE=4 SV=1+1	A8B3A0 (+1)	0.42	7.57408	11.9088	7.94273	10.1879	0	9.65029	3.80776	2.36254	12.0672	4.66903	8.50034	4.42905	8.57408	12.9088	8.94273	11.1879	1	10.6503	4.80776	3.36254	13.0672	5.66903	9.50034	5.42905	0.785448	-0.348413
Dynein light chain OS=Giardia intestinalis OX=5741 GN=DHA2_4236 PE=4 SV=1	V6TFE5	0.42	0	2.33725	2.01365	1.66333	0	1.06242	0	0	2.15486	0.949634	1.20477	0	1	3.33725	3.01365	2.66333	1	2.06242	1	1	3.15486	1.94963	2.20477	1	0.788373	-0.34305
Uncharacterized protein OS=Giardia intestinalis OX=5741 GN=DHA2_21803 PE=4 SV=1	V6T9G5	0.42	0	1.50252	1.67804	1.24749	0	1.06242	0	1.0904	1.72389	3.32372	1.20477	0.900823	1	2.50252	2.67804	2.24749	1	2.06242	1	2.0904	2.72389	4.32372	2.20477	1.90082	1.2396	0.309876
Uncharacterized protein OS=Giardia intestinalis (strain P15) OX=658858 GN=GLP15_4520 PE=4 SV=1	E1EZ10	0.42	3.78704	9.15422	14.0676	10.5691	3.99859	9.96016	0.761552	7.45107	15.1559	11.91	14.4907	16.6652	4.78704	10.1542	15.0676	11.5691	4.99859	10.9602	1.76155	8.45107	16.1559	12.91	15.4907	17.6652	1.25893	0.332194
DNA topoisomerase OS=Giardia intestinalis (strain ATCC 50803 / WB clone C6) OX=184922 GN=GL50803_0015190 PE=3 SV=1	A8B577	0.42	0	1.66946	3.02048	8.31663	0	0	0	0	1.29292	0.474817	2.40954	1.80165	1	2.66946	4.02048	9.31663	1	1	1	1	2.29292	1.47482	3.40954	2.80165	0.630252	-0.666
tRNA (adenine(58)-N(1))-methyltransferase OS=Giardia intestinalis (strain ATCC 50803 / WB clone C6) OX=184922 GN=GL50803_008691 PE=3 SV=1	A8BWP1	0.42	0	0	0	2.91082	0	0	0	0	0.430972	0	0	0	1	1	1	3.91082	1	1	1	1	1.43097	1	1	1	0.721704	-0.470522
Actin OS=Giardia intestinalis (strain ATCC 50803 / WB clone C6) OX=184922 GN=GL50803_0015113 PE=3 SV=1	A8BS34	0.42	0	0.333893	0	0	0	0	0	0	0.430972	0	0	0.450412	1	1.33389	1	1	1	1	1	1	1.43097	1	1	1.45041	1.08644	0.119606
Uncharacterized protein OS=Giardia intestinalis (strain ATCC 50803 / WB clone C6) OX=184922 GN=GL50803_0023447 PE=4 SV=1	A8BK19	0.42	0	0	0	2.70291	0	0	0	0	0	0	0.401591	0	1	1	1	3.70291	1	1	1	1	1	1	1.40159	1	0.735569	-0.443067
Uncharacterized protein OS=Giardia intestinalis (strain ATCC 50803 / WB clone C6) OX=184922 GN=GL50803_0017412 PE=4 SV=1	A0A644F191	0.42	0	0.166946	0	0.623747	0	0	0	0	0	0.237408	0	0	1	1.16695	1	1.62375	1	1	1	1	1	1.23741	1	1	0.918523	-0.122612
Chromosome segregation protein SMC OS=Giardia intestinalis OX=5741 GN=DHA2_17412 PE=4 SV=1	V6TGY5	0.42	0	0.166946	0	0.623747	0	0	0	0	0	0.237408	0	0	1	1.16695	1	1.62375	1	1	1	1	1	1.23741	1	1	0.918523	-0.122612
Uncharacterized protein OS=Giardia intestinalis (strain ATCC 50803 / WB clone C6) OX=184922 GN=GL50803_009262 PE=4 SV=1	A8BAJ6	0.42	0	3.00503	2.34926	0.831663	0	0.531208	0	0	0	1.89927	1.60636	0	1	4.00503	3.34926	1.83166	1	1.53121	1	1	1	2.89927	2.60636	1	0.747465	-0.419923
Alpha-6 giardin OS=Giardia intestinalis (strain P15) OX=658858 GN=GLP15_900 PE=4 SV=1	E1EZH6	0.42	8.52084	5.62052	1.2865	3.53457	15.0535	5.04648	20.3081	24.534	4.66887	7.12225	3.07886	1.65151	9.52084	6.62052	2.2865	4.53457	16.0535	6.04648	21.3081	25.534	5.66887	8.12225	4.07886	2.65151	1.49489	0.580043
Uncharacterized protein OS=Giardia intestinalis (strain ATCC 50803 / WB clone C6) OX=184922 GN=GL50803_002754 PE=4 SV=1	D3KGS5	0.42	0	1.33557	1.00683	0.831663	0	0	0	0	0.861945	0.474817	0.401591	0	1	2.33557	2.00683	1.83166	1	1	1	1	1.86194	1.47482	1.40159	1	0.843504	-0.245534
Uncharacterized protein OS=Giardia intestinalis (strain P15) OX=658858 GN=GLP15_3957 PE=4 SV=1	E1F9G5	0.42	0	0	0.335608	0	0	0	0	0	0.430972	0	0	0.450412	1	1	1.33561	1	1	1	1	1	1.43097	1	1	1.45041	1.08614	0.119216
Ankyrin repeat protein OS=Giardia intestinalis OX=5741 GN=DHA2_8174 PE=4 SV=1	V6TEA1	0.42	2.84028	15.3591	12.0819	7.69288	4.23381	16.7331	14.4695	9.26841	11.2053	15.1941	12.8509	9.00823	3.84028	16.3591	13.0819	8.69288	5.23381	17.7331	15.4695	10.2684	12.2053	16.1941	13.8509	10.0082	1.20104	0.264279
Variant-specific surface protein (Fragment) OS=Giardia intestinalis OX=5741 GN=GSB_153087 PE=4 SV=1	V6TS38	0.42	0	0	0	0	2.82254	0	0	0	0.430972	0	0	0	1	1	1	1	3.82254	1	1	1	1.43097	1	1	1	0.728926	-0.456157
Ribosomal protein P2 OS=Giardia intestinalis (strain ATCC 50803 / WB clone C6) OX=184922 GN=GL50803_0016588 PE=3 SV=1	A8BCP0	0.42	12.3079	38.5646	55.5432	49.8998	14.1127	31.3413	18.2773	19.082	32.7539	46.532	58.0299	99.9914	13.3079	39.5646	56.5432	50.8998	15.1127	32.3413	19.2773	20.082	33.7539	47.532	59.0299	100.991	1.35086	0.433873
Coiled-coil protein OS=Giardia intestinalis (strain ATCC 50803 / WB clone C6) OX=184922 GN=GL50803_009493 PE=4 SV=1	A8B524	0.42	0	5.34228	1.34243	0.831663	0	1.59363	0	0	1.29292	1.42445	1.60636	0.450412	1	6.34228	2.34243	1.83166	1	2.59363	1	1	2.29292	2.42445	2.60636	1.45041	0.713047	-0.487931
DUB-1 OS=Giardia intestinalis (strain ATCC 50803 / WB clone C6) OX=184922 GN=GL50803_005533 PE=4 SV=1	A8B9K1	0.42	0	0.667785	4.0273	3.32665	0	0	0	0	0	0.474817	2.40954	0.900823	1	1.66779	5.0273	4.32665	1	1	1	1	1	1.47482	3.40954	1.90082	0.697858	-0.518994
Vacuolar ATP synthase subunit D OS=Giardia intestinalis (strain P15) OX=658858 GN=GLP15_847 PE=3 SV=1	E1F3U9	0.42	13.2546	3.83977	4.1951	6.23747	4.23381	3.98406	3.80776	4.3616	5.17167	2.8489	6.22466	5.40494	14.2546	4.83977	5.1951	7.23747	5.23381	4.98406	4.80776	5.3616	6.17167	3.8489	7.22466	6.40494	0.810148	-0.303742
Phosphatase subunit gene g4-1 OS=Giardia intestinalis (strain ATCC 50803 / WB clone C6) OX=184922 GN=GL50803_0017157 PE=4 SV=1	A8BSD2	0.42	0	1.00168	0	0.415832	0	1.06242	0	0	0.430972	0	0.803181	0	1	2.00168	1	1.41583	1	2.06242	1	1	1.43097	1	1.80318	1	0.853092	-0.229227
Variant-specific surface protein VSP9B10 OS=Giardia intestinalis OX=5741 PE=2 SV=1	Q9GS24	0.42	11.0455	24.8313	10.7208	0	86.1143	18.2011	12.064	37.5929	7.56596	16.3269	4.19439	4.85443	12.0455	25.8313	11.7208	1	87.1143	19.2011	13.064	38.5929	8.56596	17.3269	5.19439	5.85443	0.564635	-0.82461
Serine carboxypeptidase OS=Giardia intestinalis (strain ATCC 50803 / WB clone C6) OX=184922 GN=GL50803_0010843 PE=3 SV=1	A8B7A3	0.42	3.78704	14.3574	20.1365	20.3757	5.64507	11.6866	9.13863	5.452	14.6531	12.3452	11.2445	7.20658	4.78704	15.3574	21.1365	21.3757	6.64507	12.6866	10.1386	6.452	15.6531	13.3452	12.2445	8.20658	0.805481	-0.312077
IFT complex A OS=Giardia intestinalis (strain P15) OX=658858 GN=GLP15_2697 PE=4 SV=1	E1F8V1	0.42	0	0.333893	0.503413	1.66333	0	0	0	0	0.646458	0.237408	0.200795	0	1	1.33389	1.50341	2.66333	1	1	1	1	1.64646	1.23741	1.2008	1	0.833428	-0.262871
DNA-directed RNA polymerase RPB3 OS=Giardia intestinalis (strain ATCC 50803 / WB clone C6) OX=184922 GN=GL50803_007474 PE=4 SV=1	E2RTY7	0.43	0	1.00168	2.01365	1.66333	0	0.531208	0	0	1.29292	0	1.60636	0	1	2.00168	3.01365	2.66333	1	1.53121	1	1	2.29292	1	2.60636	1	0.793879	-0.333008
Uncharacterized protein OS=Giardia intestinalis OX=5741 GN=DHA2_151593 PE=4 SV=1	V6TK68	0.43	0	0	0.335608	0	0	0	0	0	0	0.474817	0.401591	0	1	1	1.33561	1	1	1	1	1	1	1.47482	1.40159	1	1.08536	0.118172
Alpha-4 giardin OS=Giardia intestinalis (strain P15) OX=658858 GN=GLP15_901 PE=4 SV=1	E1EZH5	0.43	0	0.166946	0	0	0	0.265604	0	0.5452	0	0.474817	0	0	1	1.16695	1	1	1	1.2656	1	1.5452	1	1.47482	1	1	1.09133	0.126084
Uncharacterized protein OS=Giardia intestinalis OX=5741 GN=DHA2_13323 PE=4 SV=1	V6TLB5	0.43	0	4.6745	4.69852	3.74248	0	1.32802	0	2.1808	2.15486	1.42445	1.80716	2.02685	1	5.6745	5.69852	4.74248	1	2.32802	1	3.1808	3.15486	2.42445	2.80716	3.02685	0.762791	-0.390641
Uncharacterized protein OS=Giardia intestinalis (strain ATCC 50803 / WB clone C6) OX=184922 GN=GL50803_0012105 PE=4 SV=1	A8BFR3	0.43	0	2.67114	2.68487	5.82164	0	3.18725	1.5231	0	4.74069	3.79853	5.22068	5.40494	1	3.67114	3.68487	6.82164	1	4.18725	2.5231	1	5.74069	4.79853	6.22068	6.40494	1.31049	0.390104
Group of Vacuolar protein sorting 29 OS=Giardia intestinalis (strain ATCC 50803 / WB clone C6) OX=184922 GN=GL50803_00103855 PE=4 SV=1+1	A0A644F1B7 (+1)	0.43	3.78704	6.34396	7.38338	9.97996	0	7.43692	4.56931	7.63281	8.18847	9.02152	8.03181	5.40494	4.78704	7.34396	8.38338	10.98	1	8.43692	5.56931	8.63281	9.18847	10.0215	9.03181	6.40494	1.19344	0.255122
Uncharacterized protein OS=Giardia intestinalis (strain ATCC 50803 / WB clone C6) OX=184922 GN=GL50803_0015515 PE=4 SV=1	A8B2R4	0.43	0	0.667785	0.671217	2.07916	0	1.06242	0	0	0	0.474817	1.20477	0.900823	1	1.66779	1.67122	3.07916	1	2.06242	1	1	1	1.47482	2.20477	1.90082	0.818697	-0.288599
Kinase, VPS15 OS=Giardia intestinalis (strain ATCC 50803 / WB clone C6) OX=184922 GN=GL50803_00113456 PE=4 SV=1	A8BAU3	0.43	0	3.50587	3.18828	2.28707	0	0	0	0	0.861945	0.949634	2.40954	0.900823	1	4.50587	4.18828	3.28707	1	1	1	1	1.86194	1.94963	3.40954	1.90082	0.742392	-0.429747
Uncharacterized protein OS=Giardia intestinalis OX=5741 GN=DHA2_13075 PE=3 SV=1	V6THS5	0.43	7.57408	1.83641	4.0273	2.49499	0	3.18725	0	0	2.37035	2.8489	2.81114	4.72932	8.57408	2.83641	5.0273	3.49499	1	4.18725	1	1	3.37035	3.8489	3.81114	5.72932	0.746803	-0.421201
Uncharacterized protein OS=Giardia intestinalis (strain ATCC 50803 / WB clone C6) OX=184922 GN=GL50803_14583 PE=4 SV=1	A8B311	0.43	0	0.166946	0	0.415832	0	0	0	0	0	0	0.200795	0	1	1.16695	1	1.41583	1	1	1	1	1	1	1.2008	1	0.941972	-0.0862432
Uncharacterized protein OS=Giardia intestinalis (strain ATCC 50581 / GS clone H7) OX=598745 GN=GL50581_3580 PE=4 SV=1	C6LXR4	0.43	0	0.166946	0	0.415832	0	0	0	0	0	0	0.200795	0	1	1.16695	1	1.41583	1	1	1	1	1	1	1.2008	1	0.941972	-0.0862432
Ankyrin repeat protein 1 OS=Giardia intestinalis (strain ATCC 50803 / WB clone C6) OX=184922 GN=GL50803_0017130 PE=4 SV=1	A8B463	0.43	0	0.333893	0	0.831663	0	0	0	0	0	0	0.401591	0	1	1.33389	1	1.83166	1	1	1	1	1	1	1.40159	1	0.893384	-0.162648
Kinesin-like protein (Fragment) OS=Giardia intestinalis OX=5741 GN=GlKlp10 PE=2 SV=1	Q969B6	0.43	0	1.22427	0.559347	1.38611	0	1.32802	0	0	1.0056	0.316545	0.401591	1.12603	1	2.22427	1.55935	2.38611	1	2.32802	1	1	2.0056	1.31654	1.40159	2.12603	0.843016	-0.246368
Coiled-coil protein OS=Giardia intestinalis (strain ATCC 50803 / WB clone C6) OX=184922 GN=GL50803_0016332 PE=4 SV=1	A8BXG3	0.43	0	6.01007	3.35608	0.831663	0	1.59363	0	0	1.72389	1.89927	2.81114	0	1	7.01007	4.35608	1.83166	1	2.59363	1	1	2.72389	2.89927	3.81114	1	0.698892	-0.516859
Uncharacterized protein OS=Giardia intestinalis OX=5741 GN=DHA2_151063 PE=4 SV=1	V6TKP5	0.43	0	3.00503	3.69169	2.91082	0	1.32802	0	0	2.80132	1.18704	2.40954	0.450412	1	4.00503	4.69169	3.91082	1	2.32802	1	1	3.80132	2.18704	3.40954	1.45041	0.758659	-0.398477
Chromosome segregation protein SMC OS=Giardia intestinalis OX=5741 GN=DHA2_41212 PE=4 SV=1	V6T893	0.43	58.6991	64.1073	33.5609	17.5342	64.9184	72.2444	51.024	42.8891	38.8593	52.9421	41.8993	38.3601	59.6991	65.1073	34.5609	18.5342	65.9184	73.2444	52.024	43.8891	39.8593	53.9421	42.8993	39.3601	0.857788	-0.221307
Uncharacterized protein OS=Giardia intestinalis (strain ATCC 50803 / WB clone C6) OX=184922 GN=GL50803_0013584 PE=4 SV=1	A8BYL1	0.43	56.8056	94.1577	77.8611	42.8307	45.1606	94.0239	33.5083	190.82	47.407	109.683	50.1988	107.648	57.8056	95.1577	78.8611	43.8307	46.1606	95.0239	34.5083	191.82	48.407	110.683	51.1988	108.648	1.30809	0.387466
Uncharacterized protein OS=Giardia intestinalis (strain ATCC 50803 / WB clone C6) OX=184922 GN=GL50803_009573 PE=4 SV=1	A8BWK0	0.43	0	1.33557	1.34243	1.24749	0	1.59363	0	0	1.72389	0.949634	0.803181	0	1	2.33557	2.34243	2.24749	1	2.59363	1	1	2.72389	1.94963	1.80318	1	0.822693	-0.281574
40S ribosomal protein S4 OS=Giardia intestinalis (strain P15) OX=658858 GN=GLP15_4568 PE=3 SV=1	E1F103	0.43	3.78704	14.0235	15.2702	20.1678	7.05634	17.7955	6.09242	13.63	21.7641	18.5179	19.8787	15.314	4.78704	15.0235	16.2702	21.1678	8.05634	18.7955	7.09242	14.63	22.7641	19.5179	20.8787	16.314	1.20329	0.266984
Kinesin-like protein (Fragment) OS=Giardia intestinalis OX=5741 GN=GlKlp2 PE=2 SV=1	Q969C9	0.43	0	3.39457	2.7408	4.29693	0	1.59363	0	0	2.29852	1.50359	2.81114	1.12603	1	4.39457	3.7408	5.29693	1	2.59363	1	1	3.29852	2.50359	3.81114	2.12603	0.762195	-0.391768
40S ribosomal protein S3a OS=Giardia intestinalis OX=5741 GN=DHA2_16265 PE=3 SV=1	V6TAW2	0.43	11.3611	39.7332	34.0643	55.3056	8.46761	26.0292	14.4695	14.7204	25.2119	19.2301	25.7018	36.2581	12.3611	40.7332	35.0643	56.3056	9.46761	27.0292	15.4695	15.7204	26.2119	20.2301	26.7018	37.2581	0.782444	-0.353941
Caltractin OS=Giardia intestinalis (strain ATCC 50581 / GS clone H7) OX=598745 GN=GL50581_3112 PE=4 SV=1	E2RU37	0.43	12.3079	6.17701	4.1951	1.66333	7.05634	12.2178	0.761552	3.2712	10.5588	7.83448	6.02386	4.0537	13.3079	7.17701	5.1951	2.66333	8.05634	13.2178	1.76155	4.2712	11.5588	8.83448	7.02386	5.0537	0.776009	-0.365854
CDC50 OS=Giardia intestinalis (strain ATCC 50803 / WB clone C6) OX=184922 GN=GL50803_0015501 PE=3 SV=1	A8B8S2	0.43	1.89352	1.66946	2.68487	1.24749	2.82254	1.06242	1.5231	1.0904	0.861945	2.8489	1.20477	1.80165	2.89352	2.66946	3.68487	2.24749	3.82254	2.06242	2.5231	2.0904	1.86194	3.8489	2.20477	2.80165	0.882077	-0.181023
[truncated: 1,871 more rows]

## Sheet: LR_C_V_O_092121
Protein Name	Accession Number	t-test CL: Scaffold Category BRL: Scaffold BioSample	(0) C3_200ul_SCX_RP_Luna_2d_100ulmin_8hr_051316_Run1_0	(0) C4_200ul_SCX_RP_Aqua_2d_100ulmin_8hr_051616_Run1_0	(0) C5_100ul_SCX_RP_Aqua_2d_100ulmin_8hr_052116_Run1_0	(0) C5_Ae_SCX_RP_2d_10hr_012616_Run1_0	(0) Rerun_c3_BioRep1_100ul_SCX_RP_Aqua_2d_100ulmin_8hr_060216_Run_	(0) Rerun_c4_BioRep1_100ul_SCX_RP_Aqua_2d_100ulmin_8hr_060316_Run_	(1) O3_200ul_SCX_RP_Luna_2d_100ulmin_8hr_051216_Run1_0	(1) O4_100ul_SCX_RP_Aqua_2d_100ulmin_8hr_052316_Run1_0	(1) O4_Ae_SCX_RP_2d_10hr_012116_Run2_0	(1) O5_200ul_SCX_RP_Aqua_2d_100ulmin_8hr_051516_Run1_0	(1) O5_Ae_SCX_RP_2d_10hr_011716_Run1_0	(1) Rerun_03_BioRep1_100ul_SCX_RP_Aqua_2d_100ulmin_8hr_060116_Run_	(0) C3_200ul_SCX_RP_Luna_2d_100ulmin_8hr_051316_Run1_0	(0) C4_200ul_SCX_RP_Aqua_2d_100ulmin_8hr_051616_Run1_0	(0) C5_100ul_SCX_RP_Aqua_2d_100ulmin_8hr_052116_Run1_0	(0) C5_Ae_SCX_RP_2d_10hr_012616_Run1_0	(0) Rerun_c3_BioRep1_100ul_SCX_RP_Aqua_2d_100ulmin_8hr_060216_Run_	(0) Rerun_c4_BioRep1_100ul_SCX_RP_Aqua_2d_100ulmin_8hr_060316_Run_	(1) O3_200ul_SCX_RP_Luna_2d_100ulmin_8hr_051216_Run1_0	(1) O4_100ul_SCX_RP_Aqua_2d_100ulmin_8hr_052316_Run1_0	(1) O4_Ae_SCX_RP_2d_10hr_012116_Run2_0	(1) O5_200ul_SCX_RP_Aqua_2d_100ulmin_8hr_051516_Run1_0	(1) O5_Ae_SCX_RP_2d_10hr_011716_Run1_0	(1) Rerun_03_BioRep1_100ul_SCX_RP_Aqua_2d_100ulmin_8hr_060116_Run_	fc	log2fc
[truncated: 3,346 more rows]

[truncated: 4 more sheets: LV_C_V_N_091121, LV_C_V_O_091121, SV_C_V_N_091121, SV_C_V_O_091121]
