# Supplementary material for: Giardial lipid rafts share virulence factors with secreted vesicles and participate in parasitic infection in mice
Source: Front Cell Infect Microbiol. 2022 Aug 23;12:974200. doi: 10.3389/fcimb.2022.974200 (PMC9445159; doi:10.3389/fcimb.2022.974200)
Supplement: Supplementary Table 3 — Database for annotation visualization integrated discovery (DAVID) enrichments of entire proteomic sets including the control and treated lipid rafts (LRs), large vesicles (LVs) and small vesicles (SVs). Each group is enriched in the biological process, cellular component and molecular function. Key terms in the tables include the GO Annotation enrichment (Term), proteins identified in the specific annotation (Count), the genes that were categorized into the GO annotation (Genes), and the p-value of the identification of the GO annotation (Benjamini). ( Figure 8 ). [file Table_3.xlsx]

## Sheet: LR_C Biological Process
Category	Term	Count	%	PValue	Genes	List Total	Pop Hits	Pop Total	Fold Enrichment	Bonferroni	Benjamini	FDR
GOTERM_BP_DIRECT	GO:0051085~chaperone mediated protein folding requiring cofactor	8	0.405268	0.0305869	A8BDQ6, A8BD15, A8BQB8, A8BFG8, A8BCR6, A8BXW6, A8BE60, Q9BKB8	568	9	1367	2.13928	1	1	1
GOTERM_BP_DIRECT	GO:0042273~ribosomal large subunit biogenesis	9	0.455927	0.0362653	A8BRN4, A8B8Z8, A8B951, A8B4F8, A8BKK5, A8BRD6, A8BN05, A8BB01, A8BNX5	568	11	1367	1.96911	1	1	1
GOTERM_BP_DIRECT	GO:0007010~cytoskeleton organization	10	0.506586	0.0402595	E2RTP6, Q4VPP0, Q4VPP2, Q4VPN9, E2RTP4, E2RU57, Q4VPP9, A8BG80, P19389, A8BI13	568	13	1367	1.8513	1	1	1

## Sheet: LR_C Cellular Component
Category	Term	Count	%	PValue	Genes	List Total	Pop Hits	Pop Total	Fold Enrichment	Bonferroni	Benjamini	FDR
GOTERM_CC_DIRECT	GO:0005829~cytosol	64	3.24215	1.29789e-05	A8B2X0, A8B1Z3, A8BFS1, A8B2G9, O77443, A8B509, A8BZ58, A8BT15, A8B3U7, A0A0F6PNL6, E2RTP3, A8B6W3, A8BEL5, A8B9D7, A8BS90, A8B7B3, A8BGV6, A8BM92, A8BWM8, E2RU81, A8BEZ0, A8BZ22, A8BBC9, A8BFG8, E2RU45, A8B6T4, A8B4T4, A8BUY7, A8BFK6, A8B354, A8BQ84, A8BD05, A8BVD3, A8B5G3, A8BYR9, A8BB85, A8B9K1, A8BZP3, A8B4Q8, A8B966, A8BKJ8, A8B326, A8B1W9, E2RTN2, A8B564, A8BXX3, A8BIF0, A8BPX8, A8BYC4, A8B…	724	110	1922	1.54455	0.00255359	0.00255684	0.00255684
GOTERM_CC_DIRECT	GO:0005737~cytoplasm	159	8.05471	0.000120981	A8BJ21, A8BKU3, E2RTX0, A8BL61, A8BLW1, A8B7M9, A8BHW1, A8BSD2, A8BQH7, A8BD62, E2RU10, Q9GU01, A8BLF9, A8B6K3, A8BVJ1, Q08046, E2RTP6, A8BR17, A8BJJ7, A8BZ95, A8B621, A8B5Q2, A0A0F6PNL6, E2RTP4, A8BP59, A8BJJ3, A8BIP6, A8BIZ7, A8BYI5, A8BCN0, A8BB33, A8BEZ7, E2RTW5, A8BEZ6, A8BAR1, E2RU81, A8B7N0, A8BRK2, A8B911, A8BU04, A8BXW6, A8BW44, A8BRS8, A8BYY5, A8BFC1, A8BII2, A8BAI9, Q9BKB8, A8BPW2, A8B…	724	339	1922	1.24512	0.0235528	0.0119166	0.0119166
GOTERM_CC_DIRECT	GO:0005730~nucleolus	43	2.17832	0.0015258	A8BE02, A8BK61, A8BD66, A8BFW5, A8BA69, A8BB01, A8B9Q3, A8B549, A8BRN4, A8B942, A8BJN9, A8BNT9, A8B6S1, A8BMJ0, A8BMX7, A8BNX5, A8BBN3, A8BE77, A8BBN0, A8BCX9, A8B3D2, A8BB33, A8BE73, A8B9J2, A8BLE7, A8BHA5, A8B8T6, A8B636, A8B4P5, Q8T5T1, A8BMM8, A8BXS3, A8B8Z8, A8BM09, A8B951, A8BN05, A8B672, A8B8Z3, A8BEK5, A8BQS0, A8BS83, A8BR81, A8BLS2	724	77	1922	1.48249	0.259784	0.100194	0.100194
GOTERM_CC_DIRECT	GO:0005813~centrosome	15	0.759878	0.0193776	A8BTK8, A8BSD2, A8BE61, A8BD62, A8BWL4, A8BQF3, A8BNG1, A8B976, A8BS67, A8BUR1, A8B296, Q94836, A8BNS2, A8BLY8, A8B9C5	724	23	1922	1.73132	0.978823	0.954347	0.954347
GOTERM_CC_DIRECT	GO:0031514~motile cilium	15	0.759878	0.0462887	A8BJ87, A8BG63, A8BE61, A8BNB4, A8BZP5, A8B7N5, A8BS67, A8BCE5, A8BQY8, A8B296, A8BS40, A8BXD9, A8BAF1, A8BLY8, A8B9C5	724	25	1922	1.59282	0.999912	1	1
GOTERM_CC_DIRECT	GO:0032040~small-subunit processome	18	0.911854	0.0938443	A8BK61, A8BK93, A8BBN0, A8BFW5, A8B9P6, A8BHA5, A8B9Q3, A8BT38, A8B549, A8BFI8, A8B762, A8BS78, A8BMJ0, A8B6S1, A8BEK5, A8BS83, A8BMY9, A8BR81	724	34	1922	1.40543	1	1	1
GOTERM_CC_DIRECT	GO:0005739~mitochondrion	18	0.911854	0.0938443	A8BD15, A8BQB8, A8BBW5, A8BYR9, A8BPI7, A8BSG2, A8B4N6, A8BTM2, A8B326, A8B632, A8B6T4, A8BR89, A8BCH8, A8B672, A8BLK0, A8BH09, A8B1V5, Q9BKB8	724	34	1922	1.40543	1	1	1

## Sheet: LR_C Molecular Function
Category	Term	Count	%	PValue	Genes	List Total	Pop Hits	Pop Total	Fold Enrichment	Bonferroni	Benjamini	FDR
GOTERM_MF_DIRECT	GO:0005524~ATP binding	248	12.5633	0.0133851	A8BFS6, A8BFS2, A8BEQ0, A8BG41, A8BHW1, A8BNB4, Q9GU01, O77443, A8BSL8, E2RU94, A8B3M2, A8BY75, A8BZ95, A8BZZ4, A8BP57, A8BBJ7, A8BP53, A8BPV3, A8BGV6, A8BIZ7, A8BCN0, A8BH71, A8B9J2, E2RU81, A8BW47, A8BU04, A8B2L1, A8BW44, A8BPW2, A8B6C9, A8BG66, A8BBM0, A8BND8, A8B6E0, A8BXH2, A8BYJ2, A8BSN8, A8B8Y7, A8BGF1, A8B882, A8BN33, A8BM10, A8BD15, A8BP90, E2RTY0, A8BCP4, A8B4B6, A8BTA3, A8BUC0, A8B7H3,…	763	549	1859	1.10061	0.996014	1	1
GOTERM_MF_DIRECT	GO:0016887~ATPase activity	38	1.92503	0.0352124	A8BC06, A8BQB8, A8BBM0, A8B4I9, A8BXH2, Q9GU01, A8B3E2, A8B6K3, A8B2I5, A8BUN4, A8B9Q0, A8BMF0, A8BHB1, A8BBB7, A8B3U7, A8BZZ4, A8BBJ7, A8BK58, A8BD15, A8BCR6, A8BL50, A8BH31, Q8T6L4, A8BQA5, A8B3D7, A8BAT6, A8BUC0, A8BRC3, A8B8R9, A8BB91, Q8T5T1, A8BBC9, A8BUY7, A8BFG4, A8B4Z7, A8BDI7, A8BBI5, Q9BKB8	763	71	1859	1.30401	1	1	1
GOTERM_MF_DIRECT	GO:0051082~unfolded protein binding	16	0.810537	0.0419489	A8BD15, A8BQB8, A8BCR6, A8BH31, Q9GU01, A8B8R9, A8BE60, A8BVJ1, A8BXW6, A8BFG8, A8BFG4, A8BBJ7, A8BM24, A8BK58, A8BBI5, Q9BKB8	763	25	1859	1.55932	1	1	1
GOTERM_MF_DIRECT	GO:0005544~calcium-dependent phospholipid binding	15	0.759878	0.0422877	Q4VPQ1, Q4VPP0, Q4VPQ0, Q4VPP2, E2RTW5, P19389, E2RTP6, Q4VPN9, E2RTP4, E2RU57, Q4VPQ8, Q4VPP9, Q4VPP3, Q4VPQ6, A8BI13	763	23	1859	1.58898	1	1	1
GOTERM_MF_DIRECT	GO:0005509~calcium ion binding	26	1.31712	0.0443027	Q4VPQ1, A8BZH8, A8BDS8, Q4VPQ0, A8BIQ0, A8BSD2, A8BSJ2, E2RTP6, Q4VPN9, E2RTP4, A8BV53, E2RU57, Q4VPP9, Q94836, Q4VPP3, A8BI13, Q4VPP0, Q4VPP2, A8BFV2, A8B3F4, E2RTW5, P19389, A8BS46, Q4VPQ8, A8BQ40, Q4VPQ6	763	46	1859	1.37712	1	1	1
GOTERM_MF_DIRECT	GO:0005198~structural molecule activity	7	0.35461	0.0558318	A8B515, A8B9T4, A8BQ17, A8B4T8, A8B1Y6, A8BR71, A8BH59	763	8	1859	2.13188	1	1	1
GOTERM_MF_DIRECT	GO:0042626~ATPase activity, coupled to transmembrane movement of substances	14	0.70922	0.0959024	A8BN72, A8BAR3, A8BH71, A8B6P7, A8BE70, A8B9R4, A8B476, A8BQT7, A8BGF1, A8B3T0, A8B361, A8BM10, A8B6C9, A8BAF0	763	23	1859	1.48305	1	1	1

## Sheet: LR_O Biological Process
Category	Term	Count	%	PValue	Genes	List Total	Pop Hits	Pop Total	Fold Enrichment	Bonferroni	Benjamini	FDR
GOTERM_BP_DIRECT	GO:0051085~chaperone mediated protein folding requiring cofactor	8	0.427807	0.0252528	A8BDQ6, A8BD15, A8BQB8, A8BFG8, A8BCR6, A8BXW6, A8BE60, Q9BKB8	550	9	1367	2.20929	0.999995	1	1
GOTERM_BP_DIRECT	GO:0007010~cytoskeleton organization	10	0.534759	0.0323242	E2RTP6, Q4VPP0, Q4VPP2, Q4VPN9, E2RTP4, E2RU57, Q4VPP9, A8BG80, P19389, A8BI13	550	13	1367	1.91189	1	1	1

## Sheet: LR_O Cellular Component
Category	Term	Count	%	PValue	Genes	List Total	Pop Hits	Pop Total	Fold Enrichment	Bonferroni	Benjamini	FDR
GOTERM_CC_DIRECT	GO:0005737~cytoplasm	161	8.60963	3.8412e-06	A8BJ21, A8BKU3, E2RTX0, A8BL61, A8BLW1, A8B7M9, A8BHW1, A8BSD2, A8BQH7, A8BD62, E2RU10, Q9GU01, A8BLF9, A8B6K3, A8BVJ1, Q08046, E2RTP6, A8BR17, A8BJJ7, A8BZ95, A8B621, A8B5Q2, A0A0F6PNL6, E2RTP4, A8BP59, A8BJJ3, A8BIP6, A8BIZ7, A8BLX2, A8BYI5, A8BCN0, A8BB33, A8BEZ7, E2RTW5, A8BEZ6, A8BAR1, E2RU81, A8B7N0, A8BRK2, A8B911, A8BU04, A8BXW6, A8BW44, A8BRS8, A8BYY5, A8BFC1, A8BII2, Q9BKB8, A8BPW2, A8B…	699	339	1922	1.30588	0.000737239	0.00073751	0.00073751
GOTERM_CC_DIRECT	GO:0005829~cytosol	61	3.26203	4.5505e-05	A8B2X0, A8B1Z3, A8B2G9, O77443, A8B509, A8BZ58, A8BT15, A8B3U7, A0A0F6PNL6, E2RTP3, A8B6W3, A8BEL5, A8B9D7, A8BS90, A8B7B3, A8BGV6, A8BM92, A8BWM8, E2RU81, A8BEZ0, A8BZ22, A8BBC9, A8BFG8, E2RU45, A8B6T4, A8B4T4, A8BUY7, A8BFK6, A8B354, A8BQ84, A8BD05, A8BVD3, A8B5G3, A8BYR9, A8BB85, A8B9K1, A8BZP3, A8B4Q8, A8B966, A8BKJ8, A8B326, A8B1W9, E2RTN2, A8B564, A8BXX3, A8BIF0, A8BPX8, A8BYC4, A8BIX5, A8B…	699	110	1922	1.5248	0.0086991	0.00436848	0.00436848
GOTERM_CC_DIRECT	GO:0005813~centrosome	15	0.802139	0.0138546	A8BTK8, A8BSD2, A8BE61, A8BD62, A8BWL4, A8BQF3, A8BNG1, A8B976, A8BS67, A8BUR1, A8B296, Q94836, A8BNS2, A8BLY8, A8B9C5	699	23	1922	1.79325	0.931346	0.886692	0.886692
GOTERM_CC_DIRECT	GO:0031514~motile cilium	15	0.802139	0.0342337	A8BJ87, A8BG63, A8BE61, A8BNB4, A8BZP5, A8B7N5, A8BS67, A8BCE5, A8BQY8, A8B296, A8BS40, A8BXD9, A8BAF1, A8BLY8, A8B9C5	699	25	1922	1.64979	0.998754	1	1
GOTERM_CC_DIRECT	GO:0005730~nucleolus	36	1.92513	0.0583631	A8BE02, A8BK61, A8BD66, A8BFW5, A8BA69, A8B9Q3, A8B549, A8BRN4, A8B942, A8B6S1, A8BMJ0, A8BMX7, A8BNX5, A8BBN3, A8BE77, A8BBN0, A8BCX9, A8B3D2, A8BB33, A8BE73, A8BLE7, A8BHA5, A8B8T6, A8B636, A8B4P5, Q8T5T1, A8BMM8, A8BXS3, A8BM09, A8BN05, A8B672, A8B8Z3, A8BEK5, A8BQS0, A8BS83, A8BR81	699	77	1922	1.28555	0.99999	1	1
GOTERM_CC_DIRECT	GO:0005739~mitochondrion	18	0.962567	0.0694495	A8BD15, A8BQB8, A8BBW5, A8BYR9, A8BPI7, A8BSG2, A8B4N6, A8BTM2, A8B326, A8B632, A8B6T4, A8BR89, A8BCH8, A8B672, A8BLK0, A8BH09, A8B1V5, Q9BKB8	699	34	1922	1.45569	0.999999	1	1
GOTERM_CC_DIRECT	GO:0030286~dynein complex	10	0.534759	0.0823539	A8BL61, A8BVW7, A8BFS2, A8BUK9, A8B7H3, A8BNB4, A8BFF0, A8BT70, A8BEM5, A8BL65	699	16	1922	1.71853	1	1	1

## Sheet: LR_O Molecular Function
Category	Term	Count	%	PValue	Genes	List Total	Pop Hits	Pop Total	Fold Enrichment	Bonferroni	Benjamini	FDR
GOTERM_MF_DIRECT	GO:0005509~calcium ion binding	27	1.44385	0.0147028	Q4VPQ1, A8BZH8, A8BDS8, Q4VPQ0, A8BIQ0, A8BSD2, A8BSJ2, E2RTP6, Q4VPN9, E2RTP4, A8BV53, E2RU57, Q4VPP9, Q94836, Q4VPP3, A8BI13, Q4VPP0, Q4VPP2, A8BRC8, A8BFV2, A8B3F4, E2RTW5, P19389, A8BS46, Q4VPQ8, A8BQ40, Q4VPQ6	740	46	1859	1.47453	0.997518	1	1
GOTERM_MF_DIRECT	GO:0051082~unfolded protein binding	16	0.855615	0.0315555	A8BD15, A8BQB8, A8BCR6, A8BH31, Q9GU01, A8B8R9, A8BE60, A8BVJ1, A8BXW6, A8BFG8, A8BFG4, A8BBJ7, A8BM24, A8BK58, A8BBI5, Q9BKB8	740	25	1859	1.60778	0.999998	1	1
GOTERM_MF_DIRECT	GO:0005544~calcium-dependent phospholipid binding	15	0.802139	0.0322017	Q4VPQ1, Q4VPP0, Q4VPQ0, Q4VPP2, E2RTW5, P19389, E2RTP6, Q4VPN9, E2RTP4, E2RU57, Q4VPQ8, Q4VPP9, Q4VPP3, Q4VPQ6, A8BI13	740	23	1859	1.63837	0.999998	1	1
GOTERM_MF_DIRECT	GO:0005524~ATP binding	237	12.6738	0.0367186	A8BFS6, A8BFS2, A8BEQ0, A8BG41, A8BHW1, A8BNB4, Q9GU01, O77443, E2RU94, A8B3M2, A8BY75, A8BZ95, A8BZZ4, A8BP57, A8BBJ7, A8BP53, A8BPV3, A8BGV6, A8BIZ7, A8BCN0, A8BH71, E2RU81, A8BW47, A8BU04, A8B2L1, A8BW44, A8BPW2, A8B6C9, A8BBM0, A8BND8, A8B6E0, A8BXH2, A8BYJ2, A8BSN8, A8B8Y7, A8B882, A8BN33, A8BM10, A8BD15, A8BP90, E2RTY0, A8BCP4, A8B4B6, A8BTA3, A8BUC0, A8B7H3, A8B8J3, A8B4R7, Q8T5T1, A8BV45,…	740	549	1859	1.08449	1	1	1
GOTERM_MF_DIRECT	GO:0016887~ATPase activity	37	1.97861	0.0370175	A8BC06, A8BQB8, A8BBM0, A8B4I9, A8BXH2, Q9GU01, A8B3E2, A8B6K3, A8B2I5, A8BUN4, A8BMF0, A8BHB1, A8BBB7, A8B3U7, A8BZZ4, A8BBJ7, A8BK58, A8BD15, A8BCR6, A8BL50, A8BH31, Q8T6L4, A8BQA5, A8B3D7, A8BAT6, A8BUC0, A8BRC3, A8B8R9, A8BB91, Q8T5T1, A8BBC9, A8BUY7, A8BFG4, A8B4Z7, A8BDI7, A8BBI5, Q9BKB8	740	71	1859	1.30915	1	1	1
GOTERM_MF_DIRECT	GO:0005198~structural molecule activity	7	0.374332	0.047931	A8B515, A8B9T4, A8BQ17, A8B4T8, A8B1Y6, A8BR71, A8BH59	740	8	1859	2.19814	1	1	1
GOTERM_MF_DIRECT	GO:0000287~magnesium ion binding	10	0.534759	0.0907992	E2RU18, A8BCP4, A8BW44, A8BTD4, A8B672, E2RU52, Q8WP40, E2RTU5, A8BZ27, A8B2Z3	740	15	1859	1.67477	1	1	1
GOTERM_MF_DIRECT	GO:0051959~dynein light intermediate chain binding	10	0.534759	0.0907992	A8BL61, A8BVW7, A8BFS2, A8BUK9, A8B7H3, A8BNB4, A8BFF0, A8BT70, A8BEM5, A8BL65	740	15	1859	1.67477	1	1	1
GOTERM_MF_DIRECT	GO:0016791~phosphatase activity	6	0.320856	0.0934673	A8BDL2, A8BPW1, A8B7W8, A8B258, E2RTX6	740	7	1859	2.15328	1	1	1
GOTERM_MF_DIRECT	GO:0043022~ribosome binding	6	0.320856	0.0934673	A8BU59, A8BBM0, A8BGY3, A8BIJ2, A8B8Z3, A8BZ89	740	7	1859	2.15328	1	1	1

## Sheet: LR_N Biological Process
Category	Term	Count	%	PValue	Genes	List Total	Pop Hits	Pop Total	Fold Enrichment	Bonferroni	Benjamini	FDR
GOTERM_BP_DIRECT	GO:0051085~chaperone mediated protein folding requiring cofactor	8	0.443705	0.0231307	A8BDQ6, A8BD15, A8BQB8, A8BFG8, A8BCR6, A8BXW6, A8BE60, Q9BKB8	542	9	1367	2.2419	0.999982	1	1
GOTERM_BP_DIRECT	GO:0007010~cytoskeleton organization	10	0.554631	0.0292169	E2RTP6, Q4VPP0, Q4VPP2, Q4VPN9, E2RTP4, E2RU57, Q4VPP9, A8BG80, P19389, A8BI13	542	13	1367	1.94011	0.999999	1	1

## Sheet: LR_N Cellular Component
Category	Term	Count	%	PValue	Genes	List Total	Pop Hits	Pop Total	Fold Enrichment	Bonferroni	Benjamini	FDR
GOTERM_CC_DIRECT	GO:0005737~cytoplasm	156	8.65225	1.7715e-05	A8BJ21, A8BKU3, E2RTX0, A8BL61, A8BLW1, A8B7M9, A8BHW1, A8BSD2, A8BQH7, A8BD62, E2RU10, Q9GU01, A8BLF9, A8B6K3, A8BVJ1, Q08046, E2RTP6, A8BR17, A8BJJ7, A8BZ95, A8B621, A8B5Q2, A0A0F6PNL6, E2RTP4, A8BP59, A8BJJ3, A8BIP6, A8BIZ7, A8BYI5, A8BCN0, A8BB33, E2RTW5, A8BEZ6, A8BAR1, E2RU81, A8B7N0, A8BRK2, A8B911, A8BU04, A8BXW6, A8BW44, A8BRS8, A8BYY5, A8BFC1, A8BII2, A8BAI9, Q9BKB8, A8BPW2, A8BQB8, A8B…	687	339	1922	1.28742	0.00336023	0.00336586	0.00336586
GOTERM_CC_DIRECT	GO:0005829~cytosol	59	3.27232	0.000124713	A8B2X0, A8B1Z3, A8B2G9, O77443, A8B509, A8BZ58, A8BT15, A8B3U7, A0A0F6PNL6, E2RTP3, A8B6W3, A8BEL5, A8B9D7, A8BS90, A8B7B3, A8BGV6, A8BM92, A8BWM8, E2RU81, A8BEZ0, A8BZ22, A8BBC9, A8BFG8, E2RU45, A8B6T4, A8B4T4, A8BUY7, A8BFK6, A8B354, A8BQ84, A8BD05, A8BVD3, A8B5G3, A8BYR9, A8BB85, A8B9K1, A8BZP3, A8B966, A8BKJ8, A8B326, A8B1W9, E2RTN2, A8B564, A8BXX3, A8BIF0, A8BPX8, A8BYC4, A8BIX5, A8BGX6, E2R…	687	110	1922	1.50057	0.0234184	0.0118477	0.0118477
GOTERM_CC_DIRECT	GO:0005813~centrosome	14	0.776484	0.0324273	A8BTK8, A8BSD2, A8BE61, A8BD62, A8BWL4, A8BQF3, A8BNG1, A8B976, A8BS67, A8BUR1, A8B296, Q94836, A8BNS2, A8B9C5	687	23	1922	1.70293	0.998095	1	1
GOTERM_CC_DIRECT	GO:0005730~nucleolus	35	1.94121	0.0733941	A8BE02, A8BK61, A8BD66, A8BFW5, A8BA69, A8B9Q3, A8B549, A8BRN4, A8B942, A8BNT9, A8B6S1, A8BMJ0, A8BMX7, A8BNX5, A8BBN3, A8BE77, A8BBN0, A8BCX9, A8B3D2, A8BB33, A8BLE7, A8B8T6, A8B636, A8B4P5, Q8T5T1, A8BMM8, A8BXS3, A8B8Z8, A8BM09, A8BN05, A8BRU6, A8B8Z3, A8BEK5, A8BQS0, A8BS83	687	77	1922	1.27167	0.999999	1	1

## Sheet: LR_N Molecular Function
Category	Term	Count	%	PValue	Genes	List Total	Pop Hits	Pop Total	Fold Enrichment	Bonferroni	Benjamini	FDR
GOTERM_MF_DIRECT	GO:0016887~ATPase activity	38	2.1076	0.0148707	A8BC06, A8BQB8, A8BBM0, A8B4I9, A8BXH2, Q9GU01, A8B3E2, A8B6K3, A8B2I5, A8BUN4, A8B9Q0, A8BMF0, A8BHB1, A8BBB7, A8B3U7, A8BZZ4, A8BBJ7, A8BK58, A8BD15, A8BCR6, A8BL50, A8BH31, Q8T6L4, A8BQA5, A8B3D7, A8BAT6, A8BUC0, A8BRC3, A8B8R9, A8BB91, Q8T5T1, A8BBC9, A8BUY7, A8BFG4, A8B4Z7, A8BDI7, A8BBI5, Q9BKB8	725	71	1859	1.37236	0.997466	1	1
GOTERM_MF_DIRECT	GO:0005509~calcium ion binding	26	1.44204	0.0230337	A8BZH8, A8BDS8, Q4VPQ0, A8BIQ0, A8BSD2, A8BSJ2, E2RTP6, Q4VPN9, E2RTP4, A8BV53, E2RU57, Q4VPP9, Q94836, Q4VPP3, A8BI13, Q4VPP0, Q4VPP2, A8BRC8, A8BFV2, A8B3F4, E2RTW5, P19389, A8BS46, Q4VPQ8, A8BQ40, Q4VPQ6	725	46	1859	1.4493	0.999908	1	1
GOTERM_MF_DIRECT	GO:0051082~unfolded protein binding	16	0.88741	0.0259635	A8BD15, A8BQB8, A8BCR6, A8BH31, Q9GU01, A8B8R9, A8BE60, A8BVJ1, A8BXW6, A8BFG8, A8BFG4, A8BBJ7, A8BM24, A8BK58, A8BBI5, Q9BKB8	725	25	1859	1.64105	0.999972	1	1
GOTERM_MF_DIRECT	GO:0005198~structural molecule activity	7	0.388242	0.0432443	A8B515, A8B9T4, A8BQ17, A8B4T8, A8B1Y6, A8BR71, A8BH59	725	8	1859	2.24362	1	1	1
GOTERM_MF_DIRECT	GO:0005544~calcium-dependent phospholipid binding	14	0.776484	0.0653271	Q4VPP0, Q4VPQ0, Q4VPP2, E2RTW5, P19389, E2RTP6, Q4VPN9, E2RTP4, E2RU57, Q4VPQ8, Q4VPP9, Q4VPP3, Q4VPQ6, A8BI13	725	23	1859	1.56078	1	1	1
GOTERM_MF_DIRECT	GO:0042626~ATPase activity, coupled to transmembrane movement of substances	14	0.776484	0.0653271	A8BN72, A8BAR3, A8BH71, A8B6P7, A8BE70, A8BA96, A8B9R4, A8B476, A8BQT7, A8B3T0, A8B361, A8BM10, A8B6C9, A8BAF0	725	23	1859	1.56078	1	1	1
GOTERM_MF_DIRECT	GO:0005524~ATP binding	229	12.7011	0.0769783	A8BFS2, A8BEQ0, A8BG41, A8BHW1, A8BNB4, Q9GU01, O77443, E2RU94, A8B3M2, A8BY75, A8BZ95, A8BZZ4, A8BP57, A8BBJ7, A8BP53, A8BPV3, A8BGV6, A8BIZ7, A8BCN0, A8BH71, A8BA96, E2RU81, A8BW47, A8BU04, A8B2L1, A8BW44, A8BPW2, A8B6C9, A8BBM0, A8BND8, A8B6E0, A8BXH2, A8BYJ2, A8BSN8, A8B8Y7, A8B882, A8BN33, A8BM10, A8BD15, A8BP90, E2RTY0, A8BCP4, A8B4B6, A8BTA3, A8BUC0, A8B7H3, A8B8J3, A8B4R7, Q8T5T1, A8BV45,…	725	549	1859	1.06956	1	1	1
GOTERM_MF_DIRECT	GO:0003743~translation initiation factor activity	16	0.88741	0.0815338	A8B7C6, A8B8H3, A8B6E0, A8BUL3, A8BZ89, A8BS28, A8B8T3, A8B4T4, A8BL07, A8B6X3, A8BFK6, A8BBJ9, A8BIJ2, A8B8Z3, A8B3V2, A8BJN3	725	28	1859	1.46522	1	1	1
GOTERM_MF_DIRECT	GO:0043022~ribosome binding	6	0.332779	0.086006	A8BU59, A8BBM0, A8BGY3, A8BIJ2, A8B8Z3, A8BZ89	725	7	1859	2.19783	1	1	1
GOTERM_MF_DIRECT	GO:0016791~phosphatase activity	6	0.332779	0.086006	A8BDL2, A8BPW1, A8B7W8, A8B258, E2RTX6	725	7	1859	2.19783	1	1	1

## Sheet: LV_C Biological Process
Category	Term	Count	%	PValue	Genes	List Total	Pop Hits	Pop Total	Fold Enrichment	Bonferroni	Benjamini	FDR
GOTERM_BP_DIRECT	GO:0006412~translation	18	5.76923	4.9091e-06	A8BZD3, A8BE02, A8B4F8, A8BBP3, A8BMZ1, Q76KS6, A8BRH7, A8B6L8, A8BZ58, A8BT38, A8BT04, A8B4T7, A8B2Q4, A8BMP6, A8B593, A8B484, A8B1T3, A8B481	120	60	1367	3.4175	0.000608544	0.000608728	0.000603819
GOTERM_BP_DIRECT	GO:0006096~glycolytic process	7	2.24359	0.000396847	A8BW44, A8BGV6, E2RTY6, Q8WP40, E2RU42, P53429, A8BJ46	120	13	1367	6.13397	0.0480272	0.016403	0.0162707
GOTERM_BP_DIRECT	GO:0007010~cytoskeleton organization	7	2.24359	0.000396847	E2RTP6, Q4VPP2, Q4VPN9, E2RTP4, E2RU57, P19389, A8BI13	120	13	1367	6.13397	0.0480272	0.016403	0.0162707
GOTERM_BP_DIRECT	GO:0006457~protein folding	8	2.5641	0.00800686	A8BCS0, Q9GU01, A8B8R9, A8BM24, A8BBJ7, A8BBI5, A8B3I4, E2RTZ3	120	28	1367	3.25476	0.630959	0.248213	0.246211
GOTERM_BP_DIRECT	GO:0006414~translational elongation	4	1.28205	0.01736	A8BZ22, A8BU59, A8BKF1, A8BFR0	120	7	1367	6.50952	0.885999	0.430529	0.427057
GOTERM_BP_DIRECT	GO:0002181~cytoplasmic translation	5	1.60256	0.0533766	A8BKF1, A8BKK5, A8BW84, A8BMP3, A8BYA6	120	17	1367	3.35049	0.998888	1	1
GOTERM_BP_DIRECT	GO:0035494~SNARE complex disassembly	3	0.961538	0.0631112	A8BZZ4, A8BXH2, A8B9B7	120	5	1367	6.835	0.999691	1	1
GOTERM_BP_DIRECT	GO:0009116~nucleoside metabolic process	3	0.961538	0.0893732	Q967M2, Q86QI1, Q8ITF3	120	6	1367	5.69583	0.999991	1	1

[truncated: 17 more sheets: LV_C Cellular Component, LV_C Molecular Function, LV_O Biological Process, LV_O Cellular Component, LV_O Molecular Function, LV_N Biological Process, LV_N Cellular Component, LV_N Molecular Function, SV_C Biological Process, SV_C Cellular Component, SV_C Molecular Function, SV_O Biological Process, SV_O Cellular Component, SV_O Molecular Function, SV_N Biological Process, SV_N Cellular Component, SV_N Molecular Function]
