# Supplementary material for: Giardial lipid rafts share virulence factors with secreted vesicles and participate in parasitic infection in mice
Source: Front Cell Infect Microbiol. 2022 Aug 23;12:974200. doi: 10.3389/fcimb.2022.974200 (PMC9445159; doi:10.3389/fcimb.2022.974200)
Supplement: Supplementary Table 4 — Significant proteins identified from the proteomic analysis of lipid rafts (LRs), large vesicles (LRs) and small vesicles (SVs). A student’s T-test was run across all comparisons that are represented in their respective tabs. The table includes the protein names, accession numbers and the averaged normalized weighted spectral counts as well as additional protein details. Concurrent spreadsheets show the protein overlaps between the groups. Overlaps comparisons additionally have enrichment analysis annotating how many proteins are found in each functional category. [file Table_4.xlsx]

## Sheet: 1_LR_C_V_N_092121
#	Visible	Star	Protein Name	Accession Number	Molecular Weight	Exclusivity	t-test CL: Scaffold Category BRL: Scaffold BioSample	(0) C3_200ul_SCX_RP_Luna_2d_100ulmin_8hr_051316_Run1_0	(0) C4_200ul_SCX_RP_Aqua_2d_100ulmin_8hr_051616_Run1_0	(0) C5_100ul_SCX_RP_Aqua_2d_100ulmin_8hr_052116_Run1_0	(0) C5_Ae_SCX_RP_2d_10hr_012616_Run1_0	(0) Rerun_c3_BioRep1_100ul_SCX_RP_Aqua_2d_100ulmin_8hr_060216_Run_	(0) Rerun_c4_BioRep1_100ul_SCX_RP_Aqua_2d_100ulmin_8hr_060316_Run_	(1) N3_BioRep1_100ul_SCX_RP_Aqua_2d_100ulmin_8hr_052716_Run	(1) N3_BioRep2_100ul_SCX_RP_Aqua_2d_100ulmin_8hr_053116_Run	(1) N4_BioRep1_100ul_SCX_RP_Aqua_2d_100ulmin_8hr_052716_Run	(1) N4_BioRep2_100ul_SCX_RP_Aqua_2d_100ulmin_8hr_053016_Run	(1) N5_BioRep1_100ul_SCX_RP_Aqua_2d_100ulmin_8hr_052616_Run	(1) N5_BioRep2_100ul_SCX_RP_Aqua_2d_100ulmin_8hr_052916_Run	(0) C3_200ul_SCX_RP_Luna_2d_100ulmin_8hr_051316_Run1_0	(0) C4_200ul_SCX_RP_Aqua_2d_100ulmin_8hr_051616_Run1_0	(0) C5_100ul_SCX_RP_Aqua_2d_100ulmin_8hr_052116_Run1_0	(0) C5_Ae_SCX_RP_2d_10hr_012616_Run1_0	(0) Rerun_c3_BioRep1_100ul_SCX_RP_Aqua_2d_100ulmin_8hr_060216_Run_	(0) Rerun_c4_BioRep1_100ul_SCX_RP_Aqua_2d_100ulmin_8hr_060316_Run_	(1) N3_BioRep1_100ul_SCX_RP_Aqua_2d_100ulmin_8hr_052716_Run	(1) N3_BioRep2_100ul_SCX_RP_Aqua_2d_100ulmin_8hr_053116_Run	(1) N4_BioRep1_100ul_SCX_RP_Aqua_2d_100ulmin_8hr_052716_Run	(1) N4_BioRep2_100ul_SCX_RP_Aqua_2d_100ulmin_8hr_053016_Run	(1) N5_BioRep1_100ul_SCX_RP_Aqua_2d_100ulmin_8hr_052616_Run	(1) N5_BioRep2_100ul_SCX_RP_Aqua_2d_100ulmin_8hr_052916_Run	FC	Log2FC
42	TRUE	Empty	Kinesin-related protein OS=Giardia intestinalis (strain ATCC 50803 / WB clone C6) OX=184922 GN=GL50803_0011442 PE=3 SV=1	A8BC06	70 kDa	1	0.048	1.89352	3.33893	1.67804	4.15832	0	1.59363	0	0	2.15486	0.474817	0.401591	0.450412	2.89352	4.33893	2.67804	5.15832	1	2.59363	1	1	3.15486	1.47482	1.40159	1.45041	0.508062	-0.976922
18	TRUE	Empty	Group of Flap endonuclease 1 OS=Giardia intestinalis (strain ATCC 50803 / WB clone C6) OX=184922 GN=FEN1 PE=3 SV=1+1	A8B672		1	0.022	1.89352	2.00336	0.671217	0.415832	0	0.531208	0	0	0	0	0	0	2.89352	3.00336	1.67122	1.41583	1	1.53121	1	1	1	1	1	1	0.521053	-0.940497
24	TRUE	Empty	Ankyrin repeat protein 1 OS=Giardia intestinalis (strain ATCC 50803 / WB clone C6) OX=184922 GN=GL50803_00102444 PE=4 SV=1	A0A644FBQ8	24 kDa	0.89	0.025	3.78704	3.00503	3.35608	7.9008	2.82254	4.24967	1.5231	0	3.01681	1.89927	3.21273	0.900823	4.78704	4.00503	4.35608	8.9008	3.82254	5.24967	2.5231	1	4.01681	2.89927	4.21273	1.90082	0.53188	-0.910827
31	TRUE	Empty	Kinase, NEK OS=Giardia intestinalis (strain ATCC 50803 / WB clone C6) OX=184922 GN=GL50803_0011554 PE=4 SV=1	A8B2B4	32 kDa	1	0.035	1.89352	2.00336	0.671217	0	2.82254	1.59363	0	0	1.29292	0	0.803181	0	2.89352	3.00336	1.67122	1	3.82254	2.59363	1	1	2.29292	1	1.80318	1	0.540307	-0.888149
40	TRUE	Empty	Uncharacterized protein OS=Giardia intestinalis (strain ATCC 50803 / WB clone C6) OX=184922 GN=GL50803_0017102 PE=4 SV=1	A8BJB0	25 kDa	1	0.047	3.78704	3.33893	2.34926	2.49499	0	1.06242	0	0	1.72389	0.474817	1.20477	0.900823	4.78704	4.33893	3.34926	3.49499	1	2.06242	1	1	2.72389	1.47482	2.20477	1.90082	0.541402	-0.885228
14	TRUE	Empty	Tubulin-folding cofactor C OS=Giardia intestinalis (strain ATCC 50803 / WB clone C6) OX=184922 GN=GL50803_0015906 PE=3 SV=1	A8BEZ7	33 kDa	1	0.017	1.89352	1.00168	0.335608	0.831663	0	0.531208	0	0	0	0	0	0	2.89352	2.00168	1.33561	1.83166	1	1.53121	1	1	1	1	1	1	0.566376	-0.820169
26	TRUE	Empty	Uncharacterized protein OS=Giardia intestinalis OX=5741 GN=DHA2_150150 PE=4 SV=1	V6TJA1	36 kDa	1	0.031	1.89352	2.00336	1.00683	1.66333	0	2.65604	0	1.0904	0.861945	0	0.803181	0	2.89352	3.00336	2.00683	2.66333	1	3.65604	1	2.0904	1.86194	1	1.80318	1	0.575149	-0.797993
30	TRUE	Empty	Uncharacterized protein OS=Giardia intestinalis (strain ATCC 50803 / WB clone C6) OX=184922 GN=GL50803_0022543 PE=4 SV=1	A8BCJ6	147 kDa	0.74	0.033	11.3611	10.1837	7.38338	10.8116	2.82254	9.03054	3.04621	4.3616	9.2659	4.74817	3.61432	2.25206	12.3611	11.1837	8.38338	11.8116	3.82254	10.0305	4.04621	5.3616	10.2659	5.74817	4.61432	3.25206	0.577992	-0.790878
28	TRUE	Empty	Uncharacterized protein OS=Giardia intestinalis (strain ATCC 50803 / WB clone C6) OX=184922 GN=GL50803_0016827 PE=4 SV=1	A8BFW5	36 kDa	1	0.032	1.89352	2.33725	0.671217	2.07916	0	1.59363	0	0	0.861945	0.474817	0.803181	0.450412	2.89352	3.33725	1.67122	3.07916	1	2.59363	1	1	1.86194	1.47482	1.80318	1.45041	0.589399	-0.762683
10	TRUE	Empty	Uncharacterized protein OS=Giardia intestinalis (strain ATCC 50581 / GS clone H7) OX=598745 GN=GL50581_1559 PE=4 SV=1	C6LS23	33 kDa	0.17	0.01	4.7338	3.50587	4.53071	6.23747	5.64507	2.12483	2.28466	2.726	3.66326	1.42445	2.00795	1.57644	5.7338	4.50587	5.53071	7.23747	6.64507	3.12483	3.28466	3.726	4.66326	2.42445	3.00795	2.57644	0.600491	-0.735784
39	TRUE	Empty	Zinc finger domain protein OS=Giardia intestinalis (strain ATCC 50803 / WB clone C6) OX=184922 GN=GL50803_0013007 PE=4 SV=1	A8BRD6	54 kDa	1	0.047	1.89352	0	0.671217	0.831663	0	1.06242	0	0	0	0	0.401591	0	2.89352	1	1.67122	1.83166	1	2.06242	1	1	1	1	1.40159	1	0.612076	-0.708217
2	TRUE	Empty	ABC transporter family protein OS=Giardia intestinalis (strain ATCC 50803 / WB clone C6) OX=184922 GN=GL50803_0016592 PE=4 SV=1	A8B361	252 kDa	0.36	0.0015	13.5702	13.0775	16.9482	17.3263	14.5831	13.3687	10.4079	7.26934	8.7631	13.4531	5.22068	7.20658	14.5702	14.0775	17.9482	18.3263	15.5831	14.3687	11.4079	8.26934	9.7631	14.4531	6.22068	8.20658	0.614717	-0.702005
45	TRUE	Empty	Tenascin OS=Giardia intestinalis (strain ATCC 50803 / WB clone C6) OX=184922 GN=GL50803_0010330 PE=4 SV=1	A8B2G0	28 kDa	1	0.05	5.68056	6.67785	2.68487	1.66333	5.64507	7.96813	1.5231	2.1808	2.58583	3.32372	4.01591	2.70247	6.68056	7.67785	3.68487	2.66333	6.64507	8.96813	2.5231	3.1808	3.58583	4.32372	5.01591	3.70247	0.614867	-0.701655
13	TRUE	Empty	Uncharacterized protein OS=Giardia intestinalis (strain P15) OX=658858 GN=GLP15_414 PE=4 SV=1	E1EXG0	21 kDa	1	0.017	11.3611	16.0268	10.7395	17.8808	25.4028	15.9363	12.1848	7.63281	11.2053	9.02152	10.0398	8.10741	12.3611	17.0268	11.7395	18.8808	26.4028	16.9363	13.1848	8.63281	12.2053	10.0215	11.0398	9.10741	0.621125	-0.687044
3	TRUE	Empty	Ankyrin repeat protein 1 OS=Giardia intestinalis (strain ATCC 50803 / WB clone C6) OX=184922 GN=GL50803_0016915 PE=4 SV=1	A8B9H3	84 kDa	0.66	0.0021	0.94676	0.667785	0.503413	1.03958	1.41127	0.796813	0	0	0.215486	0.712225	0.200795	0	1.94676	1.66779	1.50341	2.03958	2.41127	1.79681	1	1	1.21549	1.71223	1.2008	1	0.627199	-0.673004
37	TRUE	Empty	Protein 21.2 OS=Giardia intestinalis OX=5741 PE=4 SV=1	Q967Z9	35 kDa	1	0.042	1.89352	2.00336	2.01365	1.24749	0	1.06242	0	0	0.861945	0.474817	1.20477	0.450412	2.89352	3.00336	3.01365	2.24749	1	2.06242	1	1	1.86194	1.47482	2.20477	1.45041	0.632325	-0.661261
16	TRUE	Empty	Putative Nudix hydrolase OS=Giardia intestinalis (strain ATCC 50803 / WB clone C6) OX=184922 GN=GL50803_0016623 PE=4 SV=1	A8BMV8	19 kDa	1	0.018	3.78704	2.33725	1.34243	2.49499	2.82254	2.12483	1.5231	1.0904	2.15486	0.949634	1.60636	0	4.78704	3.33725	2.34243	3.49499	3.82254	3.12483	2.5231	2.0904	3.15486	1.94963	2.60636	1	0.637252	-0.650063
7	TRUE	Empty	Uncharacterized protein OS=Giardia intestinalis (strain ATCC 50803 / WB clone C6) OX=184922 GN=GL50803_008195 PE=4 SV=1	A8BLF7	92 kDa	1	0.0067	3.78704	2.67114	2.01365	3.32665	2.82254	3.71846	1.5231	1.0904	3.01681	1.89927	0.803181	1.35123	4.78704	3.67114	3.01365	4.32665	3.82254	4.71846	2.5231	2.0904	4.01681	2.89927	1.80318	2.35123	0.644385	-0.634005
44	TRUE	Empty	Tenascin-37 OS=Giardia intestinalis (strain ATCC 50803 / WB clone C6) OX=184922 GN=GL50803_0016477 PE=4 SV=1	A8B301	62 kDa	1	0.05	1.89352	1.66946	1.34243	1.66333	0	1.59363	0	0	0.861945	0.949634	0	1.35123	2.89352	2.66946	2.34243	2.66333	1	2.59363	1	1	1.86194	1.94963	1	2.35123	0.646983	-0.6282
32	TRUE	Empty	Ankyrin repeat protein OS=Giardia intestinalis OX=5741 GN=GSB_16915 PE=4 SV=1	V6TTI1	84 kDa	0.17	0.037	0.94676	0.667785	0.167804	0.207916	1.41127	0.265604	0	0	0.215486	0.237408	0.200795	0	1.94676	1.66779	1.1678	1.20792	2.41127	1.2656	1	1	1.21549	1.23741	1.2008	1	0.688279	-0.538934
23	TRUE	Empty	Ankyrin repeat protein 1 OS=Giardia intestinalis (strain ATCC 50803 / WB clone C6) OX=184922 GN=GL50803_0016820 PE=4 SV=1	A8BDU6	85 kDa	1	0.025	0	1.00168	0.335608	0.831663	0	0.531208	0	0	0	0	0	0	1	2.00168	1.33561	1.83166	1	1.53121	1	1	1	1	1	1	0.689643	-0.536079
21	TRUE	Empty	Uncharacterized protein OS=Giardia intestinalis (strain ATCC 50803 / WB clone C6) OX=184922 GN=GL50803_00112938 PE=4 SV=1	A8BZT5	55 kDa	0.43	0.024	1.89352	0.779083	1.39837	2.07916	2.35211	0.885347	1.0154	0.726934	1.0056	0.949634	0.803181	0.300274	2.89352	1.77908	2.39837	3.07916	3.35211	1.88535	2.0154	1.72693	2.0056	1.94963	1.80318	1.30027	0.701931	-0.510599
12	TRUE	Empty	Kinase, NEK OS=Giardia intestinalis (strain ATCC 50803 / WB clone C6) OX=184922 GN=GL50803_0017578 PE=4 SV=1	A8B4L6	113 kDa	1	0.017	5.68056	5.00839	3.35608	4.98998	2.82254	5.31208	3.04621	3.2712	2.58583	3.79853	3.21273	1.80165	6.68056	6.00839	4.35608	5.98998	3.82254	6.31208	4.04621	4.2712	3.58583	4.79853	4.21273	2.80165	0.714996	-0.483993
29	TRUE	Empty	High cysteine membrane protein EGF-like OS=Giardia intestinalis (strain ATCC 50803 / WB clone C6) OX=184922 GN=GL50803_00114626 PE=4 SV=1	A8BWG3	178 kDa	0.43	0.033	4.26042	4.20228	5.40329	2.57816	3.52817	4.64807	3.42699	1.58108	2.54274	2.58775	2.61034	4.0537	5.26042	5.20228	6.40329	3.57816	4.52817	5.64807	4.42699	2.58108	3.54274	3.58775	3.61034	5.0537	0.744687	-0.425295
46	TRUE	Empty	Uncharacterized protein OS=Giardia intestinalis OX=5741 GN=DHA2_152775 PE=4 SV=1	V6TFP1	179 kDa	0.12	0.05	0.47338	0.685275	0.872582	0	0.705634	0.929615	0.380776	0.2726	0.0861945	0.451076	0	0.375343	1.47338	1.68527	1.87258	1	1.70563	1.92961	1.38078	1.2726	1.08619	1.45108	1	1.37534	0.782703	-0.353463
35	TRUE	Empty	High cysteine membrane protein Group 3 OS=Giardia intestinalis (strain ATCC 50803 / WB clone C6) OX=184922 GN=GL50803_0027717 PE=4 SV=1	A8BGA3	86 kDa	0.68	0.039	6.31173	6.51091	7.43932	6.51469	5.64507	6.72864	7.10782	7.45107	6.46458	7.43879	9.83897	9.38357	7.31173	7.51091	8.43932	7.51469	6.64507	7.72864	8.10782	8.45107	7.46458	8.43879	10.839	10.3836	1.18902	0.249777
43	TRUE	Empty	VSP OS=Giardia intestinalis (strain ATCC 50803 / WB clone C6) OX=184922 GN=GL50803_40571 PE=4 SV=1	A8BCV5	91 kDa	0.4	0.05	0	0.111298	0.447478	0	0	0.354139	0.507702	0	0.646458	0.633089	0.267727	0.750686	1	1.1113	1.44748	1	1	1.35414	1.5077	1	1.64646	1.63309	1.26773	1.75069	1.2738	0.349137
15	TRUE	Empty	Thioredoxin reductase OS=Giardia intestinalis OX=5741 GN=trxr PE=3 SV=1	Q8IFV3	34 kDa	1	0.018	32.1898	30.7181	26.1775	23.2866	25.4028	30.8101	33.5083	26.1696	41.8043	35.6113	42.167	37.8346	33.1898	31.7181	27.1775	24.2866	26.4028	31.8101	34.5083	27.1696	42.8043	36.6113	43.167	38.8346	1.27786	0.35373
4	TRUE	Empty	Beta adaptin OS=Giardia intestinalis (strain P15) OX=658858 GN=GLP15_1295 PE=3 SV=1	E1F8A8	123 kDa	0.03	0.0028	10.4144	13.0218	10.7395	14.3462	8.46761	11.1554	16.7542	13.63	14.6531	14.4819	15.2604	15.9896	11.4144	14.0218	11.7395	15.3462	9.46761	12.1554	17.7542	14.63	15.6531	15.4819	16.2604	16.9896	1.30514	0.384202
11	TRUE	Empty	Heat shock protein 90 OS=Giardia intestinalis OX=5741 GN=hsp90 PE=2 SV=1	E3WCX0	81 kDa	0.53	0.012	59.6459	66.9455	81.8885	58.2164	56.4507	92.6959	82.2477	85.0513	80.8073	102.086	96.7834	100.892	60.6459	67.9455	82.8885	59.2164	57.4507	93.6959	83.2477	86.0513	81.8073	103.086	97.7834	101.892	1.31297	0.392835
1	TRUE	Empty	Cytosolic HSP70 OS=Giardia intestinalis (strain ATCC 50803 / WB clone C6) OX=184922 GN=GL50803_0088765 PE=3 SV=1	A8BCR6	72 kDa	1	0.00047	157.162	129.884	169.147	103.126	138.304	155.113	175.157	200.634	203.85	201.797	195.575	199.983	158.162	130.884	170.147	104.126	139.304	156.113	176.157	201.634	204.85	202.797	196.575	200.983	1.3776	0.462157
41	TRUE	Empty	Xaa-Pro dipeptidase OS=Giardia intestinalis (strain ATCC 50803 / WB clone C6) OX=184922 GN=GL50803_0017327 PE=3 SV=1	A8BK79	50 kDa	1	0.048	90.889	39.3993	63.0944	95.6413	56.4507	71.1819	117.279	122.125	70.6795	99.7115	81.9245	87.3798	91.889	40.3993	64.0944	96.6413	57.4507	72.1819	118.279	123.125	71.6795	100.712	82.9245	88.3798	1.38434	0.469195
6	TRUE	Empty	Aldehyde-alcohol dehydrogenase OS=Giardia intestinalis OX=5741 GN=GSB_93358 PE=3 SV=1	V6TWH2	97 kDa	0.08	0.0053	5.20718	5.23098	6.04095	6.41074	5.17465	7.56972	5.83857	7.90541	8.87085	9.81288	10.341	9.04576	6.20718	6.23098	7.04095	7.41074	6.17465	8.56972	6.83857	8.90541	9.87085	10.8129	11.341	10.0458	1.38863	0.47366
25	TRUE	Empty	Kinase, NEK OS=Giardia intestinalis (strain P15) OX=658858 GN=GLP15_3040 PE=4 SV=1	E1F6M4	148 kDa	0.33	0.031	0	0.946029	1.17463	1.66333	0	1.32802	1.5231	2.1808	1.5084	1.42445	1.53943	1.57644	1	1.94603	2.17463	2.66333	1	2.32802	2.5231	3.1808	2.5084	2.42445	2.53943	2.57644	1.41762	0.503474
20	TRUE	Empty	Variant-specific surface protein (Fragment) OS=Giardia intestinalis OX=5741 GN=DHA2_154242 PE=4 SV=1	V6T7H2	91 kDa	0.6	0.023	0	0.429291	0.261029	0	0.40322	0.387866	0.894522	0.155772	1.53235	1.40184	0.446212	0.800732	1	1.42929	1.26103	1	1.40322	1.38787	1.89452	1.15577	2.53235	2.40184	1.44621	1.80073	1.50125	0.58616
27	TRUE	Empty	High cysteine membrane protein Group 1 OS=Giardia intestinalis (strain P15) OX=658858 GN=GLP15_1759 PE=4 SV=1	E1F797	101 kDa	0.25	0.032	0	1.00168	1.51024	0	0	0.796813	0.761552	1.6356	1.29292	1.18704	1.20477	2.25206	1	2.00168	2.51024	1	1	1.79681	1.76155	2.6356	2.29292	2.18704	2.20477	3.25206	1.53984	0.622779
17	TRUE	Empty	Coiled-coil protein OS=Giardia intestinalis (strain ATCC 50803 / WB clone C6) OX=184922 GN=GL50803_009515 PE=4 SV=1	A8BNH0	150 kDa	0.52	0.019	8.20525	10.9072	11.7463	9.2176	2.82254	10.4471	12.1848	17.4464	8.97859	16.9351	13.1186	17.0406	9.20525	11.9072	12.7463	10.2176	3.82254	11.4471	13.1848	18.4464	9.97859	17.9351	14.1186	18.0406	1.54525	0.627838
22	TRUE	Empty	Kelch repeat-containing protein OS=Giardia intestinalis (strain P15) OX=658858 GN=GLP15_2372 PE=4 SV=1	E1F4Z8	166 kDa	0.08	0.024	0	2.00336	1.34243	2.49499	1.41127	0.796813	2.28466	1.6356	2.15486	2.61149	3.21273	3.8285	1	3.00336	2.34243	3.49499	2.41127	1.79681	3.28466	2.6356	3.15486	3.61149	4.21273	4.8285	1.54659	0.629091
36	TRUE	Empty	High cysteine membrane protein Group 1 OS=Giardia intestinalis (strain ATCC 50803 / WB clone C6) OX=184922 GN=GL50803_101805 PE=4 SV=1	A8BCN1	83 kDa	0.09	0.041	0.94676	2.00336	2.68487	0.831663	4.23381	1.85923	3.04621	5.9972	2.37035	4.03594	3.01193	4.50411	1.94676	3.00336	3.68487	1.83166	5.23381	2.85923	4.04621	6.9972	3.37035	5.03594	4.01193	5.50411	1.56068	0.642176
34	TRUE	Empty	ARF GAP OS=Giardia intestinalis (strain P15) OX=658858 GN=GLP15_22 PE=4 SV=1	E1F0N6	43 kDa	1	0.039	5.68056	5.67617	3.35608	1.66333	2.82254	6.90571	4.56931	5.452	10.3433	6.64743	7.22863	9.90905	6.68056	6.67617	4.35608	2.66333	3.82254	7.90571	5.56931	6.452	11.3433	7.64743	8.22863	10.9091	1.56208	0.643473
33	TRUE	Empty	High cysteine membrane protein Group 2 OS=Giardia intestinalis (strain ATCC 50803 / WB clone C6) OX=184922 GN=GL50803_0014017 PE=4 SV=1	A8BTH1	90 kDa	0.88	0.037	12.3079	9.0151	7.55119	3.9504	11.2901	8.23373	17.5157	21.808	10.7743	10.9208	8.43341	20.7189	13.3079	10.0151	8.55119	4.9504	12.2901	9.23373	18.5157	22.808	11.7743	11.9208	9.43341	21.7189	1.64822	0.72091
9	TRUE	Empty	Triosephosphate isomerase (Fragment) OS=Giardia intestinalis OX=5741 GN=tpi PE=3 SV=1	A0A1Q1PRU6	19 kDa	0.56	0.01	3.78704	5.50923	3.35608	3.9504	1.41127	9.03054	8.37708	7.63281	6.46458	9.49634	9.03579	7.657	4.78704	6.50923	4.35608	4.9504	2.41127	10.0305	9.37708	8.63281	7.46458	10.4963	10.0358	8.657	1.65424	0.726167
5	TRUE	Empty	Group of Uncharacterized protein OS=Giardia intestinalis (strain ATCC 50803 / WB clone C6) OX=184922 GN=GL50803_00101326 PE=4 SV=1+1	A8BWK6		1	0.0032	1.89352	2.33725	0.671217	0.831663	0	2.12483	3.04621	3.2712	3.01681	3.32372	2.00795	3.15288	2.89352	3.33725	1.67122	1.83166	1	3.12483	4.04621	4.2712	4.01681	4.32372	3.00795	4.15288	1.71871	0.78133
19	TRUE	Empty	Uncharacterized protein OS=Giardia intestinalis OX=5741 GN=GSB_152349 PE=4 SV=1	V6U482	38 kDa	1	0.022	0	0.333893	1.00683	0	0	0.531208	3.04621	1.0904	0.861945	1.89927	1.20477	0.450412	1	1.33389	2.00683	1	1	1.53121	4.04621	2.0904	1.86194	2.89927	2.20477	1.45041	1.84872	0.886529
38	TRUE	Empty	High cysteine membrane protein Group 1 OS=Giardia intestinalis (strain ATCC 50803 / WB clone C6) OX=184922 GN=GL50803_0011309 PE=4 SV=1	A8BME9	140 kDa	0.86	0.043	0	2.00336	4.0273	5.19789	0	3.18725	1.5231	4.3616	5.81813	9.25893	5.62227	6.75617	1	3.00336	5.0273	6.19789	1	4.18725	2.5231	5.3616	6.81813	10.2589	6.62227	7.75617	1.92695	0.946318
8	TRUE	Empty	LSU ribosomal protein L10AE OS=Giardia intestinalis OX=5741 GN=DHA2_10428 PE=4 SV=1	V6TJ23	24 kDa	1	0.007	5.68056	11.0185	15.1024	9.56413	8.46761	9.03054	33.5083	15.2656	17.2389	13.2949	32.1273	24.3222	6.68056	12.0185	16.1024	10.5641	9.46761	10.0305	34.5083	16.2656	18.2389	14.2949	33.1273	25.3222	2.18546	1.12794

## Sheet: 1_Enrichment Down
Proteins	Molecular Function		Proteins	Biological Process		Proteins	Cellular Component		Proteins	Protein Class
2	ATP-dependent activity (GO:0140657)		4	cellular process (GO:0009987)		4	cellular anatomical entity (GO:0110165)		2	RNA metabolism protein (PC00031)
1	binding (GO:0005488)		1	localization (GO:0051179)		3	protein-containing complex (GO:0032991)		1	chaperone (PC00072)
3	catalytic activity (GO:0003824)		1	metabolic process (GO:0008152)					1	cytoskeletal protein (PC00085)
1	cytoskeletal motor activity (GO:0003774)								1	metabolite interconversion enzyme (PC00262)
1	transporter activity (GO:0005215)								1	transporter (PC00227)

## Sheet: 1_Enrichment Up
Proteins	Molecular Function		Proteins	Biological Process		Proteins	Cellular Component		Proteins	Protein Class
1	ATP-dependent activity (GO:0140657)		1	cellular process (GO:0009987)		1	cellular anatomical entity (GO:0110165)		1	ATP-dependent activity (GO:0140657)
1	binding (GO:0005488)		1	response to stimulus (GO:0050896)					1	binding (GO:0005488)
2	catalytic activity (GO:0003824)								2	catalytic activity (GO:0003824)

## Sheet: 2_LR_C_V_O_092121
#	Visible	Star	Protein Name	Accession Number	Molecular Weight	Exclusivity	t-test CL: Scaffold Category BRL: Scaffold BioSample	(0) C3_200ul_SCX_RP_Luna_2d_100ulmin_8hr_051316_Run1_0	(0) C4_200ul_SCX_RP_Aqua_2d_100ulmin_8hr_051616_Run1_0	(0) C5_100ul_SCX_RP_Aqua_2d_100ulmin_8hr_052116_Run1_0	(0) C5_Ae_SCX_RP_2d_10hr_012616_Run1_0	(0) Rerun_c3_BioRep1_100ul_SCX_RP_Aqua_2d_100ulmin_8hr_060216_Run_	(0) Rerun_c4_BioRep1_100ul_SCX_RP_Aqua_2d_100ulmin_8hr_060316_Run_	(1) O3_200ul_SCX_RP_Luna_2d_100ulmin_8hr_051216_Run1_0	(1) O4_100ul_SCX_RP_Aqua_2d_100ulmin_8hr_052316_Run1_0	(1) O4_Ae_SCX_RP_2d_10hr_012116_Run2_0	(1) O5_200ul_SCX_RP_Aqua_2d_100ulmin_8hr_051516_Run1_0	(1) O5_Ae_SCX_RP_2d_10hr_011716_Run1_0	(1) Rerun_03_BioRep1_100ul_SCX_RP_Aqua_2d_100ulmin_8hr_060116_Run_	(0) C3_200ul_SCX_RP_Luna_2d_100ulmin_8hr_051316_Run1_0	(0) C4_200ul_SCX_RP_Aqua_2d_100ulmin_8hr_051616_Run1_0	(0) C5_100ul_SCX_RP_Aqua_2d_100ulmin_8hr_052116_Run1_0	(0) C5_Ae_SCX_RP_2d_10hr_012616_Run1_0	(0) Rerun_c3_BioRep1_100ul_SCX_RP_Aqua_2d_100ulmin_8hr_060216_Run_	(0) Rerun_c4_BioRep1_100ul_SCX_RP_Aqua_2d_100ulmin_8hr_060316_Run_	(1) O3_200ul_SCX_RP_Luna_2d_100ulmin_8hr_051216_Run1_0	(1) O4_100ul_SCX_RP_Aqua_2d_100ulmin_8hr_052316_Run1_0	(1) O4_Ae_SCX_RP_2d_10hr_012116_Run2_0	(1) O5_200ul_SCX_RP_Aqua_2d_100ulmin_8hr_051516_Run1_0	(1) O5_Ae_SCX_RP_2d_10hr_011716_Run1_0	(1) Rerun_03_BioRep1_100ul_SCX_RP_Aqua_2d_100ulmin_8hr_060116_Run_	FC	Log2FC
68	TRUE	Empty	ABC transporter, ATP-binding protein OS=Giardia intestinalis (strain ATCC 50581 / GS clone H7) OX=598745 GN=GL50581_4562 PE=4 SV=1	C6M0H4	221 kDa	0.12	0.039	5.68056	8.18037	18.7941	13.7224	1.41127	6.1089	3.18021	3.78087	2.27521	1.97216	3.40231	2.69405	6.68056	9.18037	19.7941	14.7224	2.41127	7.1089	4.18021	4.78087	3.27521	2.97216	4.40231	3.69405	0.389078	-1.36187
17	TRUE	Empty	Uncharacterized protein OS=Giardia intestinalis (strain P15) OX=658858 GN=GLP15_76 PE=4 SV=1	E1F8F5	33 kDa	0.4	0.011	7.57408	7.01175	8.72582	14.5541	18.3465	6.3745	5.22463	6.68924	1.36513	3.54989	0.680462	4.04108	8.57408	8.01175	9.72582	15.5541	19.3465	7.3745	6.22463	7.68924	2.36513	4.54989	1.68046	5.04108	0.401687	-1.31586
52	TRUE	Empty	ABC transporter, putative (Fragment) OS=Giardia intestinalis (strain ATCC 50803 / WB clone C6) OX=184922 GN=GL50803_221689 PE=4 SV=1	A8BN72	131 kDa	1	0.031	0	1.66946	2.68487	2.91082	0	1.06242	0	0	0	0	0.453641	0	1	2.66946	3.68487	3.91082	1	2.06242	1	1	1	1	1.45364	1	0.450435	-1.15061
43	TRUE	Empty	Vacuolar protein sorting 11 OS=Giardia intestinalis (strain ATCC 50803 / WB clone C6) OX=184922 GN=GL50803_0017109 PE=4 SV=1	A8BJ72	121 kDa	1	0.026	0	1.66946	3.02048	2.07916	0	1.59363	0	0.581673	0	0	0	0	1	2.66946	4.02048	3.07916	1	2.59363	1	1.58167	1	1	1	1	0.458247	-1.1258
44	TRUE	Empty	Sec7 family protein OS=Giardia intestinalis (strain ATCC 50803 / WB clone C6) OX=184922 GN=GL50803_00112258 PE=4 SV=1	A8BK70	249 kDa	1	0.026	1.89352	1.33557	1.67804	2.91082	0	0	0.454315	0	0	0	0	0	2.89352	2.33557	2.67804	3.91082	1	1	1.45432	1	1	1	1	1	0.467096	-1.09821
65	TRUE	Empty	Uncharacterized protein OS=Giardia intestinalis (strain ATCC 50803 / WB clone C6) OX=184922 GN=GL50803_0010572 PE=4 SV=1	A8BK53	35 kDa	1	0.036	11.3611	3.67282	10.0683	9.56413	14.1127	3.18725	8.17768	5.23506	1.82017	3.15546	0.453641	2.69405	12.3611	4.67282	11.0683	10.5641	15.1127	4.18725	9.17768	6.23506	2.82017	4.15546	1.45364	3.69405	0.475036	-1.07389
77	TRUE	Empty	Uncharacterized protein OS=Giardia intestinalis (strain ATCC 50803 / WB clone C6) OX=184922 GN=GL50803_0017037 PE=4 SV=1	A8BQI8	29 kDa	1	0.044	5.68056	9.34899	8.0546	17.0491	2.82254	10.093	3.63452	5.23506	1.82017	7.88865	1.36092	2.69405	6.68056	10.349	9.0546	18.0491	3.82254	11.093	4.63452	6.23506	2.82017	8.88865	2.36092	3.69405	0.484911	-1.04421
9	TRUE	Empty	ABC transporter family protein OS=Giardia intestinalis (strain ATCC 50803 / WB clone C6) OX=184922 GN=GL50803_0016592 PE=4 SV=1	A8B361	252 kDa	0.36	0.0079	13.5702	13.0775	16.9482	17.3263	14.5831	13.3687	15.5982	10.7609	2.42689	2.36659	2.64624	8.08215	14.5702	14.0775	17.9482	18.3263	15.5831	14.3687	16.5982	11.7609	3.42689	3.36659	3.64624	9.08215	0.504679	-0.986561
79	TRUE	Empty	Nucleotidyl cyclase OS=Giardia intestinalis (strain ATCC 50803 / WB clone C6) OX=184922 GN=GL50803_0016599 PE=4 SV=1	A8B947	246 kDa	0.07	0.045	0	1.50252	2.68487	2.70291	1.41127	0	0.681473	0	0	0.197216	0.453641	0	1	2.50252	3.68487	3.70291	2.41127	1	1.68147	1	1	1.19722	1.45364	1	0.512695	-0.963829
82	TRUE	Empty	ABC transporter, ATP-binding protein OS=Giardia intestinalis (strain ATCC 50803 / WB clone C6) OX=184922 GN=GL50803_0021411 PE=4 SV=1	A8B9R4	222 kDa	0.69	0.047	20.8287	40.9018	76.0153	44.9098	21.169	37.4502	24.0787	32.2828	15.0164	11.2413	23.3625	14.8173	21.8287	41.9018	77.0153	45.9098	22.169	38.4502	25.0787	33.2828	16.0164	12.2413	24.3625	15.8173	0.512786	-0.963571
39	TRUE	Empty	Putative Phospholipid-transporting ATPase IIB OS=Giardia intestinalis (strain ATCC 50803 / WB clone C6) OX=184922 GN=GL50803_0038104 PE=4 SV=1	A0A644F1Y5	151 kDa	0.73	0.025	2.84028	2.00336	4.69852	3.11874	1.41127	2.39044	2.95305	1.45418	0	1.38051	0	0	3.84028	3.00336	5.69852	4.11874	2.41127	3.39044	3.95305	2.45418	1	2.38051	1	1	0.524772	-0.930237
33	TRUE	Empty	MRP-like ABC transporter OS=Giardia intestinalis (strain ATCC 50803 / WB clone C6) OX=184922 GN=GL50803_0017132 PE=4 SV=1	A8B476	175 kDa	0.78	0.019	9.4676	18.4476	21.3671	18.955	8.46761	11.8194	8.74557	10.4216	10.0109	5.02901	8.39236	1.34703	10.4676	19.4476	22.3671	19.955	9.46761	12.8194	9.74557	11.4216	11.0109	6.02901	9.39236	2.34703	0.528399	-0.920299
24	TRUE	Empty	Potassium-transporting ATPase alpha chain 1 (Fragment) OS=Giardia intestinalis (strain P15) OX=658858 GN=GLP15_2849 PE=4 SV=1	E1F8Y8	136 kDa	0.07	0.014	17.0417	8.90381	17.0041	7.34636	14.1127	10.8012	9.8435	8.91898	3.03362	3.54989	3.62913	8.53116	18.0417	9.90381	18.0041	8.34636	15.1127	11.8012	10.8435	9.91898	4.03362	4.54989	4.62913	9.53116	0.535726	-0.900432
15	TRUE	Empty	Multidrug resistance-associated protein 1 OS=Giardia intestinalis (strain ATCC 50803 / WB clone C6) OX=184922 GN=GL50803_0028379 PE=4 SV=1	A8B3T0	167 kDa	0.17	0.011	9.15201	19.6162	25.1706	18.4005	14.5831	15.7149	11.3957	13.33	4.70211	8.38169	10.5094	5.3881	10.152	20.6162	26.1706	19.4005	15.5831	16.7149	12.3957	14.33	5.70211	9.38169	11.5094	6.3881	0.549599	-0.863549
40	TRUE	Empty	Group of Clathrin heavy chain OS=Giardia intestinalis (strain ATCC 50803 / WB clone C6) OX=184922 GN=GL50803_00102108 PE=3 SV=1+1	A8B515		0.06	0.025	16.4105	39.3993	56.55	47.5434	26.3437	40.9916	17.4154	26.3692	15.4714	20.4448	30.9232	12.7967	17.4105	40.3993	57.55	48.5434	27.3437	41.9916	18.4154	27.3692	16.4714	21.4448	31.9232	13.7967	0.554886	-0.849737
80	TRUE	Empty	V-type proton ATPase subunit a OS=Giardia intestinalis (strain ATCC 50803 / WB clone C6) OX=184922 GN=GL50803_0018470 PE=3 SV=1	A8BGB4	104 kDa	0.73	0.045	20.8287	39.3993	38.0916	22.247	56.4507	20.1859	21.1257	27.3386	7.73572	18.3411	14.7433	18.8584	21.8287	40.3993	39.0916	23.247	57.4507	21.1859	22.1257	28.3386	8.73572	19.3411	15.7433	19.8584	0.561717	-0.832083
27	TRUE	Empty	Clathrin heavy chain OS=Giardia intestinalis OX=5741 GN=DHA2_102108 PE=3 SV=1	V6TEI1	207 kDa	0.01	0.016	8.20525	16.3607	24.0799	19.4055	13.1718	18.7251	7.72336	12.3121	5.00547	8.57891	13.9495	6.39837	9.20525	17.3607	25.0799	20.4055	14.1718	19.7251	8.72336	13.3121	6.00547	9.57891	14.9495	7.39837	0.566009	-0.821104
5	TRUE	Empty	ABC transporter family protein OS=Giardia intestinalis (strain ATCC 50803 / WB clone C6) OX=184922 GN=GL50803_0016575 PE=4 SV=1	A8BQT7	120 kDa	0.9	0.0054	30.2963	21.87	46.1462	33.8903	42.3381	25.498	23.6244	20.9402	18.2017	11.833	19.9602	16.1643	31.2963	22.87	47.1462	34.8903	43.3381	26.498	24.6244	21.9402	19.2017	12.833	20.9602	17.1643	0.566514	-0.819817
81	TRUE	Empty	Uncharacterized protein OS=Giardia intestinalis OX=5741 GN=DHA2_151847 PE=4 SV=1	V6TFG9	426 kDa	0.52	0.046	1.89352	1.83641	1.67804	2.70291	0	0.531208	0.227158	0	0.910085	0.197216	1.1341	0	2.89352	2.83641	2.67804	3.70291	1	1.53121	1.22716	1	1.91009	1.19722	2.1341	1	0.578371	-0.789932
76	TRUE	Empty	Uncharacterized protein OS=Giardia intestinalis (strain ATCC 50803 / WB clone C6) OX=184922 GN=GL50803_0087519 PE=4 SV=1	A0A644F557	34 kDa	0.79	0.044	13.2546	15.3591	34.2321	21.6232	15.524	14.3426	12.948	15.4143	4.09538	11.833	9.29965	10.7762	14.2546	16.3591	35.2321	22.6232	16.524	15.3426	13.948	16.4143	5.09538	12.833	10.2996	11.7762	0.584752	-0.774102
61	TRUE	Empty	Clathrin heavy chain OS=Giardia intestinalis OX=5741 GN=GSB_102108 PE=3 SV=1	V6TZT4	208 kDa	0.02	0.035	1.89352	7.01175	10.6556	7.06914	8.46761	6.68437	3.48308	4.94422	1.36513	4.5031	5.4815	2.35729	2.89352	8.01175	11.6556	8.06914	9.46761	7.68437	4.48308	5.94422	2.36513	5.5031	6.4815	3.35729	0.588807	-0.764134
53	TRUE	Empty	Synaptic glycoprotein SC2 OS=Giardia intestinalis (strain ATCC 50803 / WB clone C6) OX=184922 GN=GL50803_0088581 PE=3 SV=1	A8BNY7	40 kDa	1	0.031	0	0.667785	1.67804	1.24749	0	0.531208	0	0	0	0	0	0	1	1.66779	2.67804	2.24749	1	1.53121	1	1	1	1	1	1	0.59262	-0.754821
7	TRUE	Empty	Sodium or proton/potassium antiporter, ATPase alpha subunit OS=Giardia intestinalis OX=5741 GN=DHA2_96670 PE=4 SV=1	V6TA72	155 kDa	0.02	0.0066	27.456	20.757	34.9592	23.3559	31.0479	22.7534	22.7915	20.8433	12.5895	8.4803	12.702	17.9603	28.456	21.757	35.9592	24.3559	32.0479	23.7534	23.7915	21.8433	13.5895	9.4803	13.702	18.9603	0.609434	-0.714457
10	TRUE	Empty	Potassium-transporting ATPase alpha chain 1 OS=Giardia intestinalis (strain ATCC 50803 / WB clone C6) OX=184922 GN=GL50803_0096670 PE=4 SV=1	A8BV45	148 kDa	0.11	0.0079	27.456	25.0976	38.9865	23.3559	31.0479	24.347	25.0631	22.5883	12.5895	9.26917	14.5165	17.9603	28.456	26.0976	39.9865	24.3559	32.0479	25.347	26.0631	23.5883	13.5895	10.2692	15.5165	18.9603	0.612549	-0.707103
71	TRUE	Empty	Amino acid transporter family OS=Giardia intestinalis (strain ATCC 50803 / WB clone C6) OX=184922 GN=GL50803_0091712 PE=4 SV=1	A8B634	77 kDa	1	0.041	13.2546	6.01007	8.72582	6.23747	5.64507	5.31208	5.9061	5.81673	3.64034	4.33876	1.81457	4.04108	14.2546	7.01007	9.72582	7.23747	6.64507	6.31208	6.9061	6.81673	4.64034	5.33876	2.81457	5.04108	0.616537	-0.69774
8	TRUE	Empty	Phospholipid-translocating P-type ATPase (Flippase) OS=Giardia intestinalis OX=5741 GN=GSB_152823 PE=4 SV=1	V6TRQ7	152 kDa	0.2	0.007	0.94676	0.667785	1.34243	0.623747	1.41127	1.32802	1.13579	0.290836	0	0.197216	0	0	1.94676	1.66779	2.34243	1.62375	2.41127	2.32802	2.13579	1.29084	1	1.19722	1	1	0.618817	-0.692414
6	TRUE	Empty	TMP 52 OS=Giardia intestinalis OX=5741 PE=4 SV=2	Q95WV6	52 kDa	0.23	0.0063	13.2546	11.8532	13.9277	6.02956	11.2901	15.405	8.63199	8.14342	6.3706	6.1137	6.12416	7.40864	14.2546	12.8532	14.9277	7.02956	12.2901	16.405	9.63199	9.14342	7.3706	7.1137	7.12416	8.40864	0.627473	-0.672375
49	TRUE	Empty	Suppressor of actin 1 OS=Giardia intestinalis (strain ATCC 50803 / WB clone C6) OX=184922 GN=GL50803_008589 PE=4 SV=1	A8BB34	80 kDa	1	0.03	9.4676	13.3557	12.4175	11.2275	5.64507	10.093	8.63199	9.88844	5.46051	5.52205	6.35098	1.34703	10.4676	14.3557	13.4175	12.2275	6.64507	11.093	9.63199	10.8884	6.46051	6.52205	7.35098	2.34703	0.633387	-0.65884
74	TRUE	Empty	Phospholipid-transporting ATPase IIB, putative OS=Giardia intestinalis (strain ATCC 50803 / WB clone C6) OX=184922 GN=GL50803_00101810 PE=4 SV=1	A8BCP4	159 kDa	0.15	0.044	16.0949	12.0201	14.4312	9.14829	9.87888	11.9522	6.58757	13.6693	7.28068	4.53597	11.1142	2.02054	17.0949	13.0201	15.4312	10.1483	10.8789	12.9522	7.58757	14.6693	8.28068	5.53597	12.1142	3.02054	0.643922	-0.635042
22	TRUE	Empty	HesB domain-containing protein OS=Giardia intestinalis (strain ATCC 50803 / WB clone C6) OX=184922 GN=GL50803_0014821 PE=4 SV=1	A8BCH8	14 kDa	1	0.013	1.89352	3.00503	2.68487	2.91082	2.82254	2.12483	0.908631	1.16335	0	2.36659	2.26821	1.34703	2.89352	4.00503	3.68487	3.91082	3.82254	3.12483	1.90863	2.16335	1	3.36659	3.26821	2.34703	0.655445	-0.609453
29	TRUE	Empty	TMP52 OS=Giardia intestinalis (strain P15) OX=658858 GN=GLP15_2268 PE=4 SV=1	E1F8Q0	52 kDa	0.06	0.018	11.3611	7.51258	9.90045	4.78206	11.2901	12.2178	6.36041	5.81673	6.3706	5.32484	5.21687	7.40864	12.3611	8.51258	10.9004	5.78206	12.2901	13.2178	7.36041	6.81673	7.3706	6.32484	6.21687	8.40864	0.673887	-0.569422
72	TRUE	Empty	5'-nucleotidase family protein OS=Giardia intestinalis OX=5741 GN=DHA2_150013 PE=4 SV=1	V6TNW4	67 kDa	1	0.042	0	1.00168	0.671217	1.24749	0	0.531208	0	0	0	0.394433	0	0	1	2.00168	1.67122	2.24749	1	1.53121	1	1	1	1.39443	1	1	0.676545	-0.563742
25	TRUE	Empty	Ankyrin repeat protein 1 OS=Giardia intestinalis (strain ATCC 50803 / WB clone C6) OX=184922 GN=GL50803_0016915 PE=4 SV=1	A8B9H3	84 kDa	0.66	0.015	0.94676	0.667785	0.503413	1.03958	1.41127	0.796813	0.454315	0.290836	0	0.986081	0	0	1.94676	1.66779	1.50341	2.03958	2.41127	1.79681	1.45432	1.29084	1	1.98608	1	1	0.68023	-0.555906
41	TRUE	Empty	Uncharacterized protein OS=Giardia intestinalis (strain ATCC 50803 / WB clone C6) OX=184922 GN=GL50803_113740 PE=4 SV=1	A8B3C9	261 kDa	1	0.025	0	1.00168	0.335608	0.831663	0	0.531208	0	0	0	0	0	0	1	2.00168	1.33561	1.83166	1	1.53121	1	1	1	1	1	1	0.689643	-0.536079
58	TRUE	Empty	Kelch repeat-containing protein OS=Giardia intestinalis (strain ATCC 50803 / WB clone C6) OX=184922 GN=GL50803_0014584 PE=4 SV=1	A8B313	110 kDa	0.57	0.033	12.3079	16.6946	23.157	15.1779	15.524	14.6082	11.8122	16.5777	7.28068	7.69143	11.5679	12.1232	13.3079	17.6946	24.157	16.1779	16.524	15.6082	12.8122	17.5777	8.28068	8.69143	12.5679	13.1232	0.706035	-0.502189
85	TRUE	Empty	ABC transporter family protein OS=Giardia intestinalis (strain ATCC 50803 / WB clone C6) OX=184922 GN=GL50803_0092223 PE=4 SV=1	A8BAR3	106 kDa	0.85	0.048	19.882	31.5529	43.4613	37.4248	35.2817	31.8725	20.217	35.1912	20.4769	14.1996	25.4039	25.5935	20.882	32.5529	44.4613	38.4248	36.2817	32.8725	21.217	36.1912	21.4769	15.1996	26.4039	26.5935	0.715815	-0.482342
59	TRUE	Empty	Uncharacterized protein OS=Giardia intestinalis OX=5741 GN=DHA2_152775 PE=4 SV=1	V6TFP1	179 kDa	0.12	0.033	0.47338	0.685275	0.872582	0	0.705634	0.929615	0.242302	0.261753	0	0.473319	0	0.336756	1.47338	1.68527	1.87258	1	1.70563	1.92961	1.2423	1.26175	1	1.47332	1	1.33676	0.756648	-0.402305
32	TRUE	Empty	Aldehyde-alcohol dehydrogenase OS=Giardia intestinalis OX=5741 GN=ADHE PE=3 SV=2	O09435	97 kDa	0.05	0.019	46.549	42.7939	54.6482	59.7065	49.3944	52.0142	33.43	44.4495	36.7826	40.9224	46.7251	46.9214	47.549	43.7939	55.6482	60.7065	50.3944	53.0142	34.43	45.4495	37.7826	41.9224	47.7251	47.9214	0.820398	-0.285604
30	TRUE	Empty	Aldehyde-alcohol dehydrogenase OS=Giardia intestinalis OX=5741 GN=DHA2_93358 PE=3 SV=1	V6TKC4	97 kDa	0.03	0.018	30.4541	35.1144	45.7546	39.7466	43.7493	38.4683	31.1585	29.6168	34.9624	33.4282	32.889	29.4101	31.4541	36.1144	46.7546	40.7466	44.7493	39.4683	32.1585	30.6168	35.9624	34.4282	33.889	30.4101	0.825221	-0.277148
35	TRUE	Empty	ANK_REP_REGION domain-containing protein OS=Giardia intestinalis (strain P15) OX=658858 GN=GLP15_1527 PE=4 SV=1	E1EYL4	73 kDa	0.33	0.021	0	0.333893	0	0	0	0	0.454315	0.290836	0.455043	0.591649	0.226821	0	1	1.33389	1	1	1	1	1.45432	1.29084	1.45504	1.59165	1.22682	1	1.26599	0.340269
4	TRUE	Empty	Ankyrin repeat protein OS=Giardia intestinalis OX=5741 GN=DHA2_14433 PE=4 SV=1	V6T8T8	74 kDa	0.33	0.0032	0	0	0	0	0	0	0.454315	0.290836	0.455043	0.197216	0.226821	0	1	1	1	1	1	1	1.45432	1.29084	1.45504	1.19722	1.22682	1	1.27071	0.345629
63	TRUE	Empty	Stress-induced-phosphoprotein 1 OS=Giardia intestinalis (strain P15) OX=658858 GN=GLP15_4215 PE=4 SV=1	E1F0R6	65 kDa	0.04	0.035	13.2546	17.0285	13.4243	14.9699	7.05634	17.7955	22.4886	16.2868	15.0164	17.5522	19.2798	22.2259	14.2546	18.0285	14.4243	15.9699	8.05634	18.7955	23.4886	17.2868	16.0164	18.5522	20.2798	23.2259	1.3275	0.408708
46	TRUE	Empty	Uncharacterized protein OS=Giardia intestinalis (strain ATCC 50803 / WB clone C6) OX=184922 GN=GL50803_003733 PE=4 SV=1	A8BTE0	10 kDa	1	0.027	0	0.333893	0.335608	0.415832	0	0	0.908631	0.581673	0.910085	0.788865	0.453641	0	1	1.33389	1.33561	1.41583	1	1	1.90863	1.58167	1.91009	1.78886	1.45364	1	1.36097	0.444631
84	TRUE	Empty	Elongation factor 2 OS=Giardia intestinalis (strain ATCC 50803 / WB clone C6) OX=184922 GN=GL50803_0017570 PE=3 SV=1	A8BU59	100 kDa	0.26	0.048	25.5625	50.7517	67.9607	39.2961	35.2817	61.089	62.6955	59.6215	54.1501	81.2531	75.3045	55.2281	26.5625	51.7517	68.9607	40.2961	36.2817	62.089	63.6955	60.6215	55.1501	82.2531	76.3045	56.2281	1.37879	0.4634
62	TRUE	Empty	CCT-theta OS=Giardia intestinalis (strain P15) OX=658858 GN=GLP15_392 PE=3 SV=1	E1EXS9	61 kDa	0.1	0.035	6.94291	7.40129	6.54436	7.20775	1.41127	7.25985	10.9036	7.75564	9.55589	9.20343	6.72901	8.98017	7.94291	8.40129	7.54436	8.20775	2.41127	8.25985	11.9036	8.75564	10.5559	10.2034	7.72901	9.98017	1.38254	0.467322
67	TRUE	Empty	Beta-giardin (Fragment) OS=Giardia intestinalis OX=5741 GN=bgia PE=3 SV=1	E0ZS70	17 kDa	0.25	0.039	0.677077	1.18723	0.656353	0.138611	1.41127	1.99284	0.878872	1.76793	2.34967	1.95662	1.76233	2.24504	1.67708	2.18723	1.65635	1.13861	2.41127	2.99284	1.87887	2.76793	3.34967	2.95662	2.76233	3.24504	1.40595	0.491543
86	TRUE	Empty	GYF domain-containing protein OS=Giardia intestinalis (strain ATCC 50803 / WB clone C6) OX=184922 GN=GL50803_0024485 PE=4 SV=1	A8BHE5	42 kDa	1	0.048	1.89352	5.67617	3.69169	4.15832	2.82254	3.18725	6.81473	5.23506	7.28068	6.31092	3.17549	4.04108	2.89352	6.67617	4.69169	5.15832	3.82254	4.18725	7.81473	6.23506	8.28068	7.31092	4.17549	5.04108	1.41665	0.502482
47	TRUE	Empty	Uncharacterized protein OS=Giardia intestinalis (strain ATCC 50803 / WB clone C6) OX=184922 GN=GL50803_16044 PE=3 SV=1	A8BW84	20 kDa	1	0.027	15.1482	15.693	16.7804	13.7224	11.2901	20.7171	12.7208	25.5936	25.4824	26.427	18.1456	26.9405	16.1482	16.693	17.7804	14.7224	12.2901	21.7171	13.7208	26.5936	26.4824	27.427	19.1456	27.9405	1.42233	0.508253
13	TRUE	Empty	Phosphoglycerate mutase (2,3-diphosphoglycerate-independent) OS=Giardia intestinalis (strain P15) OX=658858 GN=GLP15_1426 PE=3 SV=1	E1F4U1	65 kDa	0.06	0.0086	1.89352	5.00839	5.03413	4.36623	4.23381	4.78088	4.99747	6.3984	6.3706	5.91649	6.5778	8.75567	2.89352	6.00839	6.03413	5.36623	5.23381	5.78088	5.99747	7.3984	7.3706	6.91649	7.5778	9.75567	1.43745	0.523508
55	TRUE	Empty	Protein kinase, catalytic domain OS=Giardia intestinalis OX=5741 GN=DHA2_16235 PE=3 SV=1	V6THY8	46 kDa	1	0.032	7.57408	13.3557	10.7395	6.23747	2.82254	10.093	14.0838	14.5418	10.0109	11.833	13.1556	12.1232	8.57408	14.3557	11.7395	7.23747	3.82254	11.093	15.0838	15.5418	11.0109	12.833	14.1556	13.1232	1.43867	0.524734
20	TRUE	Empty	Asparagine--tRNA ligase OS=Giardia intestinalis (strain ATCC 50803 / WB clone C6) OX=184922 GN=GL50803_0014375 PE=3 SV=1	A8BTB7	62 kDa	1	0.013	5.68056	4.6745	6.71217	7.9008	2.82254	7.43692	9.08631	6.3984	10.921	9.07195	9.98011	8.08215	6.68056	5.6745	7.71217	8.9008	3.82254	8.43692	10.0863	7.3984	11.921	10.0719	10.9801	9.08215	1.44418	0.530251
11	TRUE	Empty	Heat shock protein 90 OS=Giardia intestinalis OX=5741 GN=hsp90 PE=2 SV=1	E3WCX0	81 kDa	0.53	0.008	59.6459	66.9455	81.8885	58.2164	56.4507	92.6959	98.3593	98.5935	76.9022	87.7612	121.349	123.253	60.6459	67.9455	82.8885	59.2164	57.4507	93.6959	99.3593	99.5935	77.9022	88.7612	122.349	124.253	1.45129	0.53734
45	TRUE	Empty	Stress-induced-phosphoprotein 1 OS=Giardia intestinalis (strain ATCC 50803 / WB clone C6) OX=184922 GN=GL50803_0027310 PE=4 SV=1	A8BX22	65 kDa	0.18	0.027	15.1482	24.3742	17.116	16.2174	7.05634	22.5764	33.8465	22.6852	20.4769	22.6799	27.4453	24.92	16.1482	25.3742	18.116	17.2174	8.05634	23.5764	34.8465	23.6852	21.4769	23.6799	28.4453	25.92	1.45687	0.542874
75	TRUE	Empty	Beta-giardin (Fragment) OS=Giardia intestinalis OX=5741 PE=3 SV=1	F1CT47	27 kDa	0.1	0.044	1.03068	2.15871	1.21217	0.55964	2.09124	3.24889	2.4038	3.38942	1.55611	4.21206	2.89265	3.40685	2.03068	3.15871	2.21217	1.55964	3.09124	4.24889	3.4038	4.38942	2.55611	5.21206	3.89265	4.40685	1.46374	0.549658
18	TRUE	Empty	Cytosolic HSP70 OS=Giardia intestinalis (strain ATCC 50803 / WB clone C6) OX=184922 GN=GL50803_0088765 PE=3 SV=1	A8BCR6	72 kDa	1	0.011	157.162	129.884	169.147	103.126	138.304	155.113	204.896	151.235	262.105	195.639	177.827	282.875	158.162	130.884	170.147	104.126	139.304	156.113	205.896	152.235	263.105	196.639	178.827	283.875	1.49123	0.576507
87	TRUE	Empty	Beta giardin (Fragment) OS=Giardia intestinalis OX=5741 PE=3 SV=1	A0A3G9K3A2	26 kDa	0.16	0.05	1.24954	4.22245	2.64764	1.21633	2.39182	3.4764	3.27375	6.07611	2.51019	6.11053	3.19536	4.72589	2.24954	5.22245	3.64764	2.21633	3.39182	4.4764	4.27375	7.07611	3.51019	7.11053	4.19536	5.72589	1.50403	0.588838
73	TRUE	Empty	Proliferating cell nuclear antigen OS=Giardia intestinalis (strain ATCC 50803 / WB clone C6) OX=184922 GN=GL50803_006564 PE=3 SV=1	A8BIU1	33 kDa	1	0.043	11.3611	9.68289	11.0751	7.9008	2.82254	7.43692	15.4467	11.6335	20.0219	13.0163	11.341	8.08215	12.3611	10.6829	12.0751	8.9008	3.82254	8.43692	16.4467	12.6335	21.0219	14.0163	12.341	9.08215	1.51995	0.604019
69	TRUE	Empty	Beta giardin (Fragment) OS=Giardia intestinalis OX=5741 PE=3 SV=1	A0A3G9K8G1	26 kDa	0.15	0.039	0.984774	2.8867	2.41121	0.282419	3.01071	3.25452	2.97444	2.83991	4.22155	5.81041	3.99754	2.78947	1.98477	3.8867	3.41121	1.28242	4.01071	4.25452	3.97444	3.83991	5.22155	6.81041	4.99754	3.78947	1.5206	0.604637
66	TRUE	Empty	Kinase, NEK OS=Giardia intestinalis (strain ATCC 50581 / GS clone H7) OX=598745 GN=GL50581_3733 PE=4 SV=1	C6LY62	134 kDa	0.09	0.037	0	0.612137	0.615282	1.45541	0	1.15095	1.62796	2.52058	0.910085	1.84068	1.51214	0.673513	1	1.61214	1.61528	2.45541	1	2.15095	2.62796	3.52058	1.91009	2.84068	2.51214	1.67351	1.53399	0.617293
83	TRUE	Empty	Uncharacterized protein OS=Giardia intestinalis (strain ATCC 50803 / WB clone C6) OX=184922 GN=GL50803_0014317 PE=4 SV=1	A8B4M7	21 kDa	1	0.048	1.89352	2.00336	1.00683	2.07916	0	1.59363	3.18021	1.74502	4.55043	2.36659	3.17549	1.34703	2.89352	3.00336	2.00683	3.07916	1	2.59363	4.18021	2.74502	5.55043	3.36659	4.17549	2.34703	1.5343	0.617584
38	TRUE	Empty	Heat shock protein HSP 90-alpha OS=Giardia intestinalis (strain ATCC 50803 / WB clone C6) OX=184922 GN=GL50803_98054 PE=3 SV=1	A8BBJ7	43 kDa	0.03	0.024	10.4144	16.5277	20.1365	20.7916	5.64507	25.2324	25.6688	22.9761	26.8475	20.7077	24.2698	34.3492	11.4144	17.5277	21.1365	21.7916	6.64507	26.2324	26.6688	23.9761	27.8475	21.7077	25.2698	35.3492	1.5353	0.618521
51	TRUE	Empty	Uncharacterized protein OS=Giardia intestinalis (strain ATCC 50803 / WB clone C6) OX=184922 GN=GL50803_006334 PE=4 SV=1	A8BLW9	10 kDa	1	0.03	0	2.00336	1.00683	1.24749	0	0.531208	1.81726	1.74502	2.73026	1.1833	1.81457	1.34703	1	3.00336	2.00683	2.24749	1	1.53121	2.81726	2.74502	3.73026	2.1833	2.81457	2.34703	1.54209	0.624886
2	TRUE	Empty	Uncharacterized protein OS=Giardia intestinalis OX=5741 GN=DHA2_16844 PE=4 SV=1	V6TCW1	35 kDa	0.04	0.002	0	0	0	0	0	0	1.02221	0.581673	0.455043	0.690257	0	0.673513	1	1	1	1	1	1	2.02221	1.58167	1.45504	1.69026	1	1.67351	1.57045	0.651177
21	TRUE	Empty	Thioredoxin reductase OS=Giardia intestinalis OX=5741 GN=trxr PE=3 SV=1	Q8IFV3	34 kDa	1	0.013	32.1898	30.7181	26.1775	23.2866	25.4028	30.8101	40.4341	38.9721	52.7849	33.5268	35.384	67.3513	33.1898	31.7181	27.1775	24.2866	26.4028	31.8101	41.4341	39.9721	53.7849	34.5268	36.384	68.3513	1.57203	0.652631
34	TRUE	Empty	PPPDE putative peptidase domain-containing protein OS=Giardia intestinalis (strain ATCC 50803 / WB clone C6) OX=184922 GN=GL50803_0024425 PE=3 SV=1	A0A644F9E9	50 kDa	1	0.02	5.68056	5.34228	4.0273	7.06914	0	6.90571	7.26904	9.88844	7.28068	6.70535	9.98011	8.08215	6.68056	6.34228	5.0273	8.06914	1	7.90571	8.26904	10.8884	8.28068	7.70535	10.9801	9.08215	1.57618	0.656435
28	TRUE	Empty	14-3-3 protein OS=Giardia intestinalis (strain ATCC 50581 / GS clone H7) OX=598745 GN=GL50581_2925 PE=3 SV=1	E2RU98	29 kDa	1	0.018	96.5695	148.248	136.928	54.8898	50.8057	166.799	209.894	141.928	144.704	175.128	198.695	176.46	97.5695	149.248	137.928	55.8898	51.8057	167.799	210.894	142.928	145.704	176.128	199.695	177.46	1.59458	0.673179
16	TRUE	Empty	Peptidylprolyl isomerase OS=Giardia intestinalis (strain ATCC 50803 / WB clone C6) OX=184922 GN=GL50803_003643 PE=4 SV=1	A8BAF3	38 kDa	0.35	0.011	9.4676	13.3557	16.1092	9.14829	4.23381	10.6242	17.0368	11.3426	21.842	19.5244	15.4238	20.2054	10.4676	14.3557	17.1092	10.1483	5.23381	11.6242	18.0368	12.3426	22.842	20.5244	16.4238	21.2054	1.61557	0.692039
50	TRUE	Empty	Beta giardin (Fragment) OS=Giardia intestinalis OX=5741 PE=3 SV=1	D0QYZ1	29 kDa	0.08	0.03	7.59129	12.1251	8.71457	2.73362	11.4687	13.4313	12.9468	23.6519	16.7905	18.1624	10.2465	12.7633	8.59129	13.1251	9.71457	3.73362	12.4687	14.4313	13.9468	24.6519	17.7905	19.1624	11.2465	13.7633	1.62027	0.696235
54	TRUE	Empty	Beta-giardin (Fragment) OS=Giardia intestinalis OX=5741 PE=3 SV=1	B4Y0X1	18 kDa	0.12	0.031	0.688553	2.97001	1.63979	0.576494	1.79616	3.90277	3.22204	6.54602	3.22115	4.45559	2.86241	3.04611	1.68855	3.97001	2.63979	1.57649	2.79616	4.90277	4.22204	7.54602	4.22115	5.45559	3.86241	4.04612	1.67029	0.7401
23	TRUE	Empty	Beta-giardin (Fragment) OS=Giardia intestinalis OX=5741 GN=bg PE=3 SV=1	A0A2I7YW49	19 kDa	0.29	0.013	0.58609	0.793264	0.620855	0.613847	1.81449	1.51099	1.10583	3.04686	2.424	2.0678	1.66317	3.7845	1.58609	1.79326	1.62086	1.61385	2.81449	2.51099	2.10583	4.04686	3.424	3.0678	2.66317	4.7845	1.68283	0.750886
31	TRUE	Empty	Ubiquitin-conjugating enzyme E2 OS=Giardia intestinalis OX=5741 GN=DHA2_151783 PE=3 SV=1	V6TGB1	20 kDa	1	0.018	0	0.333893	1.00683	0	0	1.06242	0.908631	1.16335	0.910085	1.1833	1.36092	2.69405	1	1.33389	2.00683	1	1	2.06242	1.90863	2.16335	1.91009	2.1833	2.36092	3.69405	1.69227	0.758956
1	TRUE	Empty	Putative WD-repeat family protein OS=Giardia intestinalis OX=5741 GN=DHA2_137698 PE=3 SV=1	V6TJF3	32 kDa	0.2	0.00053	0	0	0.335608	0	0	0	0.454315	0.581673	1.36513	0.986081	0.680462	0.673513	1	1	1.33561	1	1	1	1.45432	1.58167	2.36513	1.98608	1.68046	1.67351	1.69537	0.761596
78	TRUE	Empty	Protein 21.1 OS=Giardia intestinalis (strain P15) OX=658858 GN=GLP15_3036 PE=4 SV=1	E1F6M7	76 kDa	0.05	0.045	0.631173	1.00168	1.00683	1.80194	0	3.36432	3.40737	4.07171	2.57857	4.4045	1.66335	1.34703	1.63117	2.00168	2.00683	2.80194	1	4.36432	4.40737	5.07171	3.57857	5.4045	2.66335	2.34703	1.70018	0.765684
19	TRUE	Empty	Translation elongation factor OS=Giardia intestinalis (strain ATCC 50803 / WB clone C6) OX=184922 GN=GL50803_0013561 PE=3 SV=1	A8BZ22	25 kDa	0.68	0.012	23.669	43.9069	58.8993	13.7224	21.169	56.8393	52.2463	62.8207	59.6106	69.8145	74.3972	56.5751	24.669	44.9069	59.8993	14.7224	22.169	57.8393	53.2463	63.8207	60.6106	70.8145	75.3972	57.5751	1.7014	0.766724
60	TRUE	Empty	Beta-giardin (Fragment) OS=Giardia intestinalis OX=5741 GN=bg PE=3 SV=1	A0A1M4M1D5	16 kDa	0.07	0.033	0.315587	2.34352	0.998741	0.450484	1.92446	2.86195	2.8486	5.96567	1.84545	3.16094	2.18	3.92882	1.31559	3.34352	1.99874	1.45048	2.92446	3.86195	3.8486	6.96567	2.84545	4.16094	3.18	4.92882	1.74085	0.799791
37	TRUE	Empty	Uncharacterized protein OS=Giardia intestinalis OX=5741 GN=GSB_152349 PE=4 SV=1	V6U482	38 kDa	1	0.023	0	0.333893	1.00683	0	0	0.531208	0.908631	1.74502	0	2.36659	1.36092	1.34703	1	1.33389	2.00683	1	1	1.53121	1.90863	2.74502	1	3.36659	2.36092	2.34703	1.74394	0.802353
64	TRUE	Empty	Metallo-beta-lactamase superfamily protein OS=Giardia intestinalis (strain ATCC 50803 / WB clone C6) OX=184922 GN=GL50803_0014392 PE=4 SV=1	A8BBV2	35 kDa	1	0.036	3.78704	3.00503	1.67804	2.49499	0	4.24967	4.99747	5.23506	5.46051	5.91649	1.36092	8.08215	4.78704	4.00503	2.67804	3.49499	1	5.24967	5.99747	6.23506	6.46051	6.91649	2.36092	9.08215	1.74655	0.804505
26	TRUE	Empty	Uncharacterized protein OS=Giardia intestinalis (strain ATCC 50803 / WB clone C6) OX=184922 GN=GL50803_0016844 PE=4 SV=1	A8BTM8	35 kDa	0.08	0.015	0	0	0	0	0	0	1.93084	0.581673	0.455043	1.08469	0	0.673513	1	1	1	1	1	1	2.93084	1.58167	1.45504	2.08469	1	1.67351	1.78763	0.838045
42	TRUE	Empty	Tenascin-like protein OS=Giardia intestinalis (strain ATCC 50803 / WB clone C6) OX=184922 GN=GL50803_00113038 PE=4 SV=1	A8BDS8	61 kDa	0.2	0.025	1.89352	2.50419	1.34243	0	0	2.65604	4.54315	3.49004	1.82017	5.52205	1.81457	3.36756	2.89352	3.50419	2.34243	1	1	3.65604	5.54315	4.49004	2.82017	6.52205	2.81457	4.36756	1.84476	0.883435
36	TRUE	Empty	Group of Uncharacterized protein OS=Giardia intestinalis (strain ATCC 50803 / WB clone C6) OX=184922 GN=GL50803_00101326 PE=4 SV=1+1	A8BWK6		1	0.021	1.89352	2.33725	0.671217	0.831663	0	2.12483	3.63452	2.90836	6.3706	2.76103	1.81457	2.69405	2.89352	3.33725	1.67122	1.83166	1	3.12483	4.63452	3.90836	7.3706	3.76103	2.81457	3.69405	1.88932	0.917868
56	TRUE	Empty	Methionine adenosyltransferase OS=Giardia intestinalis OX=5741 GN=DHA2_5659 PE=3 SV=1	V6THV5	49 kDa	1	0.032	1.89352	4.6745	4.36291	9.56413	0	3.71846	9.99494	4.65338	14.5614	7.49422	7.7119	8.08215	2.89352	5.6745	5.36291	10.5641	1	4.71846	10.9949	5.65338	15.5614	8.49422	8.7119	9.08215	1.93615	0.953192
57	TRUE	Empty	Triosephosphate isomerase (Fragment) OS=Giardia intestinalis OX=5741 GN=tpi PE=3 SV=1	A0A1Q1PRU6	19 kDa	0.56	0.032	3.78704	5.50923	3.35608	3.9504	1.41127	9.03054	11.1307	4.65338	3.64034	12.6218	13.8361	12.1232	4.78704	6.50923	4.35608	4.9504	2.41127	10.0305	12.1307	5.65338	4.64034	13.6218	14.8361	13.1232	1.93695	0.953785
12	TRUE	Empty	Translation initiation factor OS=Giardia intestinalis OX=5741 GN=DHA2_1657 PE=3 SV=1	V6TLS8	12 kDa	1	0.0083	0	1.33557	1.00683	0	0	2.12483	1.36295	3.49004	2.73026	2.76103	1.36092	2.69405	1	2.33557	2.00683	1	1	3.12483	2.36295	4.49004	3.73026	3.76103	2.36092	3.69405	1.94887	0.962636
48	TRUE	Empty	Ankyrin repeat protein 3 OS=Giardia intestinalis (strain ATCC 50803 / WB clone C6) OX=184922 GN=GL50803_0012139 PE=4 SV=1	A8B9H1	76 kDa	0.24	0.03	0.631173	1.33557	2.68487	2.6336	0	4.95794	3.40737	7.56175	5.30883	6.37666	6.19976	1.34703	1.63117	2.33557	3.68487	3.6336	1	5.95794	4.40737	8.56175	6.30883	7.37666	7.19976	2.34703	1.98438	0.98869
70	TRUE	Empty	Chaperonin 10 OS=Giardia intestinalis (strain ATCC 50803 / WB clone C6) OX=184922 GN=GL50803_0029500 PE=4 SV=1	A8B8M1	11 kDa	1	0.041	0	0.333893	0.335608	0	0	0.531208	1.81726	0	2.73026	1.1833	2.72185	0	1	1.33389	1.33561	1	1	1.53121	2.81726	1	3.73026	2.1833	3.72185	1	2.00712	1.00512
14	TRUE	Empty	Uncharacterized protein OS=Giardia intestinalis OX=5741 GN=DHA2_15918 PE=4 SV=1	V6TB36	25 kDa	1	0.01	0	0	0	0	0	0	1.36295	2.32669	0.910085	0.394433	0	1.34703	1	1	1	1	1	1	2.36295	3.32669	1.91009	1.39443	1	2.34703	2.05686	1.04045
3	TRUE	Empty	Uncharacterized protein OS=Giardia intestinalis (strain ATCC 50803 / WB clone C6) OX=184922 GN=GL50803_004852 PE=4 SV=1	A8BTN1	49 kDa	1	0.003	0	0.333893	0	0	0	0	2.27158	0.581673	0.910085	1.97216	0.453641	1.34703	1	1.33389	1	1	1	1	3.27158	1.58167	1.91009	2.97216	1.45364	2.34703	2.1371	1.09565

## Sheet: 2_Enrichment Down
	Proteins	Molecular Function		Proteins	Biological Process		Proteins	Cellular Component		Proteins	Protein Class
	7	ATP-dependent activity (GO:0140657)		4	biological regulation (GO:0065007)		12	cellular anatomical entity (GO:0110165)		2	membrane traffic protein (PC00150)
	4	binding (GO:0005488)		12	cellular process (GO:0009987)		3	protein-containing complex (GO:0032991)		3	metabolite interconversion enzyme (PC00262)
	10	catalytic activity (GO:0003824)		10	localization (GO:0051179)					1	protein-binding activity modulator (PC00095)
	1	molecular adaptor activity (GO:0060090)		3	metabolic process (GO:0008152)					11	transporter (PC00227)
	8	transporter activity (GO:0005215)		1	response to stimulus (GO:0050896)
				1	signaling (GO:0023052)

## Sheet: 2_Enrichment Up
	Proteins	Molecular Function		Proteins	Biological Process		Proteins	Cellular Component		Proteins	Protein Class
	1	ATP-dependent activity (GO:0140657)		6	cellular process (GO:0009987)		5	cellular anatomical entity (GO:0110165)		1	DNA metabolism protein (PC00009)
	5	binding (GO:0005488)		5	metabolic process (GO:0008152)		2	protein-containing complex (GO:0032991)		2	chaperone (PC00072)
	5	catalytic activity (GO:0003824)		1	response to stimulus (GO:0050896)					1	metabolite interconversion enzyme (PC00262)
	2	molecular function regulator (GO:0098772)								1	protein modifying enzyme (PC00260)
	1	translation regulator activity (GO:0045182)								1	scaffold/adaptor protein (PC00226)
										3	translational protein (PC00263)

## Sheet: 3_LV_C_V_O_091121
#	Visible	Star	Protein Name	Accession Number	Molecular Weight	Exclusivity	t-test CL: Scaffold Category BRL: Scaffold BioSample	(0) 1_LVC1_1	(0) 2_LVC2_1	(0) 3_LVC3_1	(1) 1_LVO1_1	(1) 2_LVO2_1	(1) 3_LVO3_1	(0) 1_LVC1_1	(0) 2_LVC2_1	(0) 3_LVC3_1	(1) 1_LVO1_1	(1) 2_LVO2_1	(1) 3_LVO3_1	FC	Log2FC
1	TRUE	Empty	Variant-specific surface protein (Fragment) OS=Giardia intestinalis OX=5741 GN=DHA2_150444 PE=4 SV=1	V6TBQ2	80 kDa	0.07	0.00023	4.15677	3.53373	3.17114	0	0	0	5.15677	4.53373	4.17114	1	1	1	0.216425	-2.20806
3	TRUE	Empty	VSP OS=Giardia intestinalis (strain ATCC 50803 / WB clone C6) OX=184922 GN=GL50803_137612 PE=4 SV=1	A8BTV4	90 kDa	0.42	0.0041	4.15677	3.53373	3.17114	0	0	1.35726	5.15677	4.53373	4.17114	1	1	2.35726	0.314339	-1.6696
43	TRUE	Empty	Pyruvate kinase OS=Giardia intestinalis (strain P15) OX=658858 GN=GLP15_4683 PE=3 SV=1	E1F1S1	61 kDa	0.11	0.045	27.019	19.4355	28.5403	18.0727	7.67811	13.5726	28.019	20.4355	29.5403	19.0727	8.67811	14.5726	0.542644	-0.881923
44	TRUE	Empty	Pyruvate kinase OS=Giardia intestinalis OX=5741 GN=GSB_17143 PE=3 SV=1	V6U352	61 kDa	0.06	0.045	27.019	19.4355	28.5403	18.0727	7.67811	13.5726	28.019	20.4355	29.5403	19.0727	8.67811	14.5726	0.542644	-0.881923
37	TRUE	Empty	Protein disulfide isomerase (Fragment) OS=Giardia intestinalis OX=5741 GN=DHA2_14670 PE=4 SV=1	V6TK17	15 kDa	0.92	0.043	45.7245	31.8036	31.7114	15.0606	24.5699	21.7162	46.7245	32.8036	32.7114	16.0606	25.5699	22.7162	0.573298	-0.802642
27	TRUE	Empty	Alcohol dehydrogenase 2 OS=Giardia intestinalis OX=5741 GN=Adh2 PE=4 SV=1	Q9NBW5	45 kDa	0.83	0.029	38.7966	29.4478	25.3691	17.0686	19.4512	16.2872	39.7966	30.4478	26.3691	18.0686	20.4512	17.2872	0.577632	-0.791778
45	TRUE	Empty	Peroxiredoxin 1 OS=Giardia intestinalis (strain ATCC 50803 / WB clone C6) OX=184922 GN=GL50803_0016076 PE=3 SV=1	A8BYC4	23 kDa	0.47	0.046	162.114	143.116	109.404	94.8815	96.7442	66.5059	163.114	144.116	110.404	95.8815	97.7442	67.5059	0.625263	-0.677465
28	TRUE	Empty	Putative_PNPOx domain-containing protein OS=Giardia intestinalis OX=5741 GN=DHA2_5810 PE=4 SV=1	V6TH20	15 kDa	0.21	0.032	110.155	106.012	79.2785	69.2785	66.0317	49.5401	111.155	107.012	80.2785	70.2785	67.0317	50.5401	0.62943	-0.667881
5	TRUE	Empty	Protein 21.1 OS=Giardia intestinalis (strain P15) OX=658858 GN=GLP15_1170 PE=4 SV=1	E1F4P2	37 kDa	1	0.0064	116.39	127.214	107.819	78.3149	82.9236	63.7913	117.39	128.214	108.819	79.3149	83.9236	64.7913	0.643384	-0.636249
41	TRUE	Empty	Eukaryotic translation initiation factor 5A OS=Giardia intestinalis (strain ATCC 50803 / WB clone C6) OX=184922 GN=GL50803_0014614 PE=3 SV=1	A8BZ89	17 kDa	1	0.044	133.017	95.4107	104.648	63.2543	85.9948	67.8631	134.017	96.4107	105.648	64.2543	86.9948	68.8631	0.65495	-0.610544
40	TRUE	Empty	Uncharacterized protein OS=Giardia intestinalis (strain ATCC 50803 / WB clone C6) OX=184922 GN=GL50803_004852 PE=4 SV=1	A8BTN1	49 kDa	1	0.043	16.6271	21.2024	15.8557	9.03633	12.285	13.5726	17.6271	22.2024	16.8557	10.0363	13.285	14.5726	0.668498	-0.581005
42	TRUE	Empty	Beta-giardin (Fragment) OS=Giardia intestinalis OX=5741 GN=bg PE=3 SV=1	A0A0F6PP63	26 kDa	0.42	0.044	216.505	223.246	216.195	186.587	173.218	121.241	217.505	224.246	217.195	187.587	174.218	122.241	0.734575	-0.445018
48	TRUE	Empty	Uncharacterized protein (Fragment) OS=Giardia intestinalis OX=5741 GN=DHA2_153929 PE=4 SV=1	V6TEB3	40 kDa	0.02	0.046	33.5659	33.6882	33.5348	29.2677	25.6961	18.357	34.5659	34.6882	34.5348	30.2677	26.6961	19.357	0.735345	-0.443507
21	TRUE	Empty	40S ribosomal protein S6 OS=Giardia intestinalis (strain ATCC 50581 / GS clone H7) OX=598745 GN=GL50581_3377 PE=3 SV=1	C6LX63	28 kDa	0.09	0.022	27.019	30.0367	26.9547	24.0969	18.4275	19.0017	28.019	31.0367	27.9547	25.0969	19.4275	20.0017	0.741589	-0.431308
22	TRUE	Empty	40S ribosomal protein S6 OS=Giardia intestinalis (strain ATCC 50803 / WB clone C6) OX=184922 GN=GL50803_0014620 PE=3 SV=1	A8B6L8	28 kDa	0.14	0.022	27.019	30.0367	26.9547	24.0969	18.4275	19.0017	28.019	31.0367	27.9547	25.0969	19.4275	20.0017	0.741589	-0.431308
30	TRUE	Empty	A-type flavoprotein lateral transfer candidate OS=Giardia intestinalis OX=5741 GN=DHA2_10358 PE=4 SV=1	V6TS50	47 kDa	0.36	0.035	37.411	45.9385	36.4681	31.6272	29.1768	29.8598	38.411	46.9385	37.4681	32.6272	30.1768	30.8598	0.762625	-0.390955
47	TRUE	Empty	VSP with INR OS=Giardia intestinalis (strain ATCC 50803 / WB clone C6) OX=184922 GN=GL50803_113439 PE=4 SV=1	A8BB06	74 kDa	0.29	0.046	15.2415	14.1349	11.6275	10.0404	11.2612	9.68181	16.2415	15.1349	12.6275	11.0404	12.2612	10.6818	0.772281	-0.372803
49	TRUE	Empty	Beta-giardin (Fragment) OS=Giardia intestinalis OX=5741 PE=3 SV=1	F6KZU6	19 kDa	0.21	0.047	15.3979	14.7997	17.0921	13.7211	13.325	11.0366	16.3979	15.7997	18.0921	14.7211	14.325	12.0366	0.81692	-0.291734
17	TRUE	Empty	14-3-3 protein OS=Giardia intestinalis (strain ATCC 50581 / GS clone H7) OX=598745 GN=GL50581_2925 PE=3 SV=1	E2RU98	29 kDa	1	0.021	261.877	240.294	250.52	210.848	230.343	209.018	262.877	241.294	251.52	211.848	231.343	210.018	0.864387	-0.21025
26	TRUE	Empty	Vacuolar ATP synthase subunit B OS=Giardia intestinalis (strain ATCC 50803 / WB clone C6) OX=184922 GN=GL50803_0012216 PE=3 SV=1	A8BPV3	55 kDa	1	0.028	58.1948	56.5397	47.5671	69.2785	64.4961	65.1486	59.1948	57.5397	48.5671	70.2785	65.4961	66.1486	1.22154	0.288706
9	TRUE	Empty	Protein 21.1 OS=Giardia intestinalis (strain ATCC 50803 / WB clone C6) OX=184922 GN=GL50803_16532 PE=4 SV=1	A8B5Q6	93 kDa	1	0.0095	62.3516	67.1409	60.2517	75.3028	82.9236	76.0067	63.3516	68.1409	61.2517	76.3028	83.9236	77.0067	1.23082	0.299618
35	TRUE	Empty	Beta giardin (Fragment) OS=Giardia intestinalis OX=5741 PE=3 SV=1	A0A3G9K8G1	26 kDa	0.15	0.041	19.5494	18.7216	23.9405	29.0075	24.359	28.2599	20.5494	19.7216	24.9405	30.0075	25.359	29.2599	1.29772	0.37598
10	TRUE	Empty	Uncharacterized protein OS=Giardia intestinalis (strain ATCC 50803 / WB clone C6) OX=184922 GN=GL50803_009861 PE=4 SV=1	A8BL74	43 kDa	0.72	0.0097	49.8813	58.3066	51.531	79.0679	70.6386	68.2024	50.8813	59.3066	52.531	80.0679	71.6386	69.2024	1.35761	0.44107
12	TRUE	Empty	CoA-disulfide reductase NAD(P)H OS=Giardia intestinalis OX=5741 GN=DHA2_33769 PE=4 SV=1	V6TIK0	50 kDa	0.08	0.01	39.4894	42.9937	48.0956	57.2301	57.8417	65.601	40.4894	43.9937	49.0956	58.2301	58.8417	66.601	1.37502	0.459448
6	TRUE	Empty	Axoneme-associated protein GASP-180 OS=Giardia intestinalis (strain ATCC 50803 / WB clone C6) OX=184922 GN=GL50803_0016745 PE=4 SV=1	A8BBT5	116 kDa	0.22	0.0066	62.3516	70.0857	63.4228	96.3875	93.161	82.3406	63.3516	71.0857	64.4228	97.3875	94.161	83.3406	1.38232	0.467096
4	TRUE	Empty	NADH oxidase (Fragment) OS=Giardia intestinalis OX=5741 PE=4 SV=1	Q8WR55	51 kDa	0.07	0.005	49.8813	64.1961	65.5369	88.8573	90.0898	86.6386	50.8813	65.1961	66.5369	89.8573	91.0898	87.6386	1.47078	0.556582
11	TRUE	Empty	NADH oxidase lateral transfer candidate OS=Giardia intestinalis (strain P15) OX=658858 GN=GLP15_3050 PE=4 SV=1	E1F6L4	50 kDa	0.09	0.01	27.019	34.1594	35.4111	43.6756	48.628	51.3498	28.019	35.1594	36.4111	44.6756	49.628	52.3498	1.47258	0.558344
18	TRUE	Empty	Wos2 protein OS=Giardia intestinalis (strain P15) OX=658858 GN=GLP15_889 PE=4 SV=1	E1F2P1	21 kDa	0.04	0.021	12.4703	10.6012	15.8557	24.0969	19.9631	19.0017	13.4703	11.6012	16.8557	25.0969	20.9631	20.0017	1.57563	0.655926
19	TRUE	Empty	AAA family ATPase OS=Giardia intestinalis (strain ATCC 50803 / WB clone C6) OX=184922 GN=GL50803_0016867 PE=4 SV=1	A8BUY7	96 kDa	1	0.022	16.6271	21.2024	28.5403	33.1332	36.8549	36.6461	17.6271	22.2024	29.5403	34.1332	37.8549	37.6461	1.58043	0.66032
33	TRUE	Empty	Translation initiation factor eIF-4A, putative OS=Giardia intestinalis (strain ATCC 50581 / GS clone H7) OX=598745 GN=GL50581_3943 PE=3 SV=1	C6LYS4	43 kDa	0.19	0.038	4.15677	7.06746	4.22819	9.53835	8.18998	12.6678	5.15677	8.06746	5.22819	10.5383	9.18998	13.6678	1.80985	0.85587
13	TRUE	Empty	Protein 21.1 OS=Giardia intestinalis (strain P15) OX=658858 GN=GLP15_492 PE=4 SV=1	E1F6F5	82 kDa	0.05	0.012	0	0	0	1.00404	1.02375	0.452421	1	1	1	2.00404	2.02375	1.45242	1.82674	0.869267
50	TRUE	Empty	Actin related protein OS=Giardia intestinalis (strain ATCC 50803 / WB clone C6) OX=184922 GN=GL50803_008726 PE=4 SV=1	A8BUF3	106 kDa	0.42	0.047	11.0847	14.1349	28.0117	41.1655	32.7599	30.9908	12.0847	15.1349	29.0117	42.1655	33.7599	31.9908	1.91915	0.940464
46	TRUE	Empty	Hybrid cluster protein OS=Giardia intestinalis (strain ATCC 50803 / WB clone C6) OX=184922 GN=GL50803_003042 PE=3 SV=1	A8BLL4	63 kDa	1	0.046	8.31355	7.06746	9.51342	12.0484	24.5699	20.3589	9.31355	8.06746	10.5134	13.0484	25.5699	21.3589	2.15015	1.10444
39	TRUE	Empty	CCT-theta OS=Giardia intestinalis (strain P15) OX=658858 GN=GLP15_392 PE=3 SV=1	E1EXS9	61 kDa	0.1	0.043	1.38559	3.53373	3.17114	6.52624	5.11874	9.72705	2.38559	4.53373	4.17114	7.52624	6.11874	10.7271	2.19757	1.13591
25	TRUE	Empty	Adenine phosphoribosyltransferase OS=Giardia intestinalis OX=5741 GN=DHA2_112885 PE=1 SV=1	Q967M2	19 kDa	0.7	0.025	0	7.06746	6.34228	15.0606	15.3562	10.8581	1	8.06746	7.34228	16.0606	16.3562	11.8581	2.69808	1.43194
38	TRUE	Empty	CCT-epsilon OS=Giardia intestinalis OX=5741 GN=GSB_11992 PE=3 SV=1	V6TWB6	61 kDa	0.05	0.043	0	0	0	3.01211	1.02375	1.35726	1	1	1	4.01211	2.02375	2.35726	2.79771	1.48424
23	TRUE	Empty	Protein 21.1 OS=Giardia intestinalis (strain P15) OX=658858 GN=GLP15_4902 PE=4 SV=1	E1F9S5	127 kDa	0.06	0.023	0	0	0	1.50606	3.07124	1.35726	1	1	1	2.50606	4.07124	2.35726	2.97819	1.57443
24	TRUE	Empty	CCT-epsilon OS=Giardia intestinalis (strain P15) OX=658858 GN=GLP15_3506 PE=3 SV=1	E1EVQ1	61 kDa	0.04	0.024	0	0	0	3.01211	1.02375	2.03589	1	1	1	4.01211	2.02375	3.03589	3.02392	1.59642
20	TRUE	Empty	Serine/threonine protein kinase OS=Giardia intestinalis OX=5741 GN=GSB_15409 PE=4 SV=1	V6TVT1	57 kDa	0.2	0.022	0	0	1.05705	4.76917	2.0475	3.73247	1	1	2.05705	5.76917	3.0475	4.73247	3.33966	1.7397
7	TRUE	Empty	Serine/threonine protein kinase OS=Giardia intestinalis OX=5741 GN=GSB_17625 PE=3 SV=1	V6U2E9	40 kDa	0.09	0.0068	0	0	0	1.50606	3.07124	2.71453	1	1	1	2.50606	4.07124	3.71453	3.43061	1.77846
32	TRUE	Empty	Uncharacterized protein OS=Giardia intestinalis OX=5741 GN=GSB_16844 PE=4 SV=1	V6U3H0	34 kDa	0.33	0.036	0	0	0.792785	1.50606	3.83905	4.75042	1	1	1.79279	2.50606	4.83905	5.75042	3.45275	1.78774
14	TRUE	Empty	Isoleucyl-tRNA synthetase OS=Giardia intestinalis OX=5741 PE=3 SV=1	Q5KTW2	134 kDa	1	0.012	0	0	0	3.01211	3.07124	1.35726	1	1	1	4.01211	4.07124	2.35726	3.48021	1.79917
51	TRUE	Empty	Uncharacterized protein OS=Giardia intestinalis (strain P15) OX=658858 GN=GLP15_701 PE=4 SV=1	E1F432	35 kDa	0.29	0.05	0	0	0.792785	1.50606	3.83905	5.65526	1	1	1.79279	2.50606	4.83905	6.65526	3.69132	1.88414
16	TRUE	Empty	Uncharacterized protein OS=Giardia intestinalis (strain P15) OX=658858 GN=GLP15_96 PE=4 SV=1	E1EX25	43 kDa	0.16	0.018	0	1.76687	0	6.02422	3.07124	6.10768	1	2.76687	1	7.02422	4.07124	7.10768	3.81868	1.93307
29	TRUE	Empty	CCT-epsilon OS=Giardia intestinalis OX=5741 GN=Ccte PE=3 SV=1	Q9GU01	61 kDa	0.32	0.035	4.15677	0	0	6.02422	7.16623	11.5367	5.15677	1	1	7.02422	8.16623	12.5367	3.87426	1.95392
2	TRUE	Empty	Ribose 5-phosphate isomerase OS=Giardia intestinalis (strain ATCC 50803 / WB clone C6) OX=184922 GN=GL50803_0027614 PE=1 SV=1	A8B2K2	15 kDa	1	0.0006	0	0	0	3.01211	3.07124	4.07179	1	1	1	4.01211	4.07124	5.07179	4.38505	2.13259
36	TRUE	Empty	Glutamate synthase OS=Giardia intestinalis (strain ATCC 50803 / WB clone C6) OX=184922 GN=GL50803_007195 PE=4 SV=1	A8BRQ2	98 kDa	0.53	0.041	0	1.76687	1.58557	5.27119	6.9103	13.1202	1	2.76687	2.58557	6.27119	7.9103	14.1202	4.45525	2.15551
15	TRUE	Empty	Ankyrin repeat protein 1 OS=Giardia intestinalis (strain ATCC 50803 / WB clone C6) OX=184922 GN=GL50803_0011164 PE=4 SV=1	A8B821	79 kDa	0.76	0.012	0	0	3.17114	6.02422	9.21373	10.8581	1	1	4.17114	7.02422	10.2137	11.8581	4.71486	2.23721
31	TRUE	Empty	Ankyrin repeat protein OS=Giardia intestinalis OX=5741 GN=DHA2_17585 PE=4 SV=1	V6TC33	77 kDa	0.79	0.036	0	3.53373	0	12.0484	9.21373	23.0735	1	4.53373	1	13.0484	10.2137	24.0735	7.24481	2.85695
34	TRUE	Empty	Ankyrin repeat protein 1 OS=Giardia intestinalis (strain ATCC 50803 / WB clone C6) OX=184922 GN=GL50803_00112557 PE=4 SV=1	A8B861	89 kDa	1	0.039	0	0	0	3.01211	12.285	10.8581	1	1	1	4.01211	13.285	11.8581	9.71839	3.28072
8	TRUE	Empty	Uncharacterized protein OS=Giardia intestinalis (strain ATCC 50803 / WB clone C6) OX=184922 GN=GL50803_0010778 PE=4 SV=1	A8BJK2	112 kDa	0.56	0.0075	0	0	0	6.02422	12.285	8.82221	1	1	1	7.02422	13.285	9.82221	10.0438	3.32823

## Sheet: 3_Enrichment Down
	Proteins	Molecular Function		Proteins	Biological Process		Proteins	Cellular Component		Proteins	Protein Class
	1	binding (GO:0005488)		2	biological regulation (GO:0065007)		1	cellular anatomical entity (GO:0110165)		1	metabolite interconversion enzyme (PC00262)
	1	catalytic activity (GO:0003824)		2	cellular process (GO:0009987)					2	translational protein (PC00263)
	1	translation regulator activity (GO:0045182)		2	metabolic process (GO:0008152)
				1	response to stimulus (GO:0050896)

## Sheet: 3_Enrichment Up
	Proteins	Molecular Function		Proteins	Biological Process		Proteins	Cellular Component		Proteins	Protein Class
	1	ATP-dependent activity (GO:0140657)		1	metabolic process (GO:0008152)		0	N/A		1	calcium-binding protein (PC00060)
	3	catalytic activity (GO:0003824)		1	response to stimulus (GO:0050896)					3	metabolite interconversion enzyme (PC00262)
										2	transporter (PC00227)

## Sheet: 4_LV_C_V_N_091121
#	Visible	Star	Protein Name	Accession Number	Molecular Weight	Exclusivity	t-test CL: Scaffold Category BRL: Scaffold BioSample	(0) 1_LVC1_1	(0) 2_LVC2_1	(0) 3_LVC3_1	(1) 1_LVN1_1	(1) 2_LVN2_1	(1) 3_LVN3_1	(0) 1_LVC1_1	(0) 2_LVC2_1	(0) 3_LVC3_1	(1) 1_LVN1_1	(1) 2_LVN2_1	(1) 3_LVN3_1	FC	Log2FC
4	TRUE	Empty	T-complex protein 1 subunit gamma OS=Giardia intestinalis (strain ATCC 50803 / WB clone C6) OX=184922 GN=GL50803_0017411 PE=3 SV=1	A8B8R9	62 kDa	1	0.0026	4.15677	7.06746	6.34228	0	0	0	5.15677	8.06746	7.34228	1	1	1	0.145868	-2.77726
9	TRUE	Empty	Ribokinase (Fragment) OS=Giardia intestinalis OX=5741 GN=DHA2_152328 PE=3 SV=1	V6TIZ4	37 kDa	0.05	0.011	6.23516	12.3681	9.51342	0	2.31329	0	7.23516	13.3681	10.5134	1	3.31329	1	0.170754	-2.55001
3	TRUE	Empty	Ribosomal protein P1B OS=Giardia intestinalis (strain ATCC 50803 / WB clone C6) OX=184922 GN=GL50803_0017337 PE=3 SV=1	A8BKF1	12 kDa	1	0.002	8.31355	7.06746	9.51342	0	2.31329	0	9.31355	8.06746	10.5134	1	3.31329	1	0.190478	-2.3923
39	TRUE	Empty	Malate dehydrogenase OS=Giardia intestinalis OX=5741 GN=mdh1 PE=3 SV=1	Q9Y1U1	35 kDa	1	0.043	16.6271	7.06746	9.51342	0	4.62658	0	17.6271	8.06746	10.5134	1	5.62658	1	0.210633	-2.2472
6	TRUE	Empty	SSU ribosomal protein S17P OS=Giardia intestinalis OX=5741 GN=DHA2_14827 PE=3 SV=1	V6TF82	27 kDa	1	0.0062	12.4703	10.6012	9.51342	0	4.62658	0	13.4703	11.6012	10.5134	1	5.62658	1	0.21432	-2.22216
1	TRUE	Empty	Serine/threonine-protein phosphatase OS=Giardia intestinalis OX=5741 GN=DHA2_14311 PE=3 SV=1	V6TG04	38 kDa	0.94	0.00023	4.15677	3.53373	3.17114	0	0	0	5.15677	4.53373	4.17114	1	1	1	0.216425	-2.20806
2	TRUE	Empty	Serine/threonine protein kinase OS=Giardia intestinalis OX=5741 GN=DHA2_95593 PE=4 SV=1	V6TH47	42 kDa	0.94	0.00023	4.15677	3.53373	3.17114	0	0	0	5.15677	4.53373	4.17114	1	1	1	0.216425	-2.20806
23	TRUE	Empty	Vacuolar ATP synthase subunit B OS=Giardia intestinalis (strain ATCC 50803 / WB clone C6) OX=184922 GN=GL50803_0012216 PE=3 SV=1	A8BPV3	55 kDa	1	0.024	58.1948	56.5397	47.5671	0	34.6993	0	59.1948	57.5397	48.5671	1	35.6993	1	0.228064	-2.13249
34	TRUE	Empty	60S acidic ribosomal protein P0 OS=Giardia intestinalis OX=5741 GN=DHA2_17054 PE=3 SV=1	V6TAM8	35 kDa	1	0.036	49.8813	63.6072	47.5671	0	37.0126	0	50.8813	64.6072	48.5671	1	38.0126	1	0.243897	-2.03566
14	TRUE	Empty	DEAD-box helicase family protein OS=Giardia intestinalis OX=5741 GN=DHA2_153251 PE=3 SV=1	V6TA91	77 kDa	0.04	0.016	4.15677	3.53373	1.58557	0	0	0	5.15677	4.53373	2.58557	1	1	1	0.244378	-2.03282
15	TRUE	Empty	DEAD box RNA helicase Vasa OS=Giardia intestinalis (strain ATCC 50803 / WB clone C6) OX=184922 GN=GL50803_0034684 PE=4 SV=1	A0A644F7Y6	74 kDa	0.11	0.016	4.15677	3.53373	1.58557	0	0	0	5.15677	4.53373	2.58557	1	1	1	0.244378	-2.03282
29	TRUE	Empty	Ribokinase OS=Giardia intestinalis (strain ATCC 50803 / WB clone C6) OX=184922 GN=GL50803_0015297 PE=1 SV=1	A8B6Y7	37 kDa	0.14	0.029	6.23516	12.3681	9.51342	0	4.62658	0	7.23516	13.3681	10.5134	1	5.62658	1	0.245096	-2.02858
27	TRUE	Empty	Pyruvate kinase OS=Giardia intestinalis (strain ATCC 50803 / WB clone C6) OX=184922 GN=GL50803_003206 PE=3 SV=1	A8BW44	71 kDa	1	0.026	20.7839	17.6687	15.8557	0	11.5664	0	21.7839	18.6687	16.8557	1	12.5664	1	0.254177	-1.97609
41	TRUE	Empty	LSU ribosomal protein L10AE OS=Giardia intestinalis OX=5741 GN=DHA2_10428 PE=4 SV=1	V6TJ23	24 kDa	1	0.046	8.31355	14.1349	9.51342	0	6.93987	0	9.31355	15.1349	10.5134	1	7.93987	1	0.284306	-1.81448
38	TRUE	Empty	Alpha-14 giardin OS=Giardia intestinalis (strain ATCC 50803 / WB clone C6) OX=184922 GN=GL50803_0015097 PE=4 SV=1	A0A644F164	38 kDa	1	0.041	8.31355	10.6012	9.51342	0	6.93987	0	9.31355	11.6012	10.5134	1	7.93987	1	0.316273	-1.66076
18	TRUE	Empty	Pyruvate kinase OS=Giardia intestinalis (strain P15) OX=658858 GN=GLP15_4683 PE=3 SV=1	E1F1S1	61 kDa	0.11	0.018	27.019	19.4355	28.5403	10.2028	11.5664	0	28.019	20.4355	29.5403	11.2028	12.5664	1	0.317576	-1.65483
19	TRUE	Empty	Pyruvate kinase OS=Giardia intestinalis OX=5741 GN=GSB_17143 PE=3 SV=1	V6U352	61 kDa	0.06	0.018	27.019	19.4355	28.5403	10.2028	11.5664	0	28.019	20.4355	29.5403	11.2028	12.5664	1	0.317576	-1.65483
24	TRUE	Empty	Phosphoglycerate kinase OS=Giardia intestinalis (strain ATCC 50803 / WB clone C6) OX=184922 GN=GL50803_0090872 PE=3 SV=1	A8BGV6	44 kDa	1	0.025	24.9406	35.3373	34.8825	0	18.5063	9.90728	25.9406	36.3373	35.8825	1	19.5063	10.9073	0.320023	-1.64375
40	TRUE	Empty	Translation initiation factor eIF-4A, putative OS=Giardia intestinalis (strain P15) OX=658858 GN=GLP15_2515 PE=3 SV=1	E1EXB1	43 kDa	0.03	0.043	10.3919	21.2024	16.9128	5.1014	8.48206	0	11.3919	22.2024	17.9128	6.1014	9.48206	1	0.321965	-1.63503
36	TRUE	Empty	Alcohol dehydrogenase 3 OS=Giardia intestinalis (strain ATCC 50803 / WB clone C6) OX=184922 GN=GL50803_003593 PE=4 SV=1	E2RTP3	45 kDa	0.56	0.038	40.8749	40.049	36.4681	10.2028	28.9161	0	41.8749	41.049	37.4681	11.2028	29.9161	1	0.349848	-1.5152
20	TRUE	Empty	Pyruvate-flavodoxin oxidoreductase OS=Giardia intestinalis (strain ATCC 50581 / GS clone H7) OX=598745 GN=GL50581_1047 PE=4 SV=1	C6LQL8	132 kDa	0.03	0.019	110.155	91.877	112.575	45.9126	69.3987	19.8146	111.155	92.877	113.575	46.9126	70.3987	20.8146	0.434895	-1.20126
21	TRUE	Empty	H(+)-transporting two-sector ATPase OS=Giardia intestinalis OX=5741 GN=DHA2_7532 PE=3 SV=1	V6TJE6	72 kDa	1	0.02	103.919	106.012	130.017	40.8112	78.6518	29.7219	104.919	107.012	131.017	41.8112	79.6518	30.7219	0.443755	-1.17216
31	TRUE	Empty	Alcohol dehydrogenase 2 OS=Giardia intestinalis OX=5741 GN=Adh2 PE=4 SV=1	Q9NBW5	45 kDa	0.83	0.031	38.7966	29.4478	25.3691	10.2028	20.8196	9.90728	39.7966	30.4478	26.3691	11.2028	21.8196	10.9073	0.454695	-1.13703
17	TRUE	Empty	Pyruvate:ferredoxin oxidoreductase OS=Giardia intestinalis OX=5741 PE=4 SV=2	Q24982	139 kDa	0.19	0.017	249.406	213.791	188.683	76.521	149.207	89.1656	250.406	214.791	189.683	77.521	150.207	90.1656	0.485423	-1.04269
33	TRUE	Empty	Serine/threonine protein kinase OS=Giardia intestinalis OX=5741 GN=DHA2_24321 PE=4 SV=1	V6TFX1	33 kDa	1	0.036	24.9406	28.2699	38.0537	10.2028	16.193	19.8146	25.9406	29.2699	39.0537	11.2028	17.193	20.8146	0.522048	-0.937747
37	TRUE	Empty	Kinase, NEK OS=Giardia intestinalis (strain ATCC 50803 / WB clone C6) OX=184922 GN=GL50803_0011390 PE=4 SV=1	A8BH18	85 kDa	0.2	0.038	41.5677	49.4722	44.396	25.507	35.856	14.8609	42.5677	50.4722	45.396	26.507	36.856	15.8609	0.572278	-0.805211
32	TRUE	Empty	60S ribosomal protein L7a OS=Giardia intestinalis (strain ATCC 50803 / WB clone C6) OX=184922 GN=GL50803_0017244 PE=3 SV=1	A8BLL7	25 kDa	1	0.035	141.33	127.214	126.846	71.4196	111.038	59.4437	142.33	128.214	127.846	72.4196	112.038	60.4437	0.614727	-0.701983
13	TRUE	Empty	Kinase, NEK OS=Giardia intestinalis (strain ATCC 50803 / WB clone C6) OX=184922 GN=GL50803_0015411 PE=4 SV=1	A8BH24	78 kDa	1	0.014	91.449	81.2758	98.3054	51.014	69.3987	49.5364	92.449	82.2758	99.3054	52.014	70.3987	50.5364	0.631132	-0.663987
8	TRUE	Empty	Pyruvate-flavodoxin oxidoreductase OS=Giardia intestinalis (strain P15) OX=658858 GN=GLP15_1818 PE=4 SV=1	E1EYJ1	139 kDa	0.01	0.0084	116.39	104.245	96.7198	56.1154	75.1819	69.351	117.39	105.245	97.7198	57.1154	76.1819	70.351	0.635697	-0.65359
12	TRUE	Empty	Pyruvate, phosphate dikinase OS=Giardia intestinalis (strain P15) OX=658858 GN=GLP15_1026 PE=3 SV=1	E1F308	97 kDa	0.01	0.013	180.82	167.852	161.728	91.8252	131.858	118.887	181.82	168.852	162.728	92.8252	132.858	119.887	0.673101	-0.571105
10	TRUE	Empty	Uncharacterized protein OS=Giardia intestinalis OX=5741 GN=GSB_11683 PE=4 SV=1	V6U3W5	37 kDa	0.45	0.011	8.31355	8.83433	9.51342	5.1014	6.93987	4.95364	9.31355	9.83433	10.5134	6.1014	7.93987	5.95364	0.674108	-0.568949
11	TRUE	Empty	Alpha-3 giardin OS=Giardia intestinalis (strain ATCC 50803 / WB clone C6) OX=184922 PE=4 SV=1	Q95VP0	33 kDa	0.68	0.011	8.31355	8.83433	9.51342	5.1014	6.93987	4.95364	9.31355	9.83433	10.5134	6.1014	7.93987	5.95364	0.674108	-0.568949
35	TRUE	Empty	Phosphopyruvate hydratase OS=Giardia intestinalis OX=5741 GN=enol PE=3 SV=1	Q8WP40	48 kDa	0.45	0.037	274.347	256.196	250.52	219.36	187.376	133.748	275.347	257.196	251.52	220.36	188.376	134.748	0.693165	-0.528729
30	TRUE	Empty	Glyceraldehyde-3-phosphate dehydrogenase 1 OS=Giardia intestinalis OX=5741 GN=GAP1 PE=3 SV=1	P53429	36 kDa	0.27	0.029	68.5868	67.1409	68.1795	56.1154	58.9889	44.5828	69.5868	68.1409	69.1795	57.1154	59.9889	45.5828	0.78628	-0.346884
16	TRUE	Empty	Beta-giardin (Fragment) OS=Giardia intestinalis OX=5741 PE=3 SV=1	F1CT47	27 kDa	0.1	0.017	14.7628	14.1171	16.349	23.1521	18.8568	20.1848	15.7628	15.1171	17.349	24.1521	19.8568	21.1848	1.35176	0.434836
22	TRUE	Empty	Coiled-coil protein OS=Giardia intestinalis (strain P15) OX=658858 GN=GLP15_2958 PE=4 SV=1	E1EYU6	255 kDa	0.03	0.022	20.7839	23.5582	19.0268	34.0093	33.9282	26.4194	21.7839	24.5582	20.0268	35.0093	34.9282	27.4194	1.46691	0.552777
42	TRUE	Empty	Chromosome segregation protein SMC OS=Giardia intestinalis OX=5741 GN=DHA2_15499 PE=4 SV=1	V6TKZ3	50 kDa	1	0.047	70.6652	45.9385	47.5671	71.4196	85.5917	89.1656	71.6652	46.9385	48.5671	72.4196	86.5917	90.1656	1.49055	0.575848
28	TRUE	Empty	Coiled-coil protein OS=Giardia intestinalis (strain ATCC 50803 / WB clone C6) OX=184922 GN=GL50803_0010167 PE=4 SV=1	A8B3P4	133 kDa	0.41	0.028	124.01	80.0979	138.473	170.047	194.316	231.17	125.01	81.0979	139.473	171.047	195.316	232.17	1.73196	0.792405
5	TRUE	Empty	Uncharacterized protein OS=Giardia intestinalis OX=5741 GN=DHA2_16844 PE=4 SV=1	V6TCW1	35 kDa	0.04	0.0055	33.2542	28.2699	27.7475	45.9126	54.9406	59.4437	34.2542	29.2699	28.7475	46.9126	55.9406	60.4437	1.76974	0.82354
7	TRUE	Empty	Beta giardin (Fragment) OS=Giardia intestinalis OX=5741 PE=3 SV=1	A0A3G9JZW8	26 kDa	0.16	0.0081	49.8991	38.0724	51.4878	94.4686	72.3365	90.9444	50.8991	39.0724	52.4878	95.4686	73.3365	91.9444	1.83034	0.872115
26	TRUE	Empty	Ribosomal protein S28 OS=Giardia intestinalis (strain P15) OX=658858 GN=GLP15_3984 PE=3 SV=1	E1F1V5	7 kDa	1	0.026	12.4703	10.6012	15.8557	30.6084	32.3861	19.8146	13.4703	11.6012	16.8557	31.6084	33.3861	20.8146	2.04662	1.03324
25	TRUE	Empty	Translation initiation inhibitor OS=Giardia intestinalis (strain ATCC 50803 / WB clone C6) OX=184922 GN=GL50803_00480 PE=3 SV=1	A8BH09	13 kDa	1	0.025	0	3.53373	3.17114	20.4056	18.5063	39.6291	1	4.53373	4.17114	21.4056	19.5063	40.6291	8.40207	3.07075

[truncated: 8 more sheets: 4_Enrichment Down, 4_Enrichment Up, 5_SV_C_V_N_091121, 5_Enrichment Down, 5_Enrichment Up, 6_SV_C_V_O_091121, 6_Enrichment Down, 6_Enrichment Up]
