# Supplementary material for: Giardial lipid rafts share virulence factors with secreted vesicles and participate in parasitic infection in mice
Source: Front Cell Infect Microbiol. 2022 Aug 23;12:974200. doi: 10.3389/fcimb.2022.974200 (PMC9445159; doi:10.3389/fcimb.2022.974200)
Supplement: Supplementary Table 5 — Differentially expressed virulence proteins processed through ScaffoldQ+ 4.8.2.Proteins with a p-value≥0.05 were considered significant. A student’s T-test was run across all comparisons that are represented in their respective tabs. Spreadsheets include the respective comparisons which include proteins between control (C) and treatments with nystatin (N) (27μM) and oseltamivir (O) (20 μM) within isolated lipid rafts (LRs), large vesicles (LVs) and small vesicles (SVs). [file Table_5.xlsx]

## Sheet: 1_LR_C_V_N_092121
#	Visible	Star	Protein Name	Accession Number	Molecular Weight	Exclusivity	t-test CL: Scaffold Category BRL: Scaffold BioSample	(0) C3_200ul_SCX_RP_Luna_2d_100ulmin_8hr_051316_Run1_0	(0) C4_200ul_SCX_RP_Aqua_2d_100ulmin_8hr_051616_Run1_0	(0) C5_100ul_SCX_RP_Aqua_2d_100ulmin_8hr_052116_Run1_0	(0) C5_Ae_SCX_RP_2d_10hr_012616_Run1_0	(0) Rerun_c3_BioRep1_100ul_SCX_RP_Aqua_2d_100ulmin_8hr_060216_Run_	(0) Rerun_c4_BioRep1_100ul_SCX_RP_Aqua_2d_100ulmin_8hr_060316_Run_	(1) N3_BioRep1_100ul_SCX_RP_Aqua_2d_100ulmin_8hr_052716_Run	(1) N3_BioRep2_100ul_SCX_RP_Aqua_2d_100ulmin_8hr_053116_Run	(1) N4_BioRep1_100ul_SCX_RP_Aqua_2d_100ulmin_8hr_052716_Run	(1) N4_BioRep2_100ul_SCX_RP_Aqua_2d_100ulmin_8hr_053016_Run	(1) N5_BioRep1_100ul_SCX_RP_Aqua_2d_100ulmin_8hr_052616_Run	(1) N5_BioRep2_100ul_SCX_RP_Aqua_2d_100ulmin_8hr_052916_Run	(0) C3_200ul_SCX_RP_Luna_2d_100ulmin_8hr_051316_Run1_0	(0) C4_200ul_SCX_RP_Aqua_2d_100ulmin_8hr_051616_Run1_0	(0) C5_100ul_SCX_RP_Aqua_2d_100ulmin_8hr_052116_Run1_0	(0) C5_Ae_SCX_RP_2d_10hr_012616_Run1_0	(0) Rerun_c3_BioRep1_100ul_SCX_RP_Aqua_2d_100ulmin_8hr_060216_Run_	(0) Rerun_c4_BioRep1_100ul_SCX_RP_Aqua_2d_100ulmin_8hr_060316_Run_	(1) N3_BioRep1_100ul_SCX_RP_Aqua_2d_100ulmin_8hr_052716_Run	(1) N3_BioRep2_100ul_SCX_RP_Aqua_2d_100ulmin_8hr_053116_Run	(1) N4_BioRep1_100ul_SCX_RP_Aqua_2d_100ulmin_8hr_052716_Run	(1) N4_BioRep2_100ul_SCX_RP_Aqua_2d_100ulmin_8hr_053016_Run	(1) N5_BioRep1_100ul_SCX_RP_Aqua_2d_100ulmin_8hr_052616_Run	(1) N5_BioRep2_100ul_SCX_RP_Aqua_2d_100ulmin_8hr_052916_Run	FC	Log2FC
43	TRUE	Empty	VSP OS=Giardia intestinalis (strain ATCC 50803 / WB clone C6) OX=184922 GN=GL50803_40571 PE=4 SV=1	A8BCV5	91 kDa	0.4	0.05	0	0.111298	0.447478	0	0	0.354139	0.507702	0	0.646458	0.633089	0.267727	0.750686	1	1.1113	1.44748	1	1	1.35414	1.5077	1	1.64646	1.63309	1.26773	1.75069	1.2738	0.349137
20	TRUE	Empty	Variant-specific surface protein (Fragment) OS=Giardia intestinalis OX=5741 GN=DHA2_154242 PE=4 SV=1	V6T7H2	91 kDa	0.6	0.023	0	0.429291	0.261029	0	0.40322	0.387866	0.894522	0.155772	1.53235	1.40184	0.446212	0.800732	1	1.42929	1.26103	1	1.40322	1.38787	1.89452	1.15577	2.53235	2.40184	1.44621	1.80073	1.50125	0.58616
44	TRUE	Empty	Tenascin-37 OS=Giardia intestinalis (strain ATCC 50803 / WB clone C6) OX=184922 GN=GL50803_0016477 PE=4 SV=1	A8B301	62 kDa	1	0.05	1.89352	1.66946	1.34243	1.66333	0	1.59363	0	0	0.861945	0.949634	0	1.35123	2.89352	2.66946	2.34243	2.66333	1	2.59363	1	1	1.86194	1.94963	1	2.35123	0.646983	-0.6282
45	TRUE	Empty	Tenascin OS=Giardia intestinalis (strain ATCC 50803 / WB clone C6) OX=184922 GN=GL50803_0010330 PE=4 SV=1	A8B2G0	28 kDa	1	0.05	5.68056	6.67785	2.68487	1.66333	5.64507	7.96813	1.5231	2.1808	2.58583	3.32372	4.01591	2.70247	6.68056	7.67785	3.68487	2.66333	6.64507	8.96813	2.5231	3.1808	3.58583	4.32372	5.01591	3.70247	0.614867	-0.701655
35	TRUE	Empty	High cysteine membrane protein Group 3 OS=Giardia intestinalis (strain ATCC 50803 / WB clone C6) OX=184922 GN=GL50803_0027717 PE=4 SV=1	A8BGA3	86 kDa	0.68	0.039	6.31173	6.51091	7.43932	6.51469	5.64507	6.72864	7.10782	7.45107	6.46458	7.43879	9.83897	9.38357	7.31173	7.51091	8.43932	7.51469	6.64507	7.72864	8.10782	8.45107	7.46458	8.43879	10.839	10.3836	1.18902	0.249777
33	TRUE	Empty	High cysteine membrane protein Group 2 OS=Giardia intestinalis (strain ATCC 50803 / WB clone C6) OX=184922 GN=GL50803_0014017 PE=4 SV=1	A8BTH1	90 kDa	0.88	0.037	12.3079	9.0151	7.55119	3.9504	11.2901	8.23373	17.5157	21.808	10.7743	10.9208	8.43341	20.7189	13.3079	10.0151	8.55119	4.9504	12.2901	9.23373	18.5157	22.808	11.7743	11.9208	9.43341	21.7189	1.64822	0.72091
27	TRUE	Empty	High cysteine membrane protein Group 1 OS=Giardia intestinalis (strain P15) OX=658858 GN=GLP15_1759 PE=4 SV=1	E1F797	101 kDa	0.25	0.032	0	1.00168	1.51024	0	0	0.796813	0.761552	1.6356	1.29292	1.18704	1.20477	2.25206	1	2.00168	2.51024	1	1	1.79681	1.76155	2.6356	2.29292	2.18704	2.20477	3.25206	1.53984	0.622779
36	TRUE	Empty	High cysteine membrane protein Group 1 OS=Giardia intestinalis (strain ATCC 50803 / WB clone C6) OX=184922 GN=GL50803_101805 PE=4 SV=1	A8BCN1	83 kDa	0.09	0.041	0.94676	2.00336	2.68487	0.831663	4.23381	1.85923	3.04621	5.9972	2.37035	4.03594	3.01193	4.50411	1.94676	3.00336	3.68487	1.83166	5.23381	2.85923	4.04621	6.9972	3.37035	5.03594	4.01193	5.50411	1.56068	0.642176
38	TRUE	Empty	High cysteine membrane protein Group 1 OS=Giardia intestinalis (strain ATCC 50803 / WB clone C6) OX=184922 GN=GL50803_0011309 PE=4 SV=1	A8BME9	140 kDa	0.86	0.043	0	2.00336	4.0273	5.19789	0	3.18725	1.5231	4.3616	5.81813	9.25893	5.62227	6.75617	1	3.00336	5.0273	6.19789	1	4.18725	2.5231	5.3616	6.81813	10.2589	6.62227	7.75617	1.92695	0.946318
29	TRUE	Empty	High cysteine membrane protein EGF-like OS=Giardia intestinalis (strain ATCC 50803 / WB clone C6) OX=184922 GN=GL50803_00114626 PE=4 SV=1	A8BWG3	178 kDa	0.43	0.033	4.26042	4.20228	5.40329	2.57816	3.52817	4.64807	3.42699	1.58108	2.54274	2.58775	2.61034	4.0537	5.26042	5.20228	6.40329	3.57816	4.52817	5.64807	4.42699	2.58108	3.54274	3.58775	3.61034	5.0537	0.744687	-0.425295

## Sheet: 2_LR_C_V_O_092121
#	Visible	Star	Protein Name	Rule	Accession Number	Molecular Weight	Exclusivity	t-test CL: Scaffold Category BRL: Scaffold BioSample	(0) C3_200ul_SCX_RP_Luna_2d_100ulmin_8hr_051316_Run1_0	(0) C4_200ul_SCX_RP_Aqua_2d_100ulmin_8hr_051616_Run1_0	(0) C5_100ul_SCX_RP_Aqua_2d_100ulmin_8hr_052116_Run1_0	(0) C5_Ae_SCX_RP_2d_10hr_012616_Run1_0	(0) Rerun_c3_BioRep1_100ul_SCX_RP_Aqua_2d_100ulmin_8hr_060216_Run_	(0) Rerun_c4_BioRep1_100ul_SCX_RP_Aqua_2d_100ulmin_8hr_060316_Run_	(1) O3_200ul_SCX_RP_Luna_2d_100ulmin_8hr_051216_Run1_0	(1) O4_100ul_SCX_RP_Aqua_2d_100ulmin_8hr_052316_Run1_0	(1) O4_Ae_SCX_RP_2d_10hr_012116_Run2_0	(1) O5_200ul_SCX_RP_Aqua_2d_100ulmin_8hr_051516_Run1_0	(1) O5_Ae_SCX_RP_2d_10hr_011716_Run1_0	(1) Rerun_03_BioRep1_100ul_SCX_RP_Aqua_2d_100ulmin_8hr_060116_Run_	(0) C3_200ul_SCX_RP_Luna_2d_100ulmin_8hr_051316_Run1_0	(0) C4_200ul_SCX_RP_Aqua_2d_100ulmin_8hr_051616_Run1_0	(0) C5_100ul_SCX_RP_Aqua_2d_100ulmin_8hr_052116_Run1_0	(0) C5_Ae_SCX_RP_2d_10hr_012616_Run1_0	(0) Rerun_c3_BioRep1_100ul_SCX_RP_Aqua_2d_100ulmin_8hr_060216_Run_	(0) Rerun_c4_BioRep1_100ul_SCX_RP_Aqua_2d_100ulmin_8hr_060316_Run_	(1) O3_200ul_SCX_RP_Luna_2d_100ulmin_8hr_051216_Run1_0	(1) O4_100ul_SCX_RP_Aqua_2d_100ulmin_8hr_052316_Run1_0	(1) O4_Ae_SCX_RP_2d_10hr_012116_Run2_0	(1) O5_200ul_SCX_RP_Aqua_2d_100ulmin_8hr_051516_Run1_0	(1) O5_Ae_SCX_RP_2d_10hr_011716_Run1_0	(1) Rerun_03_BioRep1_100ul_SCX_RP_Aqua_2d_100ulmin_8hr_060116_Run_	FC	Log2FC
84	TRUE	Empty	Elongation factor 2 OS=Giardia intestinalis (strain ATCC 50803 / WB clone C6) OX=184922 GN=GL50803_0017570 PE=3 SV=1	1	A8BU59	100 kDa	0.26	0.048	25.5625	50.7517	67.9607	39.2961	35.2817	61.089	62.6955	59.6215	54.1501	81.2531	75.3045	55.2281	26.5625	51.7517	68.9607	40.2961	36.2817	62.089	63.6955	60.6215	55.1501	82.2531	76.3045	56.2281	1.37879	0.4634
67	TRUE	Empty	Beta-giardin (Fragment) OS=Giardia intestinalis OX=5741 GN=bgia PE=3 SV=1	1	E0ZS70	17 kDa	0.25	0.039	0.677077	1.18723	0.656353	0.138611	1.41127	1.99284	0.878872	1.76793	2.34967	1.95662	1.76233	2.24504	1.67708	2.18723	1.65635	1.13861	2.41127	2.99284	1.87887	2.76793	3.34967	2.95662	2.76233	3.24504	1.40595	0.491543
75	TRUE	Empty	Beta-giardin (Fragment) OS=Giardia intestinalis OX=5741 PE=3 SV=1	1	F1CT47	27 kDa	0.1	0.044	1.03068	2.15871	1.21217	0.55964	2.09124	3.24889	2.4038	3.38942	1.55611	4.21206	2.89265	3.40685	2.03068	3.15871	2.21217	1.55964	3.09124	4.24889	3.4038	4.38942	2.55611	5.21206	3.89265	4.40685	1.46374	0.549658
87	TRUE	Empty	Beta giardin (Fragment) OS=Giardia intestinalis OX=5741 PE=3 SV=1	1	A0A3G9K3A2	26 kDa	0.16	0.05	1.24954	4.22245	2.64764	1.21633	2.39182	3.4764	3.27375	6.07611	2.51019	6.11053	3.19536	4.72589	2.24954	5.22245	3.64764	2.21633	3.39182	4.4764	4.27375	7.07611	3.51019	7.11053	4.19536	5.72589	1.50403	0.588838
69	TRUE	Empty	Beta giardin (Fragment) OS=Giardia intestinalis OX=5741 PE=3 SV=1	1	A0A3G9K8G1	26 kDa	0.15	0.039	0.984774	2.8867	2.41121	0.282419	3.01071	3.25452	2.97444	2.83991	4.22155	5.81041	3.99754	2.78947	1.98477	3.8867	3.41121	1.28242	4.01071	4.25452	3.97444	3.83991	5.22155	6.81041	4.99754	3.78947	1.5206	0.604637
50	TRUE	Empty	Beta giardin (Fragment) OS=Giardia intestinalis OX=5741 PE=3 SV=1	1	D0QYZ1	29 kDa	0.08	0.03	7.59129	12.1251	8.71457	2.73362	11.4687	13.4313	12.9468	23.6519	16.7905	18.1624	10.2465	12.7633	8.59129	13.1251	9.71457	3.73362	12.4687	14.4313	13.9468	24.6519	17.7905	19.1624	11.2465	13.7633	1.62027	0.696235
54	TRUE	Empty	Beta-giardin (Fragment) OS=Giardia intestinalis OX=5741 PE=3 SV=1	1	B4Y0X1	18 kDa	0.12	0.031	0.688553	2.97001	1.63979	0.576494	1.79616	3.90277	3.22204	6.54602	3.22115	4.45559	2.86241	3.04611	1.68855	3.97001	2.63979	1.57649	2.79616	4.90277	4.22204	7.54602	4.22115	5.45559	3.86241	4.04612	1.67029	0.7401
23	TRUE	Empty	Beta-giardin (Fragment) OS=Giardia intestinalis OX=5741 GN=bg PE=3 SV=1	1	A0A2I7YW49	19 kDa	0.29	0.013	0.58609	0.793264	0.620855	0.613847	1.81449	1.51099	1.10583	3.04686	2.424	2.0678	1.66317	3.7845	1.58609	1.79326	1.62086	1.61385	2.81449	2.51099	2.10583	4.04686	3.424	3.0678	2.66317	4.7845	1.68283	0.750886
19	TRUE	Empty	Translation elongation factor OS=Giardia intestinalis (strain ATCC 50803 / WB clone C6) OX=184922 GN=GL50803_0013561 PE=3 SV=1	1	A8BZ22	25 kDa	0.68	0.012	23.669	43.9069	58.8993	13.7224	21.169	56.8393	52.2463	62.8207	59.6106	69.8145	74.3972	56.5751	24.669	44.9069	59.8993	14.7224	22.169	57.8393	53.2463	63.8207	60.6106	70.8145	75.3972	57.5751	1.7014	0.766724
60	TRUE	Empty	Beta-giardin (Fragment) OS=Giardia intestinalis OX=5741 GN=bg PE=3 SV=1	1	A0A1M4M1D5	16 kDa	0.07	0.033	0.315587	2.34352	0.998741	0.450484	1.92446	2.86195	2.8486	5.96567	1.84545	3.16094	2.18	3.92882	1.31559	3.34352	1.99874	1.45048	2.92446	3.86195	3.8486	6.96567	2.84545	4.16094	3.18	4.92882	1.74085	0.799791
42	TRUE	Empty	Tenascin-like protein OS=Giardia intestinalis (strain ATCC 50803 / WB clone C6) OX=184922 GN=GL50803_00113038 PE=4 SV=1	1	A8BDS8	61 kDa	0.2	0.025	1.89352	2.50419	1.34243	0	0	2.65604	4.54315	3.49004	1.82017	5.52205	1.81457	3.36756	2.89352	3.50419	2.34243	1	1	3.65604	5.54315	4.49004	2.82017	6.52205	2.81457	4.36756	1.84476	0.883435

## Sheet: 3_LV_C_V_O_091121
#	Visible	Star	Protein Name	Rule	Accession Number	Molecular Weight	Exclusivity	t-test CL: Scaffold Category BRL: Scaffold BioSample	(0) 1_LVC1_1	(0) 2_LVC2_1	(0) 3_LVC3_1	(1) 1_LVO1_1	(1) 2_LVO2_1	(1) 3_LVO3_1	(0) 1_LVC1_1	(0) 2_LVC2_1	(0) 3_LVC3_1	(1) 1_LVO1_1	(1) 2_LVO2_1	(1) 3_LVO3_1	FC	Log2FC
35	TRUE	Empty	Beta giardin (Fragment) OS=Giardia intestinalis OX=5741 PE=3 SV=1	1	A0A3G9K8G1	26 kDa	0.15	0.041	19.5494	18.7216	23.9405	29.0075	24.359	28.2599	20.5494	19.7216	24.9405	30.0075	25.359	29.2599	1.29772	0.37598
42	TRUE	Empty	Beta-giardin (Fragment) OS=Giardia intestinalis OX=5741 GN=bg PE=3 SV=1	1	A0A0F6PP63	26 kDa	0.42	0.044	216.505	223.246	216.195	186.587	173.218	121.241	217.505	224.246	217.195	187.587	174.218	122.241	0.734575	-0.445018
49	TRUE	Empty	Beta-giardin (Fragment) OS=Giardia intestinalis OX=5741 PE=3 SV=1	1	F6KZU6	19 kDa	0.21	0.047	15.3979	14.7997	17.0921	13.7211	13.325	11.0366	16.3979	15.7997	18.0921	14.7211	14.325	12.0366	0.81692	-0.291734
1	TRUE	Empty	Variant-specific surface protein (Fragment) OS=Giardia intestinalis OX=5741 GN=DHA2_150444 PE=4 SV=1	1	V6TBQ2	80 kDa	0.07	0.00023	4.15677	3.53373	3.17114	0	0	0	5.15677	4.53373	4.17114	1	1	1	0.216425	-2.20806
3	TRUE	Empty	VSP OS=Giardia intestinalis (strain ATCC 50803 / WB clone C6) OX=184922 GN=GL50803_137612 PE=4 SV=1	1	A8BTV4	90 kDa	0.42	0.0041	4.15677	3.53373	3.17114	0	0	1.35726	5.15677	4.53373	4.17114	1	1	2.35726	0.314339	-1.6696
47	TRUE	Empty	VSP with INR OS=Giardia intestinalis (strain ATCC 50803 / WB clone C6) OX=184922 GN=GL50803_113439 PE=4 SV=1	1	A8BB06	74 kDa	0.29	0.046	15.2415	14.1349	11.6275	10.0404	11.2612	9.68181	16.2415	15.1349	12.6275	11.0404	12.2612	10.6818	0.772281	-0.372803

## Sheet: 4_LV_C_V_N_091121
#	Visible	Star	Protein Name	Rule	Accession Number	Molecular Weight	Exclusivity	t-test CL: Scaffold Category BRL: Scaffold BioSample	(0) 1_LVC1_1	(0) 2_LVC2_1	(0) 3_LVC3_1	(1) 1_LVN1_1	(1) 2_LVN2_1	(1) 3_LVN3_1	(0) 1_LVC1_1	(0) 2_LVC2_1	(0) 3_LVC3_1	(1) 1_LVN1_1	(1) 2_LVN2_1	(1) 3_LVN3_1	FC	Log2FC
38	TRUE	Empty	Alpha-14 giardin OS=Giardia intestinalis (strain ATCC 50803 / WB clone C6) OX=184922 GN=GL50803_0015097 PE=4 SV=1	1	A0A644F164	38 kDa	1	0.041	8.31355	10.6012	9.51342	0	6.93987	0	9.31355	11.6012	10.5134	1	7.93987	1	0.316273	-1.66076
11	TRUE	Empty	Alpha-3 giardin OS=Giardia intestinalis (strain ATCC 50803 / WB clone C6) OX=184922 PE=4 SV=1	1	Q95VP0	33 kDa	0.68	0.011	8.31355	8.83433	9.51342	5.1014	6.93987	4.95364	9.31355	9.83433	10.5134	6.1014	7.93987	5.95364	0.674108	-0.568949
16	TRUE	Empty	Beta-giardin (Fragment) OS=Giardia intestinalis OX=5741 PE=3 SV=1	1	F1CT47	27 kDa	0.1	0.017	14.7628	14.1171	16.349	23.1521	18.8568	20.1848	15.7628	15.1171	17.349	24.1521	19.8568	21.1848	1.35176	0.434836
7	TRUE	Empty	Beta giardin (Fragment) OS=Giardia intestinalis OX=5741 PE=3 SV=1	1	A0A3G9JZW8	26 kDa	0.16	0.0081	49.8991	38.0724	51.4878	94.4686	72.3365	90.9444	50.8991	39.0724	52.4878	95.4686	73.3365	91.9444	1.83034	0.872115

## Sheet: 5_SV_C_V_N_091121
#	Visible	Star	Protein Name	Rule	Accession Number	Molecular Weight	Exclusivity	t-test CL: Scaffold Category BRL: Scaffold BioSample	(0) 1_SVC1_1	(0) 2_SVC2_1	(0) 3_SVC3_1	(1) 1_SVN1_1	(1) 2_SVN2_1	(1) 3_SVN3_1	(0) 1_SVC1_1	(0) 2_SVC2_1	(0) 3_SVC3_1	(1) 1_SVN1_1	(1) 2_SVN2_1	(1) 3_SVN3_1	FC	Log2FC
42	TRUE	Empty	Alpha-11 giardin OS=Giardia intestinalis OX=5741 PE=1 SV=1	1	Q4VPP2	35 kDa	0.83	0.0076	114.387	91.3174	176.908	0	0	0	115.387	92.3174	177.908	1	1	1	0.00777983	-7.00605
2	TRUE	Empty	Arginine deiminase OS=Giardia intestinalis OX=5741 GN=DHA2_112103 PE=4 SV=1	1	V6THM7	64 kDa	0.03	< 0.0001	77.6198	69.5751	78.2478	0	0	0	78.6198	70.5751	79.2478	1	1	1	0.0131324	-6.25073
3	TRUE	Empty	Arginine deiminase OS=Giardia intestinalis OX=5741 PE=4 SV=1	1	Q27657	64 kDa	0.15	< 0.0001	77.6198	69.5751	78.2478	0	0	0	78.6198	70.5751	79.2478	1	1	1	0.0131324	-6.25073
77	TRUE	Empty	Beta giardin (Fragment) OS=Giardia intestinalis OX=5741 PE=3 SV=1	1	A0A3G9KB83	26 kDa	0.6	0.048	9.8046	13.915	14.0619	0	7.69294	6.63853	10.8046	14.915	15.0619	1	8.69294	7.63853	0.424983	-1.23452
16	TRUE	Empty	Carbamate kinase OS=Giardia intestinalis (strain ATCC 50803 / WB clone C6) OX=184922 GN=GL50803_0016453 PE=1 SV=1	1	A8BB85	34 kDa	0.41	0.00035	294.138	313.088	340.208	41.525	76.9294	99.578	295.138	314.088	341.208	42.525	77.9294	100.578	0.232559	-2.10433
4	TRUE	Empty	Carbamate kinase OS=Giardia intestinalis OX=5741 GN=GSB_16453 PE=3 SV=1	1	V6TVY8	39 kDa	0.04	< 0.0001	163.41	156.544	163.3	41.525	51.2862	33.1927	164.41	157.544	164.3	42.525	52.2862	34.1927	0.265301	-1.9143
67	TRUE	Empty	Delta giardin OS=Giardia intestinalis (strain P15) OX=658858 GN=GLP15_2196 PE=3 SV=1	1	E1F6V5	31 kDa	0.05	0.03	8.1705	19.568	27.2166	0	0	0	9.1705	20.568	28.2166	1	1	1	0.0517642	-4.2719
61	TRUE	Empty	Elongation factor 1-alpha (Fragment) OS=Giardia intestinalis OX=5741 GN=ef1a PE=3 SV=1	2	E9M2H0	46 kDa	0.04	0.018	98.046	65.2267	54.4333	20.7625	0	22.1284	99.046	66.2267	55.4333	21.7625	1	23.1284	0.207928	-2.26584
62	TRUE	Empty	Elongation factor 1-alpha (Fragment) OS=Giardia intestinalis OX=5741 GN=TEF1 PE=2 SV=1	2	Q08046	44 kDa	0.29	0.018	98.046	65.2267	54.4333	20.7625	0	22.1284	99.046	66.2267	55.4333	21.7625	1	23.1284	0.207928	-2.26584
55	TRUE	Empty	Gamma giardin protein OS=Giardia intestinalis OX=5741 GN=GSB_153064 PE=4 SV=1	1	A8W230	36 kDa	1	0.012	65.364	156.544	122.475	0	0	0	66.364	157.544	123.475	1	1	1	0.008636	-6.85542
74	TRUE	Empty	High cysteine membrane protein Group 1 OS=Giardia intestinalis (strain ATCC 50803 / WB clone C6) OX=184922 GN=GL50803_00103454 PE=4 SV=1	1	A8BFJ7	79 kDa	0.64	0.047	8.1705	19.568	6.80416	0	0	0	9.1705	20.568	7.80416	1	1	1	0.0799091	-3.6455
73	TRUE	Empty	High cysteine membrane protein Group 1 OS=Giardia intestinalis (strain ATCC 50803 / WB clone C6) OX=184922 GN=GL50803_101805 PE=4 SV=1	1	A8BCN1	83 kDa	0.09	0.047	8.1705	19.568	6.80416	0	0	0	9.1705	20.568	7.80416	1	1	1	0.0799091	-3.6455
7	TRUE	Empty	Ornithine carbamoyltransferase OS=Giardia intestinalis (strain ATCC 50581 / GS clone H7) OX=598745 GN=GL50581_668 PE=3 SV=1	1	C6LPK2	37 kDa	0.11	< 0.0001	152.516	139.15	140.619	27.6833	34.1908	44.2569	153.516	140.15	141.619	28.6833	35.1908	45.2569	0.250711	-1.9959
6	TRUE	Empty	Ornithine carbamoyltransferase OS=Giardia intestinalis (strain P15) OX=658858 GN=GLP15_2721 PE=3 SV=1	1	E1EZW7	36 kDa	0.08	< 0.0001	152.516	139.15	147.423	27.6833	34.1908	44.2569	153.516	140.15	148.423	28.6833	35.1908	45.2569	0.246853	-2.01828
9	TRUE	Empty	Ornithine carbamoyltransferase OS=Giardia intestinalis OX=5741 GN=OTC PE=1 SV=1	1	O76458	36 kDa	0.2	< 0.0001	250.562	217.422	256.29	27.6833	34.1908	44.2569	251.562	218.422	257.29	28.6833	35.1908	45.2569	0.150055	-2.73644
70	TRUE	Empty	Protein Translation Elongation Factor 1A (EF-1A) (Fragment) OS=Giardia intestinalis OX=5741 GN=DHA2_153320 PE=4 SV=1	1	V6TFY1	13 kDa	0.23	0.039	32.682	130.453	95.2582	0	0	0	33.682	131.453	96.2582	1	1	1	0.0114769	-6.44512
37	TRUE	Empty	Variant-specific surface protein 1267 OS=Giardia intestinalis OX=5741 GN=vsp1267 PE=4 SV=2	2	Q07317	61 kDa	0.85	0.0057	73.5345	58.704	88.4541	0	25.6431	11.0642	74.5345	59.704	89.4541	1	26.6431	12.0642	0.177509	-2.49404
24	TRUE	Empty	Variant-specific surface protein AS4 OS=Giardia intestinalis OX=5741 PE=4 SV=1	1	Q8I0P4	69 kDa	0.83	0.0029	65.364	58.704	95.2582	0	0	0	66.364	59.704	96.2582	1	1	1	0.0134937	-6.21157
40	TRUE	Empty	Variant-specific surface protein VSP9B10 OS=Giardia intestinalis OX=5741 PE=2 SV=1	2	Q9GS24	77 kDa	0.42	0.0074	51.3574	40.9996	56.7013	27.6833	25.6431	22.1284	52.3574	41.9996	57.7013	28.6833	26.6431	23.1284	0.515952	-0.95469
11	TRUE	Empty	VSP AS8 OS=Giardia intestinalis (strain ATCC 50803 / WB clone C6) OX=184922 GN=GL50803_0013194 PE=4 SV=1	1	E2RTN8	63 kDa	0.46	0.00015	32.682	26.0907	27.2166	0	0	0	33.682	27.0907	28.2166	1	1	1	0.0337119	-4.8906
43	TRUE	Empty	VSP OS=Giardia intestinalis (strain ATCC 50803 / WB clone C6) OX=184922 GN=GL50803_00101380 PE=4 SV=1	1	A0A644F288	65 kDa	0.14	0.0076	24.5115	13.0453	27.2166	0	0	0	25.5115	14.0453	28.2166	1	1	1	0.0442651	-4.49769
57	TRUE	Empty	VSP OS=Giardia intestinalis (strain ATCC 50803 / WB clone C6) OX=184922 GN=GL50803_0011521 PE=4 SV=1	1	A8BQM2	64 kDa	0.87	0.014	16.341	32.6133	40.825	0	0	0	17.341	33.6133	41.825	1	1	1	0.0323348	-4.95077
44	TRUE	Empty	VSP OS=Giardia intestinalis (strain ATCC 50803 / WB clone C6) OX=184922 GN=GL50803_137606 PE=4 SV=1	1	A8BJT8	89 kDa	0.06	0.0076	24.5115	13.0453	27.2166	0	0	0	25.5115	14.0453	28.2166	1	1	1	0.0442651	-4.49769
56	TRUE	Empty	VSP with INR OS=Giardia intestinalis (strain ATCC 50803 / WB clone C6) OX=184922 GN=GL50803_0016501 PE=4 SV=1	1	E2RTV3	71 kDa	0.95	0.013	163.41	156.544	95.2582	41.525	0	44.2569	164.41	157.544	96.2582	42.525	1	45.2569	0.212289	-2.2359
51	TRUE	Empty	VSP with INR OS=Giardia intestinalis (strain ATCC 50803 / WB clone C6) OX=184922 GN=GL50803_137608 PE=4 SV=1	1	A8BWQ1	56 kDa	0.44	0.011	24.5115	19.568	20.4125	0	0	11.0642	25.5115	20.568	21.4125	1	1	12.0642	0.208384	-2.26269
34	TRUE	Empty	VSP with INR OS=Giardia intestinalis (strain ATCC 50803 / WB clone C6) OX=184922 GN=GL50803_14586 PE=4 SV=1	1	A8BZ11	76 kDa	0.83	0.0054	555.594	632.699	557.941	373.725	384.647	442.569	556.594	633.699	558.941	374.725	385.647	443.569	0.688267	-0.538959

## Sheet: 6_SV_C_V_O_091121
#	Visible	Star	Protein Name	Accession Number	Molecular Weight	Exclusivity	t-test CL: Scaffold Category BRL: Scaffold BioSample	(0) 1_SVC1_1	(0) 2_SVC2_1	(0) 3_SVC3_1	(1) 1_SVO1_1	(1) 2_SVO2_1	(1) 3_SVO3_1	(0) 1_SVC1_1	(0) 2_SVC2_1	(0) 3_SVC3_1	(1) 1_SVO1_1	(1) 2_SVO2_1	(1) 3_SVO3_1	FC	Log2FC
120	TRUE	Empty	Alpha-11 giardin OS=Giardia intestinalis OX=5741 PE=1 SV=1	Q4VPP2	35 kDa	0.83	0.02	114.387	91.3174	176.908	275.682	217.001	235.918	115.387	92.3174	177.908	276.682	218.001	236.918	1.89724	0.923906
93	TRUE	Empty	Alpha-7.3 giardin OS=Giardia intestinalis (strain P15) OX=658858 GN=GLP15_1354 PE=4 SV=1	E1F838	31 kDa	0.03	0.01	0	5.97911	5.10312	11.4867	12.8776	13.2002	1	6.97911	6.10312	12.4867	13.8776	14.2002	2.88055	1.52634
154	TRUE	Empty	Arginine deiminase OS=Giardia intestinalis (strain ATCC 50581 / GS clone H7) OX=598745 GN=GL50581_1575 PE=4 SV=1	C6LS39	64 kDa	0.15	0.045	4.08525	6.52267	14.7423	25.062	20.8234	15.7279	5.08525	7.52267	15.7423	26.062	21.8234	16.7279	2.2791	1.18847
95	TRUE	Empty	Arginine deiminase OS=Giardia intestinalis OX=5741 GN=DHA2_112103 PE=4 SV=1	V6THM7	64 kDa	0.03	0.011	77.6198	69.5751	78.2478	135.752	133.708	103.355	78.6198	70.5751	79.2478	136.752	134.708	104.355	1.64512	0.71819
118	TRUE	Empty	Arginine deiminase OS=Giardia intestinalis OX=5741 PE=4 SV=1	Q27657	64 kDa	0.15	0.018	77.6198	69.5751	78.2478	148.283	146.86	103.355	78.6198	70.5751	79.2478	149.283	147.86	104.355	1.75754	0.813559
136	TRUE	Empty	Beta giardin (Fragment) OS=Giardia intestinalis OX=5741 PE=3 SV=1	A0A3G9K727	26 kDa	0.25	0.026	277.203	227.714	192.193	135.043	132.592	159.88	278.203	228.714	193.193	136.043	133.592	160.88	0.614926	-0.701516
145	TRUE	Empty	Beta-giardin (Fragment) OS=Giardia intestinalis OX=5741 GN=bg PE=3 SV=1	A0A3G1Z1L9	17 kDa	0.19	0.036	232.632	274.305	156.585	113.684	120.053	105.776	233.632	275.305	157.585	114.684	121.053	106.776	0.513881	-0.960493
155	TRUE	Empty	Beta-giardin (Fragment) OS=Giardia intestinalis OX=5741 GN=bg PE=3 SV=1	A0A3G4S8P8	24 kDa	0.03	0.045	166.826	120.84	108.441	74.6931	77.9021	87.0388	167.826	121.84	109.441	75.6931	78.9021	88.0388	0.607942	-0.717994
106	TRUE	Empty	Beta-giardin (Fragment) OS=Giardia intestinalis OX=5741 PE=3 SV=1	Q0ZAK4	27 kDa	0.14	0.013	93.0942	82.0406	65.1825	37.9283	43.1612	48.6611	94.0942	83.0406	66.1825	38.9283	44.1612	49.6611	0.545587	-0.87412
74	TRUE	Empty	Beta-giardin (Fragment) OS=Giardia intestinalis OX=5741 PE=3 SV=1	I6Z0X4	18 kDa	0.25	0.0049	81.8078	63.3292	68.5364	39.9852	39.5973	40.8391	82.8078	64.3292	69.5364	40.9852	40.5973	41.8391	0.569621	-0.811927
35	TRUE	Empty	Carbamate kinase OS=Giardia intestinalis (strain ATCC 50803 / WB clone C6) OX=184922 GN=GL50803_0016453 PE=1 SV=1	A8BB85	34 kDa	0.41	0.00045	294.138	313.088	340.208	485.575	526.064	502.169	295.138	314.088	341.208	486.575	527.064	503.169	1.59591	0.674381
18	TRUE	Empty	Carbamate kinase OS=Giardia intestinalis OX=5741 GN=GSB_16453 PE=3 SV=1	V6TVY8	39 kDa	0.04	0.00011	163.41	156.544	163.3	253.752	276.184	266.251	164.41	157.544	164.3	254.752	277.184	267.251	1.64356	0.716823
61	TRUE	Empty	Delta giardin OS=Giardia intestinalis (strain ATCC 50803 / WB clone C6) OX=184922 GN=GL50803_86676 PE=3 SV=1	A8BEZ6	34 kDa	0.18	0.0028	8.1705	19.568	40.825	97.1151	85.4854	87.6269	9.1705	20.568	41.825	98.1151	86.4854	88.6269	3.81797	1.93281
75	TRUE	Empty	Delta giardin OS=Giardia intestinalis (strain P15) OX=658858 GN=GLP15_2196 PE=3 SV=1	E1F6V5	31 kDa	0.05	0.0049	8.1705	19.568	27.2166	65.7876	52.6064	53.9242	9.1705	20.568	28.2166	66.7876	53.6064	54.9242	3.02507	1.59697
127	TRUE	Empty	Elongation factor 1 beta, guanine nucleotide exchange domain protein OS=Giardia intestinalis OX=5741 GN=GSB_13561 PE=3 SV=1	V6TRV2	26 kDa	0.22	0.022	0	0	0	9.39823	3.2879	6.74053	1	1	1	10.3982	4.2879	7.74053	7.47555	2.90218
108	TRUE	Empty	Elongation factor 1-alpha (Fragment) OS=Giardia intestinalis OX=5741 GN=ef1a PE=3 SV=1	E9M2H0	46 kDa	0.04	0.014	98.046	65.2267	54.4333	153.504	144.668	121.329	99.046	66.2267	55.4333	154.504	145.668	122.329	1.91432	0.936831
43	TRUE	Empty	Elongation factor 1-alpha (Fragment) OS=Giardia intestinalis OX=5741 GN=TEF1 PE=2 SV=1	Q08046	44 kDa	0.29	0.00097	98.046	65.2267	54.4333	316.407	289.335	246.029	99.046	66.2267	55.4333	317.407	290.335	247.029	3.8729	1.95341
48	TRUE	Empty	Gamma giardin protein OS=Giardia intestinalis OX=5741 GN=GSB_153064 PE=4 SV=1	A8W230	36 kDa	1	0.0012	65.364	156.544	122.475	332.071	361.669	343.767	66.364	157.544	123.475	333.071	362.669	344.767	2.99527	1.58269
57	TRUE	Empty	Group of VSP OS=Giardia intestinalis (strain ATCC 50803 / WB clone C6) OX=184922 GN=GL50803_0033279 PE=4 SV=1+1	A0A644F158		1	0.0025	81.705	78.272	81.6499	12.531	32.879	0	82.705	79.272	82.6499	13.531	33.879	1	0.197893	-2.33721
14	TRUE	Empty	Ornithine carbamoyltransferase OS=Giardia intestinalis (strain ATCC 50581 / GS clone H7) OX=598745 GN=GL50581_668 PE=3 SV=1	C6LPK2	37 kDa	0.11	< 0.0001	152.516	139.15	140.619	58.4779	56.9903	51.6774	153.516	140.15	141.619	59.4779	57.9903	52.6774	0.390883	-1.35519
19	TRUE	Empty	Ornithine carbamoyltransferase OS=Giardia intestinalis (strain P15) OX=658858 GN=GLP15_2721 PE=3 SV=1	E1EZW7	36 kDa	0.08	0.00011	152.516	139.15	147.423	71.0089	66.854	58.4179	153.516	140.15	148.423	72.0089	67.854	59.4179	0.45077	-1.14954
44	TRUE	Empty	Ornithine carbamoyltransferase OS=Giardia intestinalis OX=5741 GN=OTC PE=1 SV=1	O76458	36 kDa	0.2	0.001	250.562	217.422	256.29	108.602	126.036	92.1205	251.562	218.422	257.29	109.602	127.036	93.1205	0.453417	-1.14109
107	TRUE	Empty	Protein Translation Elongation Factor 1A (EF-1A) (Fragment) OS=Giardia intestinalis OX=5741 GN=DHA2_153320 PE=4 SV=1	V6TFY1	13 kDa	0.23	0.014	32.682	130.453	95.2582	231.823	236.729	192.105	33.682	131.453	96.2582	232.823	237.729	193.105	2.53892	1.34421
112	TRUE	Empty	Variant-specific surface protein (Fragment) OS=Giardia intestinalis OX=5741 GN=DHA2_152161 PE=4 SV=1	V6TIS4	79 kDa	0.06	0.017	10.5049	5.12495	13.6083	0	0	0	11.5049	6.12495	14.6083	1	1	1	0.0930573	-3.42574
96	TRUE	Empty	Variant-specific surface protein 1267 OS=Giardia intestinalis OX=5741 GN=vsp1267 PE=4 SV=2	Q07317	61 kDa	0.85	0.011	73.5345	58.704	88.4541	25.062	36.1669	13.4811	74.5345	59.704	89.4541	26.062	37.1669	14.4811	0.347396	-1.52535
90	TRUE	Empty	Variant-specific surface protein AS4 OS=Giardia intestinalis OX=5741 PE=4 SV=1	Q8I0P4	69 kDa	0.83	0.0089	65.364	58.704	95.2582	6.26549	19.7274	20.2216	66.364	59.704	96.2582	7.26549	20.7274	21.2216	0.221362	-2.17552
82	TRUE	Empty	Variant-specific surface protein OS=Giardia intestinalis OX=5741 GN=DHA2_153020 PE=4 SV=1	V6TEK2	62 kDa	0.17	0.007	16.341	15.6544	16.33	0	7.89096	0	17.341	16.6544	17.33	1	8.89096	1	0.212194	-2.23654
49	TRUE	Empty	Variant-specific surface protein VSP9B10 OS=Giardia intestinalis OX=5741 PE=2 SV=1	Q9GS24	77 kDa	0.42	0.0012	51.3574	40.9996	56.7013	6.26549	10.9597	2.24684	52.3574	41.9996	57.7013	7.26549	11.9597	3.24684	0.147785	-2.75842
36	TRUE	Empty	Variant-specific surface protein WB/9B10-B OS=Giardia intestinalis OX=5741 PE=4 SV=1	Q95WU1	68 kDa	0.05	0.00047	40.8525	35.8747	36.2889	6.26549	10.9597	2.24684	41.8525	36.8747	37.2889	7.26549	11.9597	3.24684	0.193697	-2.36812
22	TRUE	Empty	VSP AS8 OS=Giardia intestinalis (strain ATCC 50803 / WB clone C6) OX=184922 GN=GL50803_0013194 PE=4 SV=1	E2RTN8	63 kDa	0.46	0.00015	32.682	26.0907	27.2166	0	0	0	33.682	27.0907	28.2166	1	1	1	0.0337119	-4.8906
117	TRUE	Empty	VSP OS=Giardia intestinalis (strain ATCC 50803 / WB clone C6) OX=184922 GN=GL50803_00101380 PE=4 SV=1	A0A644F288	65 kDa	0.14	0.018	24.5115	13.0453	27.2166	6.26549	3.2879	3.37026	25.5115	14.0453	28.2166	7.26549	4.2879	4.37026	0.234954	-2.08955
119	TRUE	Empty	VSP OS=Giardia intestinalis (strain ATCC 50803 / WB clone C6) OX=184922 GN=GL50803_00113304 PE=4 SV=1	A8BP21	65 kDa	0.44	0.019	98.046	169.589	149.692	53.2567	65.758	40.4432	99.046	170.589	150.692	54.2567	66.758	41.4432	0.386504	-1.37145
149	TRUE	Empty	VSP OS=Giardia intestinalis (strain ATCC 50803 / WB clone C6) OX=184922 GN=GL50803_00115830 PE=4 SV=1	A8B1N7	65 kDa	1	0.039	81.705	182.635	163.3	31.3274	59.1822	47.1837	82.705	183.635	164.3	32.3274	60.1822	48.1837	0.326708	-1.61393
37	TRUE	Empty	VSP OS=Giardia intestinalis (strain ATCC 50803 / WB clone C6) OX=184922 GN=GL50803_00119706 PE=4 SV=1	A8BVA8	70 kDa	0.81	0.00048	179.751	182.635	217.733	62.6549	65.758	53.9242	180.751	183.635	218.733	63.6549	66.758	54.9242	0.317838	-1.65364
142	TRUE	Empty	VSP OS=Giardia intestinalis (strain ATCC 50803 / WB clone C6) OX=184922 GN=GL50803_0050379 PE=4 SV=1	A0A644EY08	71 kDa	1	0.032	98.046	52.1814	81.6499	31.3274	39.4548	26.9621	99.046	53.1814	82.6499	32.3274	40.4548	27.9621	0.428923	-1.22121
158	TRUE	Empty	VSP OS=Giardia intestinalis (strain ATCC 50803 / WB clone C6) OX=184922 GN=GL50803_005812 PE=4 SV=1	A0A644F647	42 kDa	0.12	0.049	138.899	73.9236	53.2992	6.26549	30.1391	0	139.899	74.9236	54.2992	7.26549	31.1391	1	0.146419	-2.77182
128	TRUE	Empty	VSP OS=Giardia intestinalis (strain ATCC 50803 / WB clone C6) OX=184922 GN=GL50803_101765 PE=4 SV=1	A8BPL3	72 kDa	0.4	0.022	32.682	26.0907	27.2166	6.26549	19.7274	6.74053	33.682	27.0907	28.2166	7.26549	20.7274	7.74053	0.401547	-1.31636
116	TRUE	Empty	VSP OS=Giardia intestinalis (strain ATCC 50803 / WB clone C6) OX=184922 GN=GL50803_137606 PE=4 SV=1	A8BJT8	89 kDa	0.06	0.018	24.5115	13.0453	27.2166	6.26549	3.2879	3.37026	25.5115	14.0453	28.2166	7.26549	4.2879	4.37026	0.234954	-2.08955
101	TRUE	Empty	VSP OS=Giardia intestinalis (strain ATCC 50803 / WB clone C6) OX=184922 GN=GL50803_137612 PE=4 SV=1	A8BTV4	90 kDa	0.42	0.012	149.403	89.9197	149.692	50.1239	36.1669	20.2216	150.403	90.9197	150.692	51.1239	37.1669	21.2216	0.279358	-1.83981
28	TRUE	Empty	VSP OS=Giardia intestinalis (strain ATCC 50803 / WB clone C6) OX=184922 GN=GL50803_137618 PE=4 SV=1	A8B497	89 kDa	0.16	0.0002	57.1935	48.92	56.7013	6.26549	10.9597	2.24684	58.1935	49.92	57.7013	7.26549	11.9597	3.24684	0.135525	-2.88337
64	TRUE	Empty	VSP with INR OS=Giardia intestinalis (strain ATCC 50803 / WB clone C6) OX=184922 GN=GL50803_00113797 PE=4 SV=1	A0A644F364	73 kDa	0.45	0.0033	1312.73	1002.75	963.242	286.124	426.002	247.153	1313.73	1003.75	964.242	287.124	427.002	248.153	0.293224	-1.76993
83	TRUE	Empty	VSP with INR OS=Giardia intestinalis (strain ATCC 50803 / WB clone C6) OX=184922 GN=GL50803_00115797 PE=4 SV=1	A8BC41	70 kDa	0.8	0.007	16.341	15.6544	16.33	0	7.89096	0	17.341	16.6544	17.33	1	8.89096	1	0.212194	-2.23654
129	TRUE	Empty	VSP with INR OS=Giardia intestinalis (strain ATCC 50803 / WB clone C6) OX=184922 GN=GL50803_0016501 PE=4 SV=1	E2RTV3	71 kDa	0.95	0.023	163.41	156.544	95.2582	43.8584	72.3338	40.4432	164.41	157.544	96.2582	44.8584	73.3338	41.4432	0.381709	-1.38945
38	TRUE	Empty	VSP with INR OS=Giardia intestinalis (strain ATCC 50803 / WB clone C6) OX=184922 GN=GL50803_113439 PE=4 SV=1	A8BB06	74 kDa	0.29	0.00048	152.516	133.062	168.29	41.7699	47.3458	41.5666	153.516	134.062	169.29	42.7699	48.3458	42.5666	0.292606	-1.77297
91	TRUE	Empty	VSP with INR OS=Giardia intestinalis (strain ATCC 50803 / WB clone C6) OX=184922 GN=GL50803_113450 PE=4 SV=1	A8BAX4	75 kDa	0.06	0.0092	561.041	396.144	357.672	110.69	169.546	85.38	562.041	397.144	358.672	111.69	170.546	86.38	0.279709	-1.838
88	TRUE	Empty	VSP with INR OS=Giardia intestinalis (strain ATCC 50803 / WB clone C6) OX=184922 GN=GL50803_137608 PE=4 SV=1	A8BWQ1	56 kDa	0.44	0.0078	24.5115	19.568	20.4125	6.26549	9.8637	0	25.5115	20.568	21.4125	7.26549	10.8637	1	0.283429	-1.81894
33	TRUE	Empty	VSP with INR OS=Giardia intestinalis (strain ATCC 50803 / WB clone C6) OX=184922 GN=GL50803_14586 PE=4 SV=1	A8BZ11	76 kDa	0.83	0.00036	555.594	632.699	557.941	175.434	230.153	144.921	556.594	633.699	558.941	176.434	231.153	145.921	0.316429	-1.66005

## Sheet: VSP
Proteins
A8BCV5
V6T7H2
V6TBQ2
A8BTV4
A8BB06
Q07317
Q8I0P4
Q9GS24
E2RTN8
A0A644F288
A8BQM2
A8BJT8
E2RTV3
A8BWQ1
A8BZ11
A0A644F158
V6TIS4
Q07317
Q8I0P4
V6TEK2
Q9GS24
Q95WU1
E2RTN8
A0A644F288
A8BP21
A8B1N7
A8BVA8
A0A644EY08
A0A644F647
A8BPL3
A8BJT8
A8BTV4
A8B497
A0A644F364
A8BC41
E2RTV3
A8BB06
A8BAX4
A8BWQ1
A8BZ11

## Sheet: Giardin
Proteins
E0ZS70
F1CT47
A0A3G9K3A2
A0A3G9K8G1
D0QYZ1
B4Y0X1
A0A2I7YW49
A0A1M4M1D5
A0A3G9K8G1
A0A0F6PP63
F6KZU6
A0A644F164
Q95VP0
F1CT47
A0A3G9JZW8
A0A3G9KB83
E1F6V5
A8W230
A0A3G9K727
A0A3G1Z1L9
A0A3G4S8P8
Q0ZAK4
I6Z0X4
A8BEZ6
E1F6V5
A8W230

## Sheet: HCMP
Proteins
A8BGA3
A8BTH1
E1F797
A8BCN1
A8BME9
A8BWG3
A8BFJ7
A8BCN1
