# Supplementary material for: Giardial lipid rafts share virulence factors with secreted vesicles and participate in parasitic infection in mice
Source: Front Cell Infect Microbiol. 2022 Aug 23;12:974200. doi: 10.3389/fcimb.2022.974200 (PMC9445159; doi:10.3389/fcimb.2022.974200)
Supplement: Supplementary Table 7 — The data output was used to generate the heatmap and contains averaged proteomic output of significant virulence proteins found between lipid rafts (LRs), large vesicles (LVs) and small vesicles (SVs) with treatment of oseltamivir and nystatin. Protein name, accession and normalized peptide spectral matches are mentioned (please see Figure 9 ). [file Table_7.xlsx]

## Sheet: Known Virulence Proteins
Protein Name	Accession Number	1_LVC1	1_LVN1	1_LVO1	1_SVC1	1_SVN1	1_SVO1	C_LR	N_LR	O_LR
Alpha-3 giardin OS	Q95VP0	35.761	25.3472	35.8585	0	0	0	171.208	182.067	247.402
Alpha-7.3 giardin OS	E1F838	81.9325	66.642	60.9355	15.7727	0	49.9964	115.108	125.443	131.611
Alpha-11 giardin OS	Q4VPP2	1163.43	1283.2	827.613	511.035	0	973.842	561.719	548.442	547.94
Alpha-14 giardin OS	A0A644F164	38.1451	19.0104	111.878	0	0	0	48.096	43.3226	39.9956
Arginine deiminase OS	C6LS39	210.99	144.162	152.518	34.6999	0	82.6027	42.802	37.7517	42.4716
Arginine deiminase OS	V6THM7	1013.63	726.093	783.626	299.681	0	498.514	394.13	387.941	451.506
Arginine deiminase OS	Q27657	1185.28	884.512	970.091	299.681	0	533.294	454.072	453.113	521.214
Beta giardin (Fragment) OS	D0QYZ1	223.099	228.274	178.845	765.036	537.021	606.458	36.6863	45.5981	63.1235
Beta giardin (Fragment) OS	A0A3G9K3A2	168.417	175.938	123.489	581.539	479.337	318.487	11.3104	14.4389	17.6949
Beta giardin (Fragment) OS	A0A3G9JZW8	186.027	314.994	198.823	811.116	938.857	846.222	30.094	46.6253	57.6075
Beta giardin (Fragment) OS	A0A3G9K8G1	83.6832	104.724	110.108	334.61	322.204	323.692	8.69417	16.0836	15.8772
Beta giardin (Fragment) OS	A0A3G9K727	244.673	323.113	181.955	918.773	1049.01	568.97	11.596	20.7936	24.9151
Beta giardin (Fragment) OS	A0A3G9KB83	11.4435	15.842	14.0565	51.1035	22.1669	39.7072	0.849458	2.21592	0.901489
Beta-giardin (Fragment) OS	A0A3G1Z1L9	168.26	204.942	120.244	885.219	668.208	452.956	34.3608	42.3808	51.9068
Beta-giardin (Fragment) OS	A0A3G4S8P8	172.253	178.041	118.762	519.38	433.072	318.941	23.4231	23.8891	33.0485
Beta-giardin (Fragment) OS	A0A0F6PP63	874.65	1122.54	595.746	2065.13	2428.29	1465.14	34.2143	56.8605	68.2734
Beta-giardin (Fragment) OS	A0A1M4M1D5	87.2786	100.554	61.9961	248.764	183.297	198.214	6.21449	11.825	13.0615
Beta-giardin (Fragment) OS	A0A2I7YW49	68.556	45.7484	39.2686	130.401	57.2886	73.7044	3.40935	7.94722	8.40058
Beta-giardin (Fragment) OS	E0ZS70	6.93547	11.5215	11.1704	72.2675	130.986	113.826	3.75215	6.52555	6.88224
Beta-giardin (Fragment) OS	I6Z0X4	82.0987	109.166	52.7676	281.962	358.029	160.53	13.5085	15.8516	21.4907
Beta-giardin (Fragment) OS	Q0ZAK4	85.2582	109.352	68.069	317.518	334.743	172.478	1.79137	2.69427	4.31737
Beta-giardin (Fragment) OS	F1CT47	60.5649	78.9444	67.8603	265.497	176.944	143.27	6.75651	9.88205	12.3463
Beta-giardin (Fragment) OS	B4Y0X1	95.0593	114.754	65.9666	309.718	275.239	214.49	8.43995	13.5918	15.9041
Beta-giardin (Fragment) OS	F6KZU6	63.3319	66.8277	48.8406	198.793	133.011	135.628	19.4201	26.0038	30.4425
Delta giardin OS	A8BEZ6	364.762	456.25	338.504	94.6361	0	360.843	97.0894	103.638	109.131
Delta giardin OS	E1F6V5	278.936	316.84	269.656	75.7088	0	230.418	75.9128	71.5196	77.8963
Elongation factor 1 beta, guanine nucleotide exchange domain protein OS	V6TRV2	35.761	38.0208	37.2928	0	0	26.0851	39.1229	61.4359	62.6599
Elongation factor 1-alpha (Fragment) OS	E9M2H0	511.78	536.516	458.988	283.908	55.4173	560.829	276.193	350.128	308.157
Elongation factor 1-alpha (Fragment) OS	Q08046	948.064	818.504	883.552	283.908	55.4173	1139.05	491.011	580.188	516.135
Elongation factor 2 OS	A8BU59	243.175	177.431	258.181	0	0	0	211.766	251.906	271.589
Gamma giardin protein OS	A8W230	1954.94	1653.91	1569.17	473.18	0	1382.51	157.209	235.286	308.157
High cysteine membrane protein EGF-like OS	A8BWG3	0	0	0	0	0	0	16.9182	11.4095	11.9225
High cysteine membrane protein Group 1 OS	A8BME9	0	0	0	37.8544	36.9449	0	13.1008	25.0225	22.6642
High cysteine membrane protein Group 1 OS	A8BCN1	0	0	0	47.318	0	47.8226	7.7169	14.5654	9.71323
High cysteine membrane protein Group 1 OS	A8BFJ7	0	0	0	47.318	0	47.8226	48.9934	78.0554	51.9943
High cysteine membrane protein Group 1 OS	E1F797	0	0	0	0	0	0	3.23033	5.7888	4.19002
High cysteine membrane protein Group 2 OS	A8BTH1	0	0	0	0	0	0	30.5087	54.7134	47.8043
High cysteine membrane protein Group 3 OS	A8BGA3	0	0	0	0	0	0	27.0391	32.6787	26.4098
Ornithine carbamoyltransferase OS	C6LPK2	429.133	428.79	317.468	574.126	147.78	223.172	251.306	394.626	315.77
Ornithine carbamoyltransferase OS	E1EZW7	507.808	482.653	387.75	583.589	147.78	262.3	356.287	516.017	420.141
Ornithine carbamoyltransferase OS	O76458	960.778	957.913	777.888	962.133	147.78	436.2	570.038	732.642	678.798
Protein Translation Elongation Factor 1A (EF-1A) (Fragment) OS	V6TFY1	533.237	520.674	510.624	359.617	0	882.544	153.082	190.471	168.363
Translation elongation factor OS	A8BZ22	193.11	240.799	166.383	132.49	36.9449	191.29	167.618	243.316	255.782
Variant-specific surface protein 1267 OS	Q07317	0	0	0	293.372	55.4173	99.9927	32.5426	22.346	24.3783
Variant-specific surface protein (Fragment) OS	V6TBQ2	14.3044	19.0104	0	156.825	326.346	65.2126	5.93937	3.32567	6.3068
Variant-specific surface protein (Fragment) OS	V6TIS4	0	0	0	38.5304	27.7087	0	6.63842	3.45638	5.75448
Variant-specific surface protein (Fragment) OS	V6T7H2	0	0	0	5.40777	36.9449	0	1.05399	3.78213	1.46923
Variant-specific surface protein AS4 OS	Q8I0P4	0	0	0	293.372	0	60.8651	17.2284	22.2215	17.5219
Variant-specific surface protein OS	V6TEK2	0	0	2.29494	64.3525	36.9449	10.434	14.9444	15.6958	17.2771
Variant-specific surface protein VSP9B10 OS	Q9GS24	0	0	0	197.834	98.5197	26.0851	63.5011	43.1584	73.0805
Variant-specific surface protein WB/9B10-B OS	Q95WU1	0	0	0	149.84	132.386	26.0851	44.2786	36.2018	44.865
VSP AS8 OS	E2RTN8	0	0	0	113.563	0	0	10.9173	14.9077	7.96739
VSP OS	A0A644F647	3.17876	0	0.956225	342.267	246.299	48.5472	39.4221	28.3526	35.6152
VSP OS	A8BQM2	0	0	0	123.027	0	60.8651	20.0998	18.8603	20.9501
VSP OS	A8BCV5	0	0	2.86868	0	0	0	0.837493	2.05409	2.41244
VSP OS	A0A644EY08	0	6.33681	0	302.835	147.78	130.425	71.4262	53.4063	65.8976
VSP OS	A0A644F288	0	0	0	85.1725	0	17.39	5.56335	3.08113	4.38048
VSP OS	A8BPL3	0	0	0	113.563	73.8898	43.4751	5.74281	4.29491	5.33275
VSP OS	A8BP21	9.53627	12.6736	8.60603	567.816	332.504	213.028	10.4687	6.0689	7.30079
VSP OS	A8B1N7	0	6.33681	2.86868	586.744	258.614	182.595	7.17852	3.36124	6.8564
VSP OS	A8BVA8	19.0725	50.6944	14.3434	776.016	997.512	243.461	33.1408	26.8899	25.2671
VSP OS	A8BJT8	0	0	0	85.1725	0	17.39	14.0152	10.4261	18.9313
VSP OS	A8BTV4	14.3044	19.0104	2.86868	511.711	563.409	143.468	22.7391	17.3827	17.9754
VSP OS	A8B497	0	0	0	216.086	132.386	26.0851	73.0524	85.1264	100.478
VSP with INR OS	A8BZ11	76.2902	63.368	94.6663	2337.51	1625.57	734.729	96.4513	118.971	106.465
VSP with INR OS	E2RTV3	0	0	0	548.889	110.835	208.68	61.3763	27.0766	41.7097
VSP with INR OS	A8BB06	54.0389	61.2558	40.5439	603.779	529.543	174.19	157.043	197.343	151.731
VSP with INR OS	A8BAX4	92.9786	140.466	91.7021	1722.06	1588.63	487.935	175.625	183.483	187.219
VSP with INR OS	A0A644F364	188.341	343.243	220.792	4315.08	3805.32	1279.18	475.709	620.083	506.738
VSP with INR OS	A8BC41	0	0	2.29494	64.3525	36.9449	10.434	13.7907	8.57322	11.8083
VSP with INR OS	A8BWQ1	0	0	0	85.1725	18.4724	21.7375	6.99905	3.29899	6.03109
